# Supplementary material for: Crystal structure of 1,3-bis­(1H-benzotriazol-1-yl­meth­yl)benzene
Source: Acta Crystallogr E Crystallogr Commun. 2016 May 17;72(Pt 6):815–8. doi: 10.1107/S2056989016007805 (PMC4908573; doi:10.1107/S2056989016007805)
Supplement: Supplementary file 1 [file e-72-00815-sup1.cif]

##############################################################################
#                                                                            #
# This CIF contains the data in a paper accepted for publication in          #
# Acta Crystallographica Section E. It conforms to the requirements of       #
# Notes for Authors for Acta Crystallographica Section E, and has been       #
# peer reviewed under the auspices of the IUCr Commission on Journals.       #
#                                                                            #
# Full details of the Crystallographic Information File format               #
# are given in the paper "The Crystallographic Information File (CIF):       #
# a New Standard Archive File for Crystallography" by S. R. Hall, F. H.      #
# Allen and I. D. Brown [Acta Cryst. (1991), A47, 655-685].                  #
#                                                                            #
# The current version of the core CIF dictionary is obtainable from          #
# ftp://ftp.iucr.org/pub/cif_core.dic.                                       #
#                                                                            #
# Software is freely available for graphical display of the structure(s)     #
# in this CIF. For information consult the CIF software page                 #
# http://www.iucr.org/resources/cif/software.                                #
#                                                                            #
# This file may be used for bona fide research purposes within the           #
# scientific community so long as proper attribution is given to the journal # 
# article from which it was obtained.                                        #
#                                                                            #
##############################################################################
data_I
_database_code_depnum_ccdc_archive 'CCDC 1479416'
_audit_creation_method     SHELXL-2014/6
_journal_date_recd_electronic     2016-05-04
_journal_date_accepted     2016-05-11
_journal_name_full     'Acta Crystallographica, Section E'
_journal_year     2016
_journal_volume     72
_journal_issue      6
_journal_page_first     815
_journal_page_last     818
_journal_paper_category     GO
_journal_paper_doi     10.1107/S2056989016007805
_journal_coeditor_code     BG2585
loop_
    _publ_contact_author_name
    _publ_contact_author_address
    _publ_contact_author_email
    'Hurtado, John'
;
Departamento de Qu\'imica, Universidad de los Andes, Carrera 1 No 18A-12,
Bogot\'a,
Colombia
;
 jj.hurtado@uniandes.edu.co
    'Leopoldo Suescun'
;
Cryssmat-Lab/C\'atedra de F\'isica/DETEMA, Facultad de Qu\'imica,
Universidad de la Rep\'ublica, Montevideo, Uruguay
;
 leopoldo@fq.edu.uy
_publ_contact_author_fax     ?
_publ_contact_author_phone     ?
_publ_section_title
;
Crystal structure of 1,3-bis(1<i>H</i>-benzotriazol-1-ylmethyl)benzene
;
loop_
    _publ_author_name
    _publ_author_footnote
    _publ_author_address
    'Mac\'ias, Mario A.' .
;
Cryssmat-Lab/C\'atedra de F\'isica/DETEMA, Facultad de Qu\'imica,
Universidad de la Rep\'ublica, Montevideo,
Uruguay
Grupo INTERFASE, Universidad Industrial de Santander,
Carrera 27, Calle 9, Ciudad Universitaria, Bucaramanga,
Colombia
;
    'Nu\~nez-Dallos, Nelson' .
;
Departamento de Qu\'imica, Universidad de los Andes, Carrera 1 No 18A-12,
Bogot\'a,
Colombia
;
    'Hurtado, John' .
;
Departamento de Qu\'imica, Universidad de los Andes, Carrera 1 No 18A-12,
Bogot\'a,
Colombia
;
    'Suescun, Leopoldo' .
;
Cryssmat-Lab/C\'atedra de F\'isica/DETEMA, Facultad de Qu\'imica,
Universidad de la Rep\'ublica, Montevideo,
Uruguay
;
_publ_section_synopsis
;
The crystal structure of 1,3-bis(1<i>H</i>-benzotriazol-1-ylmethyl)benzene shows
an interesting three-dimensional assembly influenced by its non-planar
molecular conformation.
;
_chemical_name_systematic
;
1,3-Bis(1<i>H</i>-benzotriazol-1-ylmethyl)benzene
;
_chemical_name_common     ?
_chemical_formula_moiety     'C20 H16 N6'
_chemical_formula_sum     'C20 H16 N6'
_chemical_formula_iupac     'C20 H16 N6'
_chemical_formula_weight     340.39
_chemical_melting_point     ?
_shelx_space_group_comment
;
The symmetry employed for this shelxl refinement is uniquely defined
by the following loop, which should always be used as a source of
symmetry information in preference to the above space-group names.
They are only intended as comments.
;
_space_group_crystal_system     monoclinic
_space_group_name_H-M_alt     'P 21/n'
_space_group_name_Hall     '-P 2yn'
loop_
    _space_group_symop_operation_xyz
    'x, y, z'
    '-x+1/2, y+1/2, -z+1/2'
    '-x, -y, -z'
    'x-1/2, -y-1/2, z-1/2'
_cell_length_a     9.3050(5)
_cell_length_b     9.4479(5)
_cell_length_c     19.5429(9)
_cell_angle_alpha     90
_cell_angle_beta     99.205(2)
_cell_angle_gamma     90
_cell_volume     1695.94(15)
_cell_formula_units_Z     4
_cell_measurement_reflns_used     9846
_cell_measurement_theta_min     3.018
_cell_measurement_theta_max     27.101
_cell_measurement_temperature     293(2)
_exptl_crystal_description     'parallelepiped'
_exptl_crystal_colour     'colorless'
_exptl_crystal_size_max     0.397
_exptl_crystal_size_mid     0.390
_exptl_crystal_size_min     0.182
_exptl_crystal_density_diffrn     1.333
_exptl_crystal_density_meas     ?
_exptl_crystal_density_method     'not measured'
_exptl_crystal_F_000     712
_exptl_absorpt_coefficient_mu     0.084
_exptl_absorpt_correction_type     multi-scan
_exptl_absorpt_process_details
;
(SADABS; Bruker, 2013)
;
_shelx_estimated_absorpt_T_min     0.967
_shelx_estimated_absorpt_T_max     0.985
_exptl_absorpt_correction_T_min     0.6659
_exptl_absorpt_correction_T_max     0.7455
_diffrn_ambient_temperature     293(2)
_diffrn_radiation_type     MoK\a
_diffrn_radiation_wavelength     0.71073
_diffrn_measurement_device_type     'Bruker D8 Venture/Photon 100 CMOS'
_diffrn_measurement_method     '\f and \w scans'
_diffrn_detector_area_resol_mean     10.4167
_diffrn_reflns_number     28764
_diffrn_reflns_av_R_equivalents     0.0351
_diffrn_reflns_theta_min     3.018
_diffrn_reflns_theta_max     26.430
_diffrn_reflns_theta_full     25.242
_diffrn_measured_fraction_theta_max     0.997
_diffrn_measured_fraction_theta_full     0.998
_diffrn_reflns_limit_h_min     -11
_diffrn_reflns_limit_h_max     11
_diffrn_reflns_limit_k_min     -11
_diffrn_reflns_limit_k_max     11
_diffrn_reflns_limit_l_min     -24
_diffrn_reflns_limit_l_max     24
_refine_special_details     ?
_reflns_number_total     3480
_reflns_number_gt     2830
_reflns_threshold_expression     'I > 2\s(I)'
_refine_ls_structure_factor_coef     Fsqd
_refine_ls_matrix_type     full
_refine_ls_R_factor_all     0.0840
_refine_ls_R_factor_gt     0.0671
_refine_ls_wR_factor_gt     0.1478
_refine_ls_wR_factor_ref     0.1598
_refine_ls_goodness_of_fit_ref     1.418
_refine_ls_restrained_S_all     1.418
_refine_ls_number_reflns     3480
_refine_ls_number_parameters     236
_refine_ls_number_restraints     0
_refine_ls_hydrogen_treatment     constr
_refine_ls_weighting_scheme     calc
_refine_ls_weighting_details
              'w=1/[\s^2^(Fo^2^)+(0.0360P)^2^+0.9412P] where P=(Fo^2^+2Fc^2^)/3'
_atom_sites_solution_hydrogens     geom
_atom_sites_solution_primary     ?
_atom_sites_solution_secondary     ?
_refine_ls_shift/su_max     0.000
_refine_ls_shift/su_mean     0.000
_refine_diff_density_max     0.242
_refine_diff_density_min     -0.269
_refine_ls_extinction_method
;
SHELXL2014 (Sheldrick, 2015)
;
_refine_ls_extinction_coef     0.0162(17)
_refine_ls_extinction_expression
                                  'Fc^*^=kFc[1+0.001xFc^2^\l^3^/sin(2\q)]^-1/4^'
loop_
    _atom_type_symbol
    _atom_type_description
    _atom_type_scat_dispersion_real
    _atom_type_scat_dispersion_imag
    _atom_type_scat_source
    'C' 'C' 0.0033 0.0016
                         'International Tables Vol C Tables 4.2.6.8 and 6.1.1.4'
    'H' 'H' 0.0000 0.0000
                         'International Tables Vol C Tables 4.2.6.8 and 6.1.1.4'
    'N' 'N' 0.0061 0.0033
                         'International Tables Vol C Tables 4.2.6.8 and 6.1.1.4'
_computing_data_collection
;
APEX2 (Bruker, 2013)
;
_computing_cell_refinement
;
SAINT (Bruker, 2013)
;
_computing_data_reduction
;
SAINT (Bruker, 2013)
;
_computing_structure_solution
;
SHELXS2014 (Sheldrick, 2008)
;
_computing_structure_refinement
;
SHELXL2014 (Sheldrick, 2015)
;
_computing_molecular_graphics
;
Mercury (Macrae <i>et al.</i>,  2008)
;
_computing_publication_material
;
SHELXL2014 (Sheldrick, 2015)
;
loop_
    _atom_site_type_symbol
    _atom_site_label
    _atom_site_fract_x
    _atom_site_fract_y
    _atom_site_fract_z
    _atom_site_U_iso_or_equiv
    _atom_site_adp_type
    _atom_site_calc_flag
    _atom_site_occupancy
    _atom_site_disorder_assembly
    _atom_site_disorder_group
    C C1 0.2899(2) 0.1606(3) 0.54469(11) 0.0400(5) Uani d 1 . .
    C C2 0.2736(3) 0.0198(3) 0.56154(13) 0.0475(6) Uani d 1 . .
    H H2 0.1814 -0.0207 0.5552 0.057 Uiso calc 1 . .
    C C3 0.3936(3) -0.0607(3) 0.58775(13) 0.0499(6) Uani d 1 . .
    H H3 0.3820 -0.1554 0.5985 0.060 Uiso calc 1 . .
    C C4 0.5308(3) -0.0010(3) 0.59803(13) 0.0454(6) Uani d 1 . .
    H H4 0.6109 -0.0560 0.6159 0.054 Uiso calc 1 . .
    C C5 0.5505(2) 0.1396(2) 0.58204(11) 0.0366(5) Uani d 1 . .
    C C6 0.4286(2) 0.2197(3) 0.55500(12) 0.0401(5) Uani d 1 . .
    H H6 0.4403 0.3141 0.5437 0.048 Uiso calc 1 . .
    C C1A 0.1582(3) 0.2463(3) 0.51371(14) 0.0516(7) Uani d 1 . .
    H H1AA 0.1547 0.2522 0.4639 0.062 Uiso calc 1 . .
    H H1AB 0.0708 0.1981 0.5223 0.062 Uiso calc 1 . .
    N N1A 0.1601(2) 0.3890(2) 0.54221(10) 0.0433(5) Uani d 1 . .
    C C2A 0.1399(2) 0.4294(2) 0.60655(12) 0.0380(5) Uani d 1 . .
    N N2A 0.1856(3) 0.5036(3) 0.50437(13) 0.0606(6) Uani d 1 . .
    C C1B 0.6995(3) 0.2062(3) 0.59004(13) 0.0457(6) Uani d 1 . .
    H H1BA 0.7311 0.2092 0.5451 0.055 Uiso calc 1 . .
    H H1BB 0.6932 0.3030 0.6059 0.055 Uiso calc 1 . .
    N N1B 0.8073(2) 0.1311(2) 0.63824(10) 0.0408(5) Uani d 1 . .
    C C3A 0.1528(3) 0.5760(3) 0.60636(14) 0.0458(6) Uani d 1 . .
    N N3A 0.1814(3) 0.6171(3) 0.54235(14) 0.0621(7) Uani d 1 . .
    C C2B 0.8262(2) 0.1272(2) 0.70871(12) 0.0400(5) Uani d 1 . .
    N N2B 0.9063(2) 0.0455(2) 0.61519(12) 0.0530(6) Uani d 1 . .
    C C4A 0.1384(3) 0.6549(3) 0.66532(18) 0.0633(8) Uani d 1 . .
    H H4A 0.1454 0.7531 0.6658 0.076 Uiso calc 1 . .
    C C3B 0.9426(3) 0.0367(3) 0.72765(14) 0.0455(6) Uani d 1 . .
    N N3B 0.9888(2) -0.0122(2) 0.66848(14) 0.0589(6) Uani d 1 . .
    C C5A 0.1133(4) 0.5806(4) 0.72234(18) 0.0716(9) Uani d 1 . .
    H H5A 0.1039 0.6297 0.7626 0.086 Uiso calc 1 . .
    C C4B 0.9949(3) 0.0093(3) 0.79741(17) 0.0656(9) Uani d 1 . .
    H H4B 1.0748 -0.0492 0.8108 0.079 Uiso calc 1 . .
    C C6A 0.1013(4) 0.4324(4) 0.72188(15) 0.0654(8) Uani d 1 . .
    H H6A 0.0840 0.3864 0.7618 0.078 Uiso calc 1 . .
    C C5B 0.9239(4) 0.0719(4) 0.84490(18) 0.0782(11) Uani d 1 . .
    H H5B 0.9553 0.0550 0.8918 0.094 Uiso calc 1 . .
    C C7A 0.1143(3) 0.3539(3) 0.66457(13) 0.0504(6) Uani d 1 . .
    H H7A 0.1065 0.2557 0.6643 0.060 Uiso calc 1 . .
    C C7B 0.7529(3) 0.1924(3) 0.75700(15) 0.0589(7) Uani d 1 . .
    H H7B 0.6744 0.2529 0.7439 0.071 Uiso calc 1 . .
    C C6B 0.8042(4) 0.1616(4) 0.82488(16) 0.0756(10) Uani d 1 . .
    H H6B 0.7580 0.2015 0.8591 0.091 Uiso calc 1 . .
loop_
    _atom_site_aniso_label
    _atom_site_aniso_U_11
    _atom_site_aniso_U_22
    _atom_site_aniso_U_33
    _atom_site_aniso_U_12
    _atom_site_aniso_U_13
    _atom_site_aniso_U_23
    C1 0.0383(12) 0.0479(14) 0.0339(11) 0.0014(10) 0.0059(9) -0.0096(10)
    C2 0.0445(13) 0.0528(15) 0.0460(14) -0.0082(12) 0.0102(11) -0.0078(11)
    C3 0.0537(15) 0.0423(14) 0.0545(15) -0.0078(12) 0.0106(12) 0.0013(12)
    C4 0.0477(13) 0.0418(13) 0.0466(13) 0.0024(11) 0.0074(11) 0.0043(11)
    C5 0.0393(12) 0.0386(12) 0.0324(11) 0.0002(10) 0.0067(9) -0.0014(9)
    C6 0.0422(12) 0.0378(12) 0.0396(12) 0.0009(10) 0.0048(10) -0.0001(10)
    C1A 0.0419(13) 0.0631(17) 0.0472(14) 0.0063(12) -0.0009(11) -0.0123(12)
    N1A 0.0405(11) 0.0486(12) 0.0407(11) 0.0041(9) 0.0059(9) 0.0062(9)
    C2A 0.0316(11) 0.0408(12) 0.0414(12) 0.0029(9) 0.0052(9) 0.0043(10)
    N2A 0.0552(14) 0.0708(17) 0.0561(14) 0.0028(12) 0.0096(11) 0.0247(13)
    C1B 0.0420(13) 0.0432(13) 0.0502(14) -0.0009(11) 0.0027(11) 0.0070(11)
    N1B 0.0351(10) 0.0399(11) 0.0474(11) 0.0040(8) 0.0071(8) -0.0005(9)
    C3A 0.0370(12) 0.0391(13) 0.0600(16) 0.0051(10) 0.0041(11) 0.0074(11)
    N3A 0.0586(14) 0.0537(14) 0.0725(16) 0.0015(12) 0.0062(12) 0.0232(13)
    C2B 0.0373(12) 0.0360(12) 0.0466(13) -0.0016(10) 0.0061(10) -0.0005(10)
    N2B 0.0445(12) 0.0517(13) 0.0651(14) 0.0055(10) 0.0155(11) -0.0103(11)
    C4A 0.0559(17) 0.0421(15) 0.091(2) 0.0059(13) 0.0083(16) -0.0118(15)
    C3B 0.0354(12) 0.0368(12) 0.0615(16) -0.0022(10) -0.0006(11) 0.0035(11)
    N3B 0.0445(12) 0.0496(13) 0.0823(17) 0.0103(10) 0.0087(12) -0.0032(12)
    C5A 0.067(2) 0.078(2) 0.073(2) 0.0010(17) 0.0205(16) -0.0281(18)
    C4B 0.0582(17) 0.0525(17) 0.077(2) -0.0098(14) -0.0182(15) 0.0150(16)
    C6A 0.077(2) 0.072(2) 0.0515(16) -0.0086(17) 0.0232(15) -0.0035(15)
    C5B 0.100(3) 0.071(2) 0.0560(19) -0.028(2) -0.0110(18) 0.0139(17)
    C7A 0.0571(15) 0.0460(14) 0.0490(14) -0.0057(12) 0.0119(12) 0.0020(11)
    C7B 0.0622(17) 0.0583(17) 0.0587(17) 0.0045(14) 0.0176(14) -0.0055(14)
    C6B 0.102(3) 0.076(2) 0.0519(18) -0.012(2) 0.0221(18) -0.0090(16)
_geom_special_details
;
 All esds (except the esd in the dihedral angle between two l.s. planes)
 are estimated using the full covariance matrix.  The cell esds are taken
 into account individually in the estimation of esds in distances, angles
 and torsion angles; correlations between esds in cell parameters are only
 used when they are defined by crystal symmetry.  An approximate (isotropic)
 treatment of cell esds is used for estimating esds involving l.s. planes.
;
loop_
    _geom_bond_atom_site_label_1
    _geom_bond_atom_site_label_2
    _geom_bond_site_symmetry_2
    _geom_bond_distance
    _geom_bond_publ_flag
    C1 C2 . 1.384(4) ?
    C1 C6 . 1.391(3) ?
    C1 C1A . 1.513(3) ?
    C2 C3 . 1.380(4) ?
    C2 H2 . 0.9300 ?
    C3 C4 . 1.380(4) ?
    C3 H3 . 0.9300 ?
    C4 C5 . 1.384(3) ?
    C4 H4 . 0.9300 ?
    C5 C6 . 1.395(3) ?
    C5 C1B . 1.507(3) ?
    C6 H6 . 0.9300 ?
    C1A N1A . 1.457(3) ?
    C1A H1AA . 0.9700 ?
    C1A H1AB . 0.9700 ?
    N1A N2A . 1.354(3) ?
    N1A C2A . 1.355(3) ?
    C2A C3A . 1.390(3) ?
    C2A C7A . 1.392(3) ?
    N2A N3A . 1.308(4) ?
    C1B N1B . 1.447(3) ?
    C1B H1BA . 0.9700 ?
    C1B H1BB . 0.9700 ?
    N1B N2B . 1.355(3) ?
    N1B C2B . 1.361(3) ?
    C3A N3A . 1.376(3) ?
    C3A C4A . 1.397(4) ?
    C2B C3B . 1.383(3) ?
    C2B C7B . 1.394(4) ?
    N2B N3B . 1.310(3) ?
    C4A C5A . 1.369(5) ?
    C4A H4A . 0.9300 ?
    C3B N3B . 1.376(4) ?
    C3B C4B . 1.396(4) ?
    C5A C6A . 1.404(5) ?
    C5A H5A . 0.9300 ?
    C4B C5B . 1.358(5) ?
    C4B H4B . 0.9300 ?
    C6A C7A . 1.365(4) ?
    C6A H6A . 0.9300 ?
    C5B C6B . 1.405(5) ?
    C5B H5B . 0.9300 ?
    C7A H7A . 0.9300 ?
    C7B C6B . 1.367(4) ?
    C7B H7B . 0.9300 ?
    C6B H6B . 0.9300 ?
loop_
    _geom_contact_atom_site_label_1
    _geom_contact_atom_site_label_2
    _geom_contact_distance
    _geom_contact_site_symmetry_2
    _geom_contact_publ_flag
    H1BA N3A 2.59 3_666 .
    H4A N3B 2.66 1_465 .
    H7A Cg1 2.69 1_455 .
    H4B Cg2 2.79 2_646 .
loop_
    _geom_angle_atom_site_label_1
    _geom_angle_atom_site_label_2
    _geom_angle_atom_site_label_3
    _geom_angle_site_symmetry_1
    _geom_angle_site_symmetry_3
    _geom_angle
    _geom_angle_publ_flag
    C2 C1 C6 . . 119.1(2) ?
    C2 C1 C1A . . 119.8(2) ?
    C6 C1 C1A . . 121.1(2) ?
    C3 C2 C1 . . 120.3(2) ?
    C3 C2 H2 . . 119.8 ?
    C1 C2 H2 . . 119.8 ?
    C2 C3 C4 . . 120.2(2) ?
    C2 C3 H3 . . 119.9 ?
    C4 C3 H3 . . 119.9 ?
    C3 C4 C5 . . 120.8(2) ?
    C3 C4 H4 . . 119.6 ?
    C5 C4 H4 . . 119.6 ?
    C4 C5 C6 . . 118.5(2) ?
    C4 C5 C1B . . 122.0(2) ?
    C6 C5 C1B . . 119.4(2) ?
    C1 C6 C5 . . 121.1(2) ?
    C1 C6 H6 . . 119.4 ?
    C5 C6 H6 . . 119.4 ?
    N1A C1A C1 . . 112.5(2) ?
    N1A C1A H1AA . . 109.1 ?
    C1 C1A H1AA . . 109.1 ?
    N1A C1A H1AB . . 109.1 ?
    C1 C1A H1AB . . 109.1 ?
    H1AA C1A H1AB . . 107.8 ?
    N2A N1A C2A . . 110.1(2) ?
    N2A N1A C1A . . 121.6(2) ?
    C2A N1A C1A . . 128.3(2) ?
    N1A C2A C3A . . 104.7(2) ?
    N1A C2A C7A . . 132.7(2) ?
    C3A C2A C7A . . 122.6(2) ?
    N3A N2A N1A . . 108.8(2) ?
    N1B C1B C5 . . 113.11(19) ?
    N1B C1B H1BA . . 109.0 ?
    C5 C1B H1BA . . 109.0 ?
    N1B C1B H1BB . . 109.0 ?
    C5 C1B H1BB . . 109.0 ?
    H1BA C1B H1BB . . 107.8 ?
    N2B N1B C2B . . 109.6(2) ?
    N2B N1B C1B . . 120.9(2) ?
    C2B N1B C1B . . 129.5(2) ?
    N3A C3A C2A . . 108.2(2) ?
    N3A C3A C4A . . 131.1(3) ?
    C2A C3A C4A . . 120.7(3) ?
    N2A N3A C3A . . 108.2(2) ?
    N1B C2B C3B . . 104.9(2) ?
    N1B C2B C7B . . 132.5(2) ?
    C3B C2B C7B . . 122.6(2) ?
    N3B N2B N1B . . 109.1(2) ?
    C5A C4A C3A . . 116.7(3) ?
    C5A C4A H4A . . 121.7 ?
    C3A C4A H4A . . 121.7 ?
    N3B C3B C2B . . 108.6(2) ?
    N3B C3B C4B . . 130.7(3) ?
    C2B C3B C4B . . 120.8(3) ?
    N2B N3B C3B . . 107.8(2) ?
    C4A C5A C6A . . 122.0(3) ?
    C4A C5A H5A . . 119.0 ?
    C6A C5A H5A . . 119.0 ?
    C5B C4B C3B . . 117.1(3) ?
    C5B C4B H4B . . 121.5 ?
    C3B C4B H4B . . 121.5 ?
    C7A C6A C5A . . 122.0(3) ?
    C7A C6A H6A . . 119.0 ?
    C5A C6A H6A . . 119.0 ?
    C4B C5B C6B . . 121.5(3) ?
    C4B C5B H5B . . 119.2 ?
    C6B C5B H5B . . 119.2 ?
    C6A C7A C2A . . 116.0(3) ?
    C6A C7A H7A . . 122.0 ?
    C2A C7A H7A . . 122.0 ?
    C6B C7B C2B . . 115.5(3) ?
    C6B C7B H7B . . 122.3 ?
    C2B C7B H7B . . 122.3 ?
    C7B C6B C5B . . 122.5(3) ?
    C7B C6B H6B . . 118.8 ?
    C5B C6B H6B . . 118.8 ?
loop_
    _geom_hbond_atom_site_label_D
    _geom_hbond_atom_site_label_H
    _geom_hbond_atom_site_label_A
    _geom_hbond_site_symmetry_A
    _geom_hbond_distance_DH
    _geom_hbond_distance_HA
    _geom_hbond_distance_DA
    _geom_hbond_angle_DHA
    _geom_hbond_publ_flag
    C1B H1BA N3A 3_666 0.97 2.59 3.409(4) 142.0 y
    C4A H4A N3B 1_465 0.93 2.66 3.443(4) 142.6 y
    C7A H7A Cg1 1_455 0.93 2.69 3.423(3) 136 y
    C4B H4B Cg2 2_646 0.93 2.89 3.481(3) 132 y
_shelx_hkl_file
;
   2   0   0 489.004 9.77585   4
  -2   0   0 499.285 9.79698   4
  -2   0   0 511.585 9.82243   4
   2   0   0 513.467 9.82466   4
  -3   0   0 3.32132 8.63110   1
   3   0   0 -8.6452 8.41533   1
   4   0   0 632.760 13.0136   4
  -4   0   0 636.133 13.3341   3
  -4   0   0 645.503 13.0720   4
  -4   0   0 634.589 13.0610   4
   4   0   0 629.376 13.0103   4
  -5   0   0 9.53361 1.71475   4
   5   0   0 12.2969 1.63146   4
  -5   0   0 10.1732 1.74541   3
   6   0   0 206.614 6.96445   4
  -6   0   0 210.262 6.44842   3
  -6   0   0 205.268 6.21439   4
   6   0   0 204.445 6.15866   4
  -6   0   0 207.973 6.05173   4
  -8   0   0 49.3799 3.12111   3
   8   0   0 53.0207 3.47396   4
  -8   0   0 49.0011 2.62466   4
  -9   0   0 2.08298 0.90150   4
   9   0   0 1.49937 1.14944   4
  -9   0   0 1.38519 1.07195   3
  -9   0   0 3.50043 3.18878   2
  -9   0   0 2.10683 0.88551   4
 -10   0   0 -0.5039 1.13818   4
  10   0   0 1.09691 1.25449   4
 -10   0   0 3.12728 2.99131   2
  10   0   0 1.23674 1.61894   4
 -10   0   0 -0.8577 1.27013   3
  11   0   0 4.89117 2.02800   4
  11   0   0 1.63292 2.55228   4
  -1  -1   0 380.739 7.59802   2
  -1  -1   0 383.544 7.30186   4
   1  -1   0 342.083 7.58843   4
  -1  -1   0 386.028 7.31070   4
   1  -1   0 353.400 7.37006   4
   1   1   0 379.390 7.35408   4
   1   1   0 376.087 7.47672   2
  -1   1   0 371.403 7.19780   4
  -1   1   0 375.744 7.18806   4
   1   1   0 369.228 7.71476   4
   2  -1   0 151.154 3.79552   4
  -2  -1   0 150.624 3.88042   4
   2  -1   0 152.532 3.64016   3
  -2  -1   0 149.980 4.13881   2
   2  -1   0 152.377 3.79725   4
  -2  -1   0 146.890 3.82723   4
  -2   1   0 151.704 3.80165   4
  -2   1   0 150.015 3.79939   4
   2   1   0 152.468 4.14112   2
   2   1   0 152.303 3.88571   4
   2   1   0 147.350 3.84204   4
  -2   1   0 150.123 3.63194   3
  -3  -1   0 3636.44 89.7168   1
   3  -1   0 3277.96 86.4871   1
   3   1   0 3583.98 89.7610   1
  -3   1   0 3679.14 89.0028   1
  -4  -1   0 75.4289 3.63899   2
  -4  -1   0 72.5551 3.02747   4
   4  -1   0 73.4554 2.98739   4
   4  -1   0 74.9687 3.00228   4
  -4  -1   0 74.1867 2.98312   4
  -4   1   0 76.3825 2.97135   4
  -4   1   0 72.7489 2.94311   3
  -4   1   0 72.1574 3.01210   4
   4   1   0 75.8646 3.04374   4
   4   1   0 72.1235 3.03529   4
   5  -1   0 59.1706 2.88196   4
  -5  -1   0 56.5170 2.94388   4
   5  -1   0 57.2224 2.83483   4
  -5  -1   0 59.3912 3.93828   2
  -5  -1   0 61.0843 2.76338   4
  -5   1   0 59.3371 2.78559   4
  -5   1   0 56.6040 2.92352   4
   5   1   0 59.1338 2.84375   4
   5   1   0 55.8955 2.87165   4
  -5   1   0 60.3766 2.86964   3
   6  -1   0 105.344 4.11734   4
  -6  -1   0 104.662 4.43396   3
  -6  -1   0 107.240 5.19886   2
  -6  -1   0 107.796 4.02373   4
  -6  -1   0 108.069 4.26583   4
   6   1   0 111.042 4.21675   4
  -6   1   0 105.589 3.92273   4
  -6   1   0 103.718 4.16447   4
   6   1   0 101.178 5.82044   4
  -6   1   0 104.164 4.01999   3
  -7  -1   0 32.4200 2.65328   3
  -7  -1   0 35.5678 2.15467   4
   7  -1   0 34.1002 2.67589   4
  -7  -1   0 30.6287 2.62392   4
  -7  -1   0 27.8845 4.46357   2
   7  -1   0 30.9664 2.48299   4
   7   1   0 31.0912 2.63831   4
  -7   1   0 35.0153 2.17081   4
   7   1   0 32.0056 2.38149   4
  -7   1   0 35.8221 2.26291   3
  -7   1   0 31.0986 2.62463   4
  -8  -1   0 24.6677 5.13116   2
  -8  -1   0 21.7955 2.69946   3
   8  -1   0 23.4236 3.57082   4
  -8  -1   0 25.8109 2.88533   4
   8  -1   0 22.7548 2.58079   4
  -8  -1   0 25.5887 2.01245   4
  -8   1   0 19.9934 3.52407   4
  -8   1   0 28.1370 2.08909   3
   8   1   0 21.7974 2.71650   4
  -8   1   0 24.7937 2.01926   4
   9  -1   0 2.97557 1.26161   4
  -9  -1   0 1.46983 1.11277   3
  -9  -1   0 3.28796 2.90324   2
  -9  -1   0 -0.2148 0.99166   4
  -9   1   0 0.48873 1.32371   3
  -9   1   0 0.92089 1.02555   4
  -9   1   0 0.06502 0.87665   4
   9   1   0 0.33324 1.25213   4
 -10  -1   0 4.69207 1.36077   4
  10  -1   0 8.37684 1.56143   4
 -10  -1   0 3.82703 1.45314   3
 -10  -1   0 5.09448 1.24098   4
 -10   1   0 7.64333 1.33236   4
 -10   1   0 5.61104 1.35770   3
 -10   1   0 9.30397 1.41392   4
 -11  -1   0 26.2589 3.00250   4
 -11   1   0 25.9107 3.13769   4
 -11   1   0 25.3318 3.09598   4
   0  -2   0 3287.57 76.1018   1
   0   2   0 3309.06 76.5742   1
  -1  -2   0 1871.41 52.4570   1
   1  -2   0 1895.46 52.0430   1
   1   2   0 1845.76 52.3891   1
  -2  -2   0 2134.82 61.4355   1
   2  -2   0 1993.28 58.5299   1
  -2   2   0 2229.97 60.7306   1
   2   2   0 2127.89 61.6364   1
  -3  -2   0 428.718 9.25692   4
   3  -2   0 419.046 9.09157   4
   3  -2   0 413.288 8.60820   3
  -3  -2   0 435.428 9.60582   2
   3  -2   0 416.172 9.08090   4
  -3  -2   0 430.653 9.24980   4
  -3   2   0 430.649 9.15136   4
   3   2   0 427.183 9.25308   4
   3   2   0 416.880 9.46626   2
  -3   2   0 422.400 9.13887   4
  -3   2   0 414.979 8.58517   3
   3   2   0 416.116 9.19095   4
   4  -2   0 1.97817 0.89323   4
   4  -2   0 2.42443 1.08427   4
  -4  -2   0 2.67595 0.96729   4
  -4  -2   0 3.55195 1.86112   2
  -4  -2   0 3.76130 1.03069   4
   4   2   0 1.89820 0.97980   4
  -4   2   0 3.20789 1.12741   4
  -4   2   0 1.75197 0.80975   4
   4   2   0 3.66743 1.10642   4
  -5  -2   0 14.1048 2.66912   2
  -5  -2   0 19.6576 1.66380   4
  -5  -2   0 14.3399 1.93928   4
   5  -2   0 17.8461 1.82745   4
   5  -2   0 15.6763 1.84124   4
   5   2   0 17.5670 1.96157   4
  -5   2   0 18.1389 1.60467   4
  -5   2   0 17.2483 1.91662   4
   5   2   0 17.1598 1.85750   4
   6  -2   0 14.3533 1.67958   4
   6  -2   0 13.5370 1.76454   4
  -6  -2   0 14.6955 3.00205   2
  -6  -2   0 17.3478 2.10974   4
  -6  -2   0 15.9233 1.52048   4
  -6   2   0 16.2794 1.46646   4
  -6   2   0 19.2017 1.46550   3
   6   2   0 13.5027 1.81863   4
   6   2   0 18.0797 1.76126   4
  -6   2   0 15.2061 1.99308   4
  -7  -2   0 5.37469 1.53650   3
  -7  -2   0 6.46447 1.52585   4
   7  -2   0 5.14811 1.38497   4
  -7  -2   0 7.15929 2.99074   2
   7  -2   0 5.35589 1.32373   4
   7   2   0 7.83438 1.63529   4
  -7   2   0 5.21053 1.39043   4
   7   2   0 9.36253 1.79237   4
  -8  -2   0 31.5624 2.25146   4
   8  -2   0 33.0880 2.90572   4
  -8  -2   0 37.3198 3.33545   3
  -8  -2   0 34.0404 2.86087   4
  -8   2   0 31.8519 2.26350   4
   8   2   0 34.0075 3.19325   4
  -8   2   0 35.0540 2.83101   4
  -8   2   0 30.0407 2.10014   3
  -9  -2   0 8.99010 1.80783   4
  -9  -2   0 9.33573 3.02492   2
  -9  -2   0 8.03431 1.78731   4
  -9   2   0 5.15211 1.04202   4
  -9   2   0 6.57301 1.51209   3
  -9   2   0 10.0032 1.70609   4
   9   2   0 6.47491 1.54273   4
 -10  -2   0 3.35557 1.46737   4
  10  -2   0 3.38906 1.24036   4
  10  -2   0 2.68013 1.53107   4
 -10  -2   0 5.26169 2.49929   2
  10   2   0 4.28230 1.43103   4
  10   2   0 5.46932 1.52363   4
  11  -2   0 0.96480 1.72140   4
 -11  -2   0 -2.3771 1.58707   4
 -11  -2   0 -1.6011 1.60156   4
  11  -2   0 2.52366 2.12602   4
 -11   2   0 -2.3696 1.73216   4
 -11   2   0 -1.7763 1.53011   4
  11   2   0 1.06320 1.65598   4
   0  -3   0 -1.5901 1.09237   2
   0  -3   0 -0.7530 0.66957   4
   0  -3   0 -0.5424 0.81687   4
   0   3   0 -1.2400 1.10544   2
   0   3   0 -0.2768 0.75253   4
   0   3   0 -0.8398 0.75808   4
  -1  -3   0 1250.86 23.6189   4
   1  -3   0 1247.31 23.5089   4
  -1  -3   0 1249.29 23.5842   4
  -1  -3   0 1240.68 23.7018   2
   1  -3   0 1248.23 23.5216   4
   1   3   0 1261.89 23.6329   4
   1   3   0 1245.61 23.7133   2
  -1   3   0 1312.75 23.9914   2
   1   3   0 1266.18 23.6413   4
  -1   3   0 1253.78 23.5010   4
  -1   3   0 1258.02 23.5559   4
  -2  -3   0 547.734 11.3497   4
  -2  -3   0 551.337 11.5239   2
   2  -3   0 531.437 11.1271   4
   2  -3   0 519.047 10.1755   3
  -2  -3   0 532.814 11.2277   4
   2  -3   0 533.789 11.1401   4
  -2   3   0 534.602 11.1649   4
   2   3   0 535.976 11.3036   4
  -2   3   0 508.682 11.0596   4
   2   3   0 541.797 11.3111   4
   2   3   0 533.367 11.4219   2
  -3  -3   0 300.174 7.58512   4
   3  -3   0 312.717 7.46942   4
  -3  -3   0 309.600 7.55583   4
   3  -3   0 311.437 7.45145   4
   3  -3   0 305.362 6.58966   3
  -3  -3   0 322.659 7.99163   2
  -3   3   0 302.281 6.55598   3
   3   3   0 309.380 7.61661   4
  -3   3   0 313.756 7.46361   4
   3   3   0 315.717 7.90410   2
  -3   3   0 315.315 7.49940   4
   3   3   0 311.292 7.61189   4
  -4  -3   0 381.140 9.21129   4
  -4  -3   0 392.820 9.20080   4
   4  -3   0 370.998 8.20727   3
  -4  -3   0 389.381 9.64651   2
   4  -3   0 381.726 9.00267   4
   4  -3   0 384.449 9.00991   4
  -4   3   0 382.466 9.08175   4
  -4   3   0 370.906 8.16057   3
  -4   3   0 384.891 8.99507   4
   4   3   0 371.310 9.49267   2
   4   3   0 389.565 9.22263   4
   4   3   0 379.426 9.17378   4
  -5  -3   0 59.6967 3.77170   2
   5  -3   0 60.7245 3.06054   4
  -5  -3   0 58.4384 3.24077   4
   5  -3   0 62.9918 2.98661   4
  -5  -3   0 63.6292 3.00105   4
  -5   3   0 61.1068 2.87553   4
   5   3   0 60.0160 3.21931   4
  -5   3   0 63.5657 2.48680   3
  -5   3   0 63.7559 3.22006   4
   5   3   0 64.3862 3.16555   4
  -6  -3   0 80.5397 4.54462   2
  -6  -3   0 74.9514 3.81431   4
  -6  -3   0 75.9478 3.46755   4
   6  -3   0 76.6278 3.56963   4
   6  -3   0 75.5680 3.65741   4
   6   3   0 75.3050 3.61261   4
  -6   3   0 78.4039 3.77187   4
   6   3   0 76.5215 3.77598   4
  -6   3   0 80.5059 3.44200   4
  -6   3   0 79.3949 3.04055   3
   7  -3   0 5.31641 1.51011   4
  -7  -3   0 11.4089 3.10993   2
   7  -3   0 5.09186 1.46051   4
  -7  -3   0 5.11457 1.48791   4
   7   3   0 5.50396 1.46391   4
  -7   3   0 7.34632 1.49858   4
  -7   3   0 5.64480 1.24565   4
  -8  -3   0 -0.3053 0.88442   4
  -8  -3   0 1.49992 1.72370   4
   8  -3   0 1.26858 1.09843   4
  -8  -3   0 2.02050 1.47857   3
  -8  -3   0 0.07481 2.42429   2
  -8   3   0 2.15033 0.79025   3
  -8   3   0 2.38110 1.02557   4
   8   3   0 0.34166 1.27215   4
  -8   3   0 1.00683 0.82005   4
  -9  -3   0 1.73825 1.01835   4
  -9  -3   0 1.81088 2.30448   2
   9  -3   0 2.43228 1.17818   4
   9  -3   0 4.08276 1.05651   4
  -9   3   0 2.98582 0.89622   4
  -9   3   0 3.76468 0.99341   3
   9   3   0 3.80341 1.56475   4
 -10  -3   0 7.83829 1.65748   4
 -10  -3   0 2.19583 1.66484   3
 -10  -3   0 3.86718 1.26738   4
  10   3   0 5.30069 1.43206   4
 -10   3   0 5.08842 1.20333   4
 -10   3   0 4.35168 1.40519   4
 -10   3   0 8.01619 1.95497   3
 -11  -3   0 -3.5433 2.79856   3
  11  -3   0 -1.2264 1.50173   4
 -11  -3   0 1.69326 2.97881   2
 -11  -3   0 -2.2712 1.71066   4
  11  -3   0 3.27455 1.82618   4
 -11  -3   0 -2.5503 1.88111   4
 -11   3   0 -2.0391 1.52301   4
 -11   3   0 -3.1549 3.01935   4
  11   3   0 3.17435 2.20557   4
   0  -4   0 16.4792 1.85518   4
   0  -4   0 17.6170 1.69187   4
   0  -4   0 17.7155 2.20681   2
   0   4   0 16.9431 1.80108   4
   0   4   0 16.1413 1.99001   2
   0   4   0 18.0971 1.78053   4
   1  -4   0 -0.1993 0.85359   4
  -1  -4   0 -0.7983 0.81525   4
  -1  -4   0 -0.2793 0.66791   4
  -1  -4   0 -1.6926 1.27482   2
   1  -4   0 0.84196 0.82967   4
   1   4   0 0.80614 0.79431   4
  -1   4   0 -0.6470 1.30244   2
   1   4   0 -0.3894 0.78034   4
   1   4   0 -1.2720 1.25790   2
  -1   4   0 -0.5448 0.79485   4
   2  -4   0 697.887 14.4213   4
  -2  -4   0 683.712 14.4339   4
   2  -4   0 705.265 14.4070   4
  -2  -4   0 688.093 14.5116   4
  -2  -4   0 694.288 14.6814   2
   2  -4   0 674.348 13.1356   3
  -2   4   0 688.521 14.3191   4
   2   4   0 685.776 14.4817   4
  -2   4   0 693.966 14.4015   4
   2   4   0 690.365 14.5178   4
   2   4   0 688.528 14.6561   2
  -3  -4   0 1027.45 20.6551   4
   3  -4   0 1013.63 20.3852   4
  -3  -4   0 1043.42 20.9404   2
  -3  -4   0 1023.60 20.5631   4
   3  -4   0 1039.40 20.4784   4
   3  -4   0 993.904 19.0036   3
   3   4   0 1033.83 20.8851   2
  -3   4   0 1038.13 20.4861   4
   3   4   0 1033.83 20.6497   4
   3   4   0 1015.70 20.5966   4
  -3   4   0 1017.20 20.3960   4
   4  -4   0 550.838 11.3609   3
  -4  -4   0 561.006 12.7418   4
   4  -4   0 575.403 12.6821   4
  -4  -4   0 577.681 13.3053   2
   4  -4   0 566.081 12.6340   4
  -4  -4   0 577.557 12.9525   4
  -4   4   0 545.753 11.2961   3
  -4   4   0 579.140 12.7596   4
   4   4   0 572.934 12.9064   4
   4   4   0 568.681 12.8535   4
   4   4   0 572.291 13.1975   2
  -4   4   0 564.639 12.6091   4
  -5  -4   0 -0.5907 1.87441   2
  -5  -4   0 -0.2960 1.08694   4
  -5  -4   0 0.57209 0.65190   4
   5  -4   0 1.70062 0.92487   4
   5  -4   0 0.25220 0.62997   4
   5   4   0 -0.2185 0.71237   4
  -5   4   0 0.48585 0.35621   3
   5   4   0 -0.3795 2.06761   2
  -5   4   0 -0.8585 0.97789   4
   5   4   0 -0.0376 0.89248   4
   6  -4   0 13.3826 1.87979   4
  -6  -4   0 14.1856 2.98688   2
  -6  -4   0 10.5652 2.08546   4
   6  -4   0 14.7113 2.18058   4
  -6  -4   0 12.2072 1.63957   4
  -6   4   0 16.0754 1.17372   3
   6   4   0 13.4945 1.89075   4
  -6   4   0 11.2312 1.98911   4
   6   4   0 12.6429 2.17221   4
  -6   4   0 15.6735 1.54762   4
  -7  -4   0 13.0472 2.45571   4
  -7  -4   0 7.55608 2.11277   4
   7  -4   0 12.6499 2.08862   4
  -7  -4   0 14.5832 3.24873   2
  -7   4   0 10.4098 1.44358   4
  -7   4   0 11.2064 1.13874   3
   7   4   0 9.41477 1.90113   4
   8  -4   0 18.0578 2.49728   4
  -8  -4   0 15.9913 3.14667   2
  -8  -4   0 16.7601 2.10296   4
  -8  -4   0 19.2383 1.96796   4
   8   4   0 12.6215 2.78103   4
  -8   4   0 16.2979 1.52619   3
  -8   4   0 17.5533 2.01729   4
  -8   4   0 19.6002 1.95258   4
  -9  -4   0 4.15335 1.34640   4
   9  -4   0 6.21869 1.37035   4
  -9  -4   0 3.81287 1.77864   3
   9  -4   0 5.49978 1.63712   4
  -9  -4   0 7.36173 1.43395   4
  -9  -4   0 7.74684 2.41821   2
  -9   4   0 4.64710 1.15732   4
  -9   4   0 5.25689 1.22881   4
   9   4   0 6.90789 1.77591   4
  10  -4   0 3.23421 1.63415   4
  10  -4   0 0.88510 1.34247   4
 -10  -4   0 -1.1950 1.50658   4
 -10  -4   0 3.88310 2.45972   2
 -10   4   0 -0.3904 1.26179   4
 -10   4   0 -1.5350 1.25946   3
  10   4   0 -1.4506 1.54562   4
 -10   4   0 -0.6219 1.35266   4
  10   4   0 2.18594 2.70476   4
   0  -5   0 4.06116 1.26722   4
   0   5   0 3.17327 1.15685   4
   1  -5   0 222.929 6.42178   4
  -1  -5   0 218.323 6.41601   4
   1  -5   0 217.662 6.25107   4
  -1  -5   0 218.473 6.60659   2
  -1  -5   0 216.167 6.27518   4
   1   5   0 222.678 6.65428   2
  -1   5   0 224.156 6.74918   2
  -1   5   0 217.702 6.24903   4
   1   5   0 215.803 6.34665   4
   1   5   0 219.010 6.40561   4
   2  -5   0 21.9038 1.44738   3
  -2  -5   0 23.0823 2.37521   4
  -2  -5   0 21.3330 2.54701   2
   2  -5   0 20.9721 2.28357   4
   2  -5   0 22.0574 1.97300   4
  -2  -5   0 24.2905 1.90174   4
   2   5   0 20.1190 2.36769   2
   2   5   0 23.9231 2.18477   4
  -2   5   0 20.8254 1.94524   4
  -2   5   0 21.3997 2.34366   4
   2   5   0 20.8289 2.18942   4
  -2   5   0 21.9787 2.31920   2
   3  -5   0 7.24781 0.93204   3
  -3  -5   0 9.37389 1.35442   4
  -3  -5   0 7.97921 2.22516   2
  -3  -5   0 7.56308 1.64742   4
   3  -5   0 5.00920 1.36663   4
   3  -5   0 10.6362 1.31369   4
  -3   5   0 8.32735 1.32407   4
  -3   5   0 7.53380 1.54037   4
   3   5   0 9.42404 1.91169   4
   3   5   0 11.1843 1.63680   4
   3   5   0 7.63384 1.96532   2
  -4  -5   0 772.690 17.0001   4
   4  -5   0 726.169 14.8300   3
  -4  -5   0 772.105 16.8229   4
   4  -5   0 778.999 16.7065   4
  -4  -5   0 797.829 17.4870   2
   4   5   0 775.410 16.9249   4
   4   5   0 781.281 16.9513   4
   4   5   0 767.952 17.2743   2
  -4   5   0 779.909 16.6518   4
  -4   5   0 759.514 16.6994   4
   5  -5   0 36.0086 2.51642   4
  -5  -5   0 34.5583 3.51888   2
  -5  -5   0 38.2306 3.08910   4
  -5  -5   0 38.0828 2.48030   4
   5  -5   0 31.5667 2.83346   4
   5   5   0 36.2977 2.75082   4
   5   5   0 32.6086 2.88350   4
   5   5   0 36.1796 3.68008   2
  -5   5   0 33.2504 1.53380   3
  -5   5   0 34.2776 2.84572   4
  -5   5   0 37.6584 2.29948   4
  -6  -5   0 -0.6926 1.45593   4
  -6  -5   0 0.54237 2.15586   2
  -6  -5   0 -0.7823 0.79639   4
   6  -5   0 0.42124 1.06785   4
  -6   5   0 0.26343 0.69689   4
   6   5   0 -2.3997 2.61023   2
   6   5   0 -1.6133 1.34638   4
  -6   5   0 0.25892 0.45831   3
  -6   5   0 -0.4683 1.14850   4
  -7  -5   0 158.832 5.89477   4
   7  -5   0 157.441 6.10335   4
  -7  -5   0 156.858 6.16433   4
  -7  -5   0 160.390 8.13248   2
  -7   5   0 160.606 5.95038   4
   7   5   0 153.092 6.38728   4
  -7   5   0 162.945 5.77106   4
  -7   5   0 154.402 4.63628   3
  -8  -5   0 4.96963 1.28239   4
   8  -5   0 5.59511 1.61195   4
  -8  -5   0 2.50574 1.01580   4
  -8  -5   0 1.64063 1.96104   2
   8   5   0 3.44804 1.82806   4
  -8   5   0 1.41727 0.99473   4
  -8   5   0 3.11862 1.07357   4
  -8   5   0 2.35878 0.75762   3
   9  -5   0 1.22421 1.14070   4
  -9  -5   0 -2.4989 1.80936   3
   9  -5   0 2.14091 1.38603   4
  -9  -5   0 -0.0341 1.44037   4
  -9  -5   0 2.06648 2.13277   2
  -9   5   0 0.43109 1.55203   3
   9   5   0 -0.9811 3.28566   4
  -9   5   0 -0.4589 1.16546   4
  -9   5   0 -0.5808 1.26244   4
   9   5   0 -1.3441 1.47108   4
 -10  -5   0 -3.3182 2.30546   3
 -10  -5   0 -1.5290 1.62641   4
 -10  -5   0 2.29971 2.59715   2
 -10  -5   0 -2.1583 1.86750   4
  10  -5   0 -0.1191 2.58680   4
  10  -5   0 1.49348 1.70034   4
 -10   5   0 -1.6189 1.38638   4
  10   5   0 -2.1814 1.63465   4
 -10   5   0 -0.6807 1.27480   3
   0  -6   0 95.9220 4.19648   4
   0  -6   0 100.196 3.98566   4
   0  -6   0 95.7970 4.46000   2
   0   6   0 96.3111 4.32326   2
   0   6   0 97.5615 4.03400   4
   0   6   0 96.9476 4.19796   4
  -1  -6   0 0.62094 1.10071   4
   1  -6   0 0.86574 0.87662   4
   1  -6   0 0.72726 0.67795   4
  -1  -6   0 1.55429 0.58926   4
  -1  -6   0 -1.1278 1.52283   2
   1   6   0 0.41314 0.88680   4
  -1   6   0 0.53101 0.56169   4
   1   6   0 0.06079 1.06999   2
  -1   6   0 -1.4359 1.15032   2
   1   6   0 1.34081 0.72186   4
  -2  -6   0 -1.4415 1.60550   2
  -2  -6   0 0.31582 1.19675   4
   2  -6   0 -0.6128 0.82504   4
   2  -6   0 0.34407 0.50015   4
  -2  -6   0 -0.3704 0.56592   4
   2  -6   0 0.69630 0.50241   3
   2   6   0 -1.5298 1.17930   2
   2   6   0 1.29651 0.65902   4
  -2   6   0 1.05572 0.68958   4
  -2   6   0 0.28459 0.99172   4
   2   6   0 -0.8649 0.89613   4
  -3  -6   0 8.49860 1.83944   4
   3  -6   0 11.1783 1.37101   4
  -3  -6   0 8.33968 2.45912   2
  -3  -6   0 10.3539 1.42841   4
   3  -6   0 11.1756 1.09433   3
  -3   6   0 8.10376 1.83630   2
   3   6   0 5.46710 3.23964   2
   3   6   0 8.65477 1.61816   4
   3   6   0 8.18532 1.73797   4
  -3   6   0 10.5975 1.36787   4
   4  -6   0 573.432 13.6232   4
   4  -6   0 584.529 13.7631   4
  -4  -6   0 601.645 14.7347   4
  -4  -6   0 593.178 14.5036   2
  -4  -6   0 574.111 13.9556   4
   4  -6   0 535.938 11.4362   3
   4   6   0 565.070 13.8986   4
   4   6   0 581.505 14.2844   2
   4   6   0 578.556 13.8881   4
  -4   6   0 562.344 13.4562   4
  -4   6   0 562.140 13.6564   4
   5  -6   0 17.5870 2.74240   4
  -5  -6   0 18.5152 3.12252   2
  -5  -6   0 16.3670 1.86717   4
  -5  -6   0 16.1789 2.89255   4
   5  -6   0 17.0510 1.26902   3
  -5   6   0 15.8998 2.70816   4
   5   6   0 16.0130 3.30084   2
   5   6   0 12.3676 2.69703   4
  -6  -6   0 13.8340 2.40787   4
  -6  -6   0 12.2995 1.80898   4
   6  -6   0 11.1757 2.18642   4
  -6  -6   0 15.6771 5.23968   2
   6   6   0 11.2295 2.59855   4
  -6   6   0 12.4448 2.23655   4
  -6   6   0 10.1372 1.56149   4
   6   6   0 7.41296 3.35231   2
  -7  -6   0 28.5985 3.55836   2
  -7  -6   0 33.6766 2.87184   4
  -7  -6   0 29.7358 2.66196   4
   7  -6   0 36.9421 3.28579   4
  -7   6   0 32.6442 2.51530   4
  -7   6   0 38.2242 2.69398   4
   7   6   0 33.5796 3.47387   4
   8  -6   0 1.81395 1.59228   4
   8  -6   0 1.06211 1.06469   4
  -8  -6   0 -0.1144 1.89834   2
  -8  -6   0 -0.8478 1.46844   4
  -8  -6   0 -1.5800 1.40533   4
  -8   6   0 0.42617 1.17436   4
   8   6   0 -2.8428 2.12752   4
  -8   6   0 -0.1819 0.71697   3
  -8   6   0 -1.8355 1.22820   4
   9  -6   0 0.95525 1.48557   4
  -9  -6   0 -0.8694 1.52745   4
  -9  -6   0 -0.3857 2.37749   2
  -9  -6   0 -2.7709 1.88822   3
  -9   6   0 -1.5589 1.57691   4
   9   6   0 0.12969 1.50852   4
  -9   6   0 -0.1013 0.95095   3
  -9   6   0 -1.1733 1.49165   4
   9   6   0 0.69520 1.61062   4
   0  -7   0 0.42863 0.62489   4
   0  -7   0 1.07449 1.15156   4
   0   7   0 -0.4122 0.90583   4
   1  -7   0 22.9654 2.02682   4
  -1  -7   0 19.9323 2.90460   2
  -1  -7   0 23.2746 2.82218   4
  -1  -7   0 23.4672 1.84799   4
   1  -7   0 18.6700 2.65543   4
  -1   7   0 16.1116 2.38846   2
  -1   7   0 19.5066 2.67863   4
  -1   7   0 20.4075 2.09292   4
   1   7   0 22.6592 2.00635   4
   1   7   0 18.8853 2.52118   4
   2  -7   0 24.7941 1.78146   3
   2  -7   0 21.4312 2.70254   4
  -2  -7   0 19.9831 3.22867   2
  -2  -7   0 22.7547 2.01205   4
  -2  -7   0 20.5131 2.79252   4
   2  -7   0 24.2802 2.22113   4
   2   7   0 22.5454 2.16188   4
  -2   7   0 21.4662 1.99752   4
  -2   7   0 20.0153 2.64053   4
   2   7   0 20.3441 2.76544   4
  -2   7   0 22.0144 2.66086   2
   3  -7   0 26.3036 2.57959   4
  -3  -7   0 24.4157 3.27473   2
   3  -7   0 26.4767 1.59252   3
  -3  -7   0 24.2524 2.87517   4
   3  -7   0 26.8834 2.98701   4
  -3  -7   0 31.6522 2.34027   4
  -3   7   0 24.5532 2.76144   4
   3   7   0 27.6076 2.67347   4
   3   7   0 21.4609 3.16446   2
   3   7   0 25.4390 3.02650   4
  -3   7   0 26.6167 2.17162   4
  -3   7   0 23.1832 2.94546   2
  -4  -7   0 17.8369 3.15832   4
  -4  -7   0 20.7464 3.21641   2
   4  -7   0 16.7740 1.18487   3
   4  -7   0 20.9987 3.03104   4
   4   7   0 21.8014 2.93003   4
   4   7   0 18.5637 3.12979   2
  -4   7   0 17.9083 3.02055   2
   4   7   0 23.4042 4.00733   4
  -5  -7   0 5.22279 1.44472   4
   5  -7   0 8.10410 0.91449   3
  -5  -7   0 7.65310 1.49173   4
   5  -7   0 4.28224 1.74365   4
   5   7   0 7.24652 2.78919   2
  -5   7   0 9.12360 1.55494   4
   5   7   0 5.01287 1.78560   4
   5   7   0 5.46651 1.47862   4
  -5   7   0 10.0317 1.99473   4
  -6  -7   0 2.57802 1.20964   4
  -6  -7   0 3.77177 1.94083   4
  -6  -7   0 4.06240 2.00912   2
   6  -7   0 4.86677 1.90551   4
   6   7   0 1.85696 1.72611   4
  -6   7   0 4.44131 1.14069   4
  -6   7   0 4.21928 1.03101   4
   6   7   0 6.42813 2.55271   2
   6   7   0 3.65166 1.09772   4
   7  -7   0 28.5768 3.35089   4
  -7  -7   0 24.6810 2.53421   4
  -7  -7   0 21.6726 2.97621   2
  -7  -7   0 25.8800 2.66550   4
   7   7   0 27.9047 4.41334   2
  -7   7   0 19.5245 2.26022   4
   7   7   0 19.0043 2.39019   4
  -7   7   0 21.8270 2.54624   4
   7   7   0 21.6764 3.57788   4
   8  -7   0 2.84299 1.68861   4
  -8  -7   0 5.37678 2.35002   2
   8   7   0 2.66783 1.54416   4
  -8   7   0 1.51295 1.49621   4
  -9  -7   0 -1.4943 2.11647   3
  -9  -7   0 -2.6605 2.13847   4
  -9  -7   0 -0.5937 2.82953   2
   9   7   0 -1.8107 1.81974   4
  -9   7   0 -0.9301 1.91021   4
  -9   7   0 -2.3238 1.77751   4
   9   7   0 0.72460 2.19584   4
   0  -8   0 49.7275 4.42858   4
   0  -8   0 51.5732 3.90342   4
   0   8   0 58.8939 3.52907   4
   0   8   0 54.9773 3.99803   2
   1  -8   0 -0.8032 1.15341   4
   1  -8   0 0.21985 1.28109   4
  -1  -8   0 -0.5701 1.25471   4
  -1  -8   0 -0.7044 1.94356   2
  -1  -8   0 1.47917 1.13137   4
   1   8   0 -0.5480 0.88724   4
  -1   8   0 -0.4071 0.87079   4
   1   8   0 -1.7197 1.72737   2
   1   8   0 -1.2594 1.29673   4
   2  -8   0 -0.0633 1.31595   4
  -2  -8   0 -1.2011 2.22735   2
   2  -8   0 -0.0767 0.82866   3
  -2  -8   0 -0.0433 1.43495   4
  -2  -8   0 -0.9433 1.25721   4
   2  -8   0 0.31316 1.03996   4
  -2   8   0 0.51855 2.07041   4
   2   8   0 0.01558 1.18202   4
   2   8   0 0.39174 1.35618   4
  -2   8   0 -0.0151 0.84863   4
  -2   8   0 -1.7418 1.97440   2
   3  -8   0 116.118 3.68411   3
  -3  -8   0 109.022 7.36274   4
  -3  -8   0 128.003 7.25459   2
   3  -8   0 124.131 5.84221   4
  -3   8   0 123.821 5.09241   4
   3   8   0 126.354 5.62122   4
  -3   8   0 121.914 6.00226   2
   3   8   0 118.777 5.76656   4
  -3   8   0 120.255 5.43541   4
   3   8   0 123.151 6.14394   2
  -4  -8   0 56.8689 3.72346   4
  -4  -8   0 62.5965 4.72202   2
   4  -8   0 49.2007 2.08289   3
   4  -8   0 51.1893 4.05081   4
  -4  -8   0 57.9070 3.75497   4
   4   8   0 60.8434 3.74869   4
   4   8   0 57.5543 4.18594   2
  -4   8   0 59.2139 3.30127   4
  -4   8   0 57.2885 3.55031   4
  -4   8   0 50.4859 3.94483   2
  -5  -8   0 8.00935 2.46861   2
   5  -8   0 8.26114 0.85687   3
   5  -8   0 12.4263 2.76562   4
  -5  -8   0 5.98516 1.48275   4
   5   8   0 11.8831 2.26142   4
   5   8   0 8.11355 2.11684   4
  -5   8   0 7.20507 1.97962   2
  -5   8   0 11.5468 2.04353   4
   5   8   0 8.89553 2.47573   2
  -6  -8   0 127.313 5.65664   4
  -6  -8   0 118.525 5.45430   4
  -6  -8   0 127.003 5.92966   2
   6  -8   0 137.186 6.22449   4
  -6   8   0 119.871 5.10010   4
   6   8   0 135.987 5.96152   4
   6   8   0 133.550 6.50011   2
  -6   8   0 120.255 5.81907   2
  -6   8   0 127.978 5.21259   4
   6   8   0 128.033 5.57259   4
   7  -8   0 2.54070 2.02003   4
  -7  -8   0 1.58466 1.53701   4
   7  -8   0 2.10719 1.37121   4
   7   8   0 2.73564 2.48840   2
  -7   8   0 0.64364 1.52178   4
   7   8   0 4.31708 1.64155   4
   7   8   0 0.86340 1.66050   4
   8  -8   0 6.08514 1.64680   4
  -8  -8   0 5.74100 1.96161   4
   8   8   0 6.88048 1.73808   4
  -8   8   0 8.98683 1.85093   4
  -8   8   0 6.27213 1.72270   4
   0  -9   0 -2.1997 2.24986   4
   0  -9   0 2.30566 1.00702   4
   0   9   0 1.74184 1.17855   4
   1  -9   0 -1.3215 1.60677   4
  -1  -9   0 1.59395 0.93856   4
   1  -9   0 1.12161 0.99197   3
  -1  -9   0 0.19299 1.76770   4
   1  -9   0 2.15620 1.22663   4
  -1   9   0 2.28959 1.22323   4
   1   9   0 -0.6318 0.96416   4
   1   9   0 0.43650 1.12234   4
  -2  -9   0 12.9460 1.96179   4
  -2  -9   0 10.3983 2.38059   2
   2  -9   0 13.1641 1.77729   3
   2  -9   0 15.1970 1.97683   4
  -2  -9   0 9.37620 1.94769   4
   2  -9   0 9.84875 2.26169   4
   2   9   0 13.1019 2.18195   4
   2   9   0 9.45041 2.10798   4
  -2   9   0 10.7725 1.95948   4
   2   9   0 8.45543 1.98685   2
   3  -9   0 1.30572 1.42877   4
  -3  -9   0 -1.3421 1.81780   2
  -3  -9   0 2.28253 1.23381   4
  -3  -9   0 3.83474 1.26331   4
   3   9   0 2.73492 1.24842   4
  -3   9   0 -1.1427 1.75747   2
  -3   9   0 1.84500 1.85389   4
  -3   9   0 1.59019 1.05727   4
   3   9   0 4.14891 1.22285   4
   3   9   0 2.14937 1.86699   2
   4  -9   0 34.3113 3.93123   4
  -4  -9   0 30.0638 3.10760   2
   4  -9   0 26.1201 1.55061   3
  -4  -9   0 34.2505 3.01535   4
  -4  -9   0 32.2369 3.05040   4
  -4   9   0 29.2580 2.98860   2
   4   9   0 31.0872 3.00313   4
  -4   9   0 30.6917 2.76121   4
  -4   9   0 35.2457 4.77907   4
   4   9   0 34.6957 3.01362   4
   4   9   0 31.6634 3.13783   2
   5  -9   0 0.37795 1.31433   4
  -5  -9   0 1.56787 1.66981   4
  -5  -9   0 1.58431 2.03844   2
  -5   9   0 -0.5187 1.31295   4
   5   9   0 -0.8203 1.61026   4
  -5   9   0 1.44595 1.43817   4
  -5   9   0 -0.1430 2.11930   2
   5   9   0 -2.8487 2.12661   2
   5   9   0 -0.1259 1.60480   4
  -6  -9   0 12.4840 2.85345   4
   6  -9   0 6.31318 1.61210   4
   6   9   0 16.0117 3.02625   4
  -6   9   0 7.34008 1.67268   4
   6   9   0 12.0170 2.87795   2
  -6   9   0 13.6809 3.27260   2
  -6   9   0 10.2082 1.79665   4
  -7  -9   0 21.8794 3.47629   4
   7  -9   0 28.9308 3.48452   4
  -7  -9   0 20.7133 2.45346   4
   7   9   0 22.5776 3.54815   4
  -7   9   0 16.2336 3.25770   4
  -7   9   0 31.4171 3.51156   2
  -7   9   0 28.3667 3.51476   4
   0 -10   0 5.90895 1.36578   4
   0  10   0 4.61859 1.39261   4
   1 -10   0 3.77020 1.38211   4
   1 -10   0 6.71031 1.89003   4
  -1 -10   0 2.31468 1.19075   4
  -1 -10   0 4.92899 1.61096   4
   1  10   0 1.48738 1.98334   2
   1  10   0 3.60759 1.38128   4
  -1  10   0 5.28553 1.52281   4
  -1  10   0 2.05706 1.47385   4
  -1  10   0 2.13872 1.86343   2
   2 -10   0 0.60451 1.45865   4
  -2 -10   0 1.55119 1.51093   4
  -2 -10   0 1.86839 1.59907   4
  -2 -10   0 0.72525 1.92832   2
   2 -10   0 4.48365 1.65873   4
   2  10   0 -0.3079 1.53940   4
  -2  10   0 1.71405 1.44214   4
  -2  10   0 -0.0700 1.55993   4
   2  10   0 1.31159 1.48093   4
  -2  10   0 0.02399 2.04841   2
   2  10   0 -1.6961 1.96022   2
   3 -10   0 0.85684 1.44102   4
  -3 -10   0 -0.7872 1.52770   4
  -3 -10   0 1.53303 2.06554   2
  -3 -10   0 -0.2554 1.63505   4
   3 -10   0 2.20952 1.02148   3
  -3  10   0 1.94986 2.12086   2
  -3  10   0 -0.5845 1.46080   4
  -3  10   0 2.21134 1.42991   4
   3  10   0 -1.8826 2.14578   2
   3  10   0 -0.4229 1.50142   4
   3  10   0 2.87435 1.45159   4
  -4 -10   0 41.8261 3.74848   4
  -4 -10   0 50.6761 3.84055   2
   4 -10   0 46.2626 1.95977   3
   4 -10   0 56.1012 4.23936   4
   4 -10   0 41.4088 3.40491   4
  -4  10   0 41.1910 3.49422   4
   4  10   0 40.5628 3.83861   4
  -4  10   0 46.1158 3.66415   2
  -4  10   0 40.9718 3.46930   4
  -5 -10   0 4.35562 1.88112   4
   5 -10   0 2.44533 2.88609   4
  -5 -10   0 9.78061 2.70067   2
  -5 -10   0 1.95583 2.03295   4
   5  10   0 2.84202 1.95091   4
  -5  10   0 5.48119 1.91890   4
   5  10   0 7.61848 2.50875   2
  -5  10   0 7.33165 2.71480   2
  -6 -10   0 8.84498 2.89135   2
   6 -10   0 4.79945 2.22954   4
  -6 -10   0 8.20095 2.35034   4
   6  10   0 2.37140 2.02120   4
  -6  10   0 4.98713 2.22779   4
  -6  10   0 1.95482 2.27013   4
   6  10   0 5.23193 3.15986   2
   6  10   0 10.5775 2.27391   4
   0 -11   0 -1.6092 1.75788   4
   0 -11   0 2.37818 1.93525   4
   0  11   0 2.50779 2.39224   2
   0  11   0 0.12506 1.87818   4
   0  11   0 -1.7981 1.84132   4
  -1 -11   0 -2.3688 1.84544   4
   1 -11   0 -0.3562 1.79097   4
  -1 -11   0 0.66385 1.91104   4
   1 -11   0 0.77013 1.71028   4
   1 -11   0 2.54176 1.54471   3
   1  11   0 -2.5774 1.98069   4
  -1  11   0 -0.5509 1.96430   4
   1  11   0 0.19843 2.38025   2
  -1  11   0 0.33800 2.38471   2
  -1  11   0 0.76543 1.65473   4
   2 -11   0 7.53102 1.90177   4
  -2 -11   0 6.87148 2.06922   4
  -2 -11   0 0.92594 2.02699   4
   2 -11   0 0.11589 1.79119   4
  -2  11   0 3.85133 2.44726   2
   2  11   0 0.37962 2.47167   2
   2  11   0 2.01011 1.83809   4
  -2  11   0 4.03274 1.72570   4
  -2  11   0 1.35389 1.82190   4
   2  11   0 0.34040 2.04383   4
  -3 -11   0 8.13776 1.81414   4
   3 -11   0 11.7644 1.99598   4
  -3 -11   0 6.18825 1.99789   4
   3  11   0 6.98350 1.96162   4
  -3  11   0 10.0899 1.67938   4
  -3  11   0 12.0437 2.19238   4
   3  11   0 16.2520 3.47413   4
   3  11   0 14.8645 2.87410   2
   4 -11   0 -0.5774 1.86330   4
  -4 -11   0 -2.1404 2.35200   4
  -4 -11   0 1.79297 2.91449   2
  -4 -11   0 1.48503 2.16147   4
   4  11   0 1.83532 3.25713   2
   4  11   0 -3.4754 2.30921   4
  -4  11   0 0.92563 2.12968   4
   4  11   0 1.25129 1.89414   4
  -4  11   0 6.05568 2.99254   2
  -4  11   0 -0.0789 2.00112   4
 -11   0   1 6.32919 1.75592   3
 -11   0   1 10.6649 1.65664   4
 -11   0   1 7.05554 1.49396   4
 -10   0   1 -1.2382 1.35926   3
  10   0  -1 0.28048 1.18724   4
 -10   0   1 -1.2693 1.43863   4
  10   0  -1 -0.6025 1.46424   4
 -10   0   1 1.70681 2.87570   2
 -10   0   1 -1.4072 1.18872   4
  -9   0   1 10.3675 1.79811   4
  -9   0   1 9.86625 1.95553   3
  -9   0   1 9.33386 3.78931   2
  -9   0   1 7.81061 1.65217   4
   9   0  -1 10.6484 1.89960   4
  -8   0   1 2.40438 0.94554   3
   8   0  -1 1.83601 1.11419   4
  -8   0   1 0.32067 1.21662   4
   8   0  -1 0.63351 1.01756   4
  -8   0   1 1.24673 0.66735   4
  -7   0   1 27.3605 2.78340   3
   7   0  -1 30.8691 2.36212   4
  -7   0   1 29.8413 2.50192   4
  -7   0   1 29.8830 1.95517   4
   7   0  -1 28.7952 2.34808   4
  -6   0   1 1.59545 0.83767   3
   6   0  -1 0.73698 0.66790   4
   6   0  -1 2.15584 0.68604   4
  -6   0   1 0.63725 0.84747   4
   5   0  -1 758.388 15.6298   4
   5   0  -1 770.438 15.6797   4
  -5   0   1 785.095 15.7271   4
  -5   0   1 762.399 15.7032   4
  -4   0   1 0.63311 0.69388   4
   4   0  -1 0.99566 0.73932   4
  -4   0   1 -0.1857 0.73902   4
   4   0  -1 0.22471 0.66769   4
  -3   0   1 982.754 18.3879   4
  -2   0   1 -0.1168 0.65713   4
  -2   0   1 0.01979 0.66332   4
   2   0  -1 0.19456 0.68401   4
   2   0  -1 -0.3114 0.64717   4
   2   0   1 1.52750 0.75567   4
  -2   0  -1 1.23381 0.75937   4
  -2   0  -1 1.91582 1.12499   3
   2   0   1 0.67515 0.86553   4
  -2   0  -1 0.57399 0.86570   4
  -3   0  -1 6766.26 147.410   1
   3   0   1 6720.59 146.643   1
  -4   0  -1 0.01847 0.84594   4
  -4   0  -1 0.00688 0.81015   4
   4   0   1 -0.2222 0.89555   4
   4   0   1 -0.6778 0.73016   4
  -4   0  -1 0.59896 0.89061   3
  -5   0  -1 967.642 19.5318   3
   5   0   1 935.699 19.0558   4
  -5   0  -1 937.815 19.1206   4
  -5   0  -1 943.404 19.0824   4
   5   0   1 938.701 19.0773   4
  -6   0  -1 1.56988 0.95031   4
   6   0   1 2.44998 0.88897   4
   6   0   1 2.40396 1.02677   4
   7   0   1 1392.07 27.8287   4
  -7   0  -1 1400.22 27.9598   4
   7   0   1 1354.24 27.7394   4
  -7   0  -1 1391.62 27.8190   4
  -7   0  -1 1380.92 28.3509   3
   9   0   1 158.398 6.30673   4
  -9   0  -1 147.353 6.11886   3
  -9   0  -1 158.413 5.79559   4
  -9   0  -1 157.805 5.97442   4
  -9   0  -1 154.508 7.80576   2
 -10   0  -1 0.29956 1.31026   4
 -10   0  -1 0.06515 1.17903   4
 -10   0  -1 -0.0114 2.95554   2
  10   0   1 2.31005 1.51529   4
  10   0   1 0.26352 1.32439   4
 -11   0  -1 5.92621 1.58619   4
 -11   0  -1 8.03891 1.87568   3
 -11  -1   1 22.1480 2.72040   3
 -11  -1   1 15.2621 2.63068   4
 -11  -1   1 16.4976 2.94705   4
 -11   1   1 11.4818 2.57510   3
 -11   1   1 15.8507 2.74061   4
 -11   1   1 17.1589 2.70885   4
 -10  -1   1 18.5138 2.28370   4
 -10  -1   1 25.8972 3.88713   2
 -10  -1   1 14.1090 2.49627   3
 -10  -1   1 20.3844 2.27106   4
 -10   1   1 17.2769 2.18380   3
  10   1  -1 24.0681 2.56958   4
 -10   1   1 14.7282 2.24827   4
  -9  -1   1 8.02885 3.24588   2
  -9  -1   1 3.10226 0.87341   4
   9  -1  -1 2.56353 1.24220   4
  -9  -1   1 5.89065 1.24493   4
  -9  -1   1 4.15148 1.23125   3
   9   1  -1 5.73396 1.57636   4
  -9   1   1 2.80253 0.88324   4
  -9   1   1 5.22588 1.08294   3
   8  -1  -1 4.32070 1.25978   4
   8  -1  -1 3.64729 1.25309   4
  -8  -1   1 4.03880 0.81517   4
  -8   1   1 5.62976 1.98360   4
   8   1  -1 5.06660 1.42852   4
   8   1  -1 5.00599 1.53454   4
  -7  -1   1 7.53504 1.65743   3
   7  -1  -1 8.28256 1.61396   4
  -7  -1   1 5.22525 2.91690   2
   7  -1  -1 5.51283 1.25957   4
  -7  -1   1 8.35049 1.16816   4
  -7  -1   1 7.62690 1.75069   4
   7   1  -1 10.4082 1.79498   4
   7   1  -1 7.01429 1.53729   4
  -7   1   1 6.74421 1.07883   4
   6  -1  -1 153.491 4.98306   4
   6  -1  -1 160.399 5.12024   4
  -6  -1   1 158.505 6.39167   2
  -6  -1   1 157.167 4.99401   4
  -6  -1   1 157.274 5.21009   4
  -6   1   1 160.099 4.95909   4
   6   1  -1 162.871 5.56160   4
  -6   1   1 157.276 5.11582   4
  -6   1   1 155.966 5.09672   3
   6   1  -1 157.072 5.08467   4
  -5  -1   1 2.26858 2.05640   2
   5  -1  -1 1.01504 0.69329   4
  -5  -1   1 0.32359 0.91493   4
  -5  -1   1 2.03341 0.73176   4
   5  -1  -1 1.24257 0.67739   4
  -5   1   1 1.25933 0.80609   3
   5   1  -1 1.19030 0.92335   4
  -5   1   1 0.90386 0.52745   4
   5   1  -1 1.27904 0.82990   4
  -5   1   1 0.69801 0.76830   4
  -4  -1   1 566.828 11.7561   4
  -4  -1   1 564.540 12.4665   2
   4  -1  -1 557.719 11.6269   4
   4  -1  -1 560.166 11.6417   4
  -4  -1   1 562.855 11.7463   4
   4   1  -1 562.076 11.7192   4
  -4   1   1 569.892 11.6555   4
   4   1  -1 556.295 11.7194   4
  -4   1   1 575.721 11.7204   4
  -4   1   1 570.565 11.7183   3
   3  -1  -1 318.757 6.81091   4
  -3  -1   1 318.202 6.91525   4
  -3  -1   1 317.194 7.47577   2
  -3  -1   1 303.358 6.84009   4
   3  -1  -1 320.243 6.81455   4
  -3   1   1 308.276 6.76428   4
  -3   1   1 297.781 6.68039   3
  -3   1   1 318.170 6.82927   4
   3   1  -1 308.851 6.87096   4
   3   1  -1 308.287 6.84663   4
   2  -1  -1 3341.41 77.9636   1
  -2  -1   1 3706.65 81.2119   1
   2   1  -1 3465.32 79.9611   1
  -2   1   1 3827.04 79.6534   1
  -1  -1   1 17.4520 1.07690   4
   1  -1  -1 14.9181 0.94389   4
  -1  -1   1 17.1040 1.34534   2
   1  -1  -1 13.6806 1.08958   4
  -1  -1   1 17.7828 1.04463   4
   1   1  -1 14.6588 1.17544   4
   1   1  -1 16.2374 1.26230   4
  -1   1   1 16.4656 0.93457   4
  -1   1   1 15.5979 0.92204   4
   1   1  -1 16.0890 1.30039   2
  -1  -1  -1 216.158 4.69954   4
  -1  -1  -1 214.238 4.68618   4
   1  -1   1 218.642 4.69103   4
   1  -1   1 214.810 4.52702   3
   1  -1   1 214.884 4.67101   4
  -1  -1  -1 216.320 4.63168   2
  -1   1  -1 219.046 4.68662   4
   1   1   1 219.402 4.72156   4
  -1   1  -1 211.147 4.67178   4
  -1   1  -1 211.666 4.49276   3
   1   1   1 217.788 4.70318   4
   1   1   1 214.777 4.61512   2
  -2  -1  -1 9999.99 192.625   1
   2  -1   1 9856.72 192.092   1
   2   1   1 9077.13 191.019   1
  -2   1  -1 9854.13 191.589   1
  -3  -1  -1 1.36513 0.80678   4
  -3  -1  -1 2.32465 1.38230   2
   3  -1   1 2.35155 0.81880   4
  -3  -1  -1 1.39724 0.69157   4
   3  -1   1 1.83865 0.83801   4
   3  -1   1 1.31249 0.90842   3
   3   1   1 1.37835 0.71644   4
  -3   1  -1 2.32205 0.85872   4
  -3   1  -1 1.98206 0.78809   3
   3   1   1 1.51962 0.79062   4
  -3   1  -1 2.18264 0.82880   4
  -4  -1  -1 453.336 10.2117   4
   4  -1   1 465.166 10.2183   4
   4  -1   1 454.132 10.1703   4
  -4  -1  -1 462.318 10.5939   2
  -4  -1  -1 468.443 10.2974   4
  -4  -1  -1 457.092 10.6256   3
  -4   1  -1 465.059 10.1964   3
   4   1   1 467.654 10.2659   4
   4   1   1 452.038 10.2318   4
  -4   1  -1 460.715 10.1832   4
  -4   1  -1 478.075 10.2983   4
  -5  -1  -1 11.5103 2.68647   2
   5  -1   1 12.0861 1.71728   4
   5  -1   1 11.6939 1.79038   4
  -5  -1  -1 10.8174 1.91160   4
  -5  -1  -1 10.4771 1.88286   3
  -5   1  -1 11.7951 1.65406   3
   5   1   1 10.3068 1.68946   4
   5   1   1 11.4451 1.81227   4
  -5   1  -1 12.6289 1.48110   4
  -5   1  -1 9.58496 1.78453   4
  -6  -1  -1 390.749 10.5825   2
   6  -1   1 388.454 9.76496   4
  -6  -1  -1 386.930 9.70579   4
   6  -1   1 398.137 9.91757   4
  -6  -1  -1 396.745 9.92579   4
  -6  -1  -1 404.589 10.3943   3
  -6   1  -1 395.032 9.72091   4
   6   1   1 376.770 9.75041   4
  -6   1  -1 389.311 9.80225   3
  -6   1  -1 386.938 9.81999   4
   6   1   1 390.194 9.81702   4
  -7  -1  -1 21.0637 4.04041   2
  -7  -1  -1 23.5397 1.79316   4
  -7  -1  -1 25.2088 2.45677   3
   7  -1   1 21.0574 2.42071   4
   7  -1   1 23.6704 2.25779   4
  -7  -1  -1 23.0562 2.42111   4
  -7   1  -1 24.1786 2.48840   4
   7   1   1 23.0799 2.50297   4
  -7   1  -1 24.1432 2.16115   3
   7   1   1 24.2305 2.15290   4
  -7   1  -1 27.9521 1.86209   4
  -8  -1  -1 0.89244 3.76840   2
  -8  -1  -1 3.06552 2.49121   3
  -8  -1  -1 3.00358 1.43437   4
   8  -1   1 2.02584 1.37436   4
   8   1   1 1.86701 1.45807   4
  -8   1  -1 1.60833 1.24935   4
  -9  -1  -1 11.0223 1.76476   4
   9  -1   1 10.8662 2.30051   4
  -9  -1  -1 7.91367 3.32744   2
  -9  -1  -1 9.61875 1.79839   4
  -9  -1  -1 14.1751 2.12281   3
  -9   1  -1 8.37167 1.67118   4
  -9   1  -1 11.5904 1.88389   3
   9   1   1 7.54143 1.92207   4
 -10  -1  -1 11.2436 1.65832   4
 -10  -1  -1 10.5961 2.17919   4
 -10  -1  -1 6.84659 1.77965   3
 -10   1  -1 6.47173 1.32074   4
  10   1   1 8.91169 1.61257   4
 -10   1  -1 8.90076 2.03009   3
  11  -1   1 -0.4839 3.27624   4
  11   1   1 1.85616 2.42271   4
 -11  -2   1 1.06171 1.55836   4
 -11  -2   1 1.01423 1.59501   4
 -11  -2   1 -1.4984 2.22905   3
 -11   2   1 -1.3306 1.55168   4
  11   2  -1 1.73911 2.18249   4
 -11   2   1 1.49516 1.65608   3
 -11   2   1 2.55784 1.60605   4
 -10  -2   1 -1.4061 1.25583   4
 -10  -2   1 -1.1642 1.16138   4
 -10  -2   1 0.32426 1.49729   3
 -10  -2   1 3.82385 2.36333   2
  10  -2  -1 1.37764 1.17086   4
  10   2  -1 0.36295 1.16978   4
 -10   2   1 -0.9004 1.19421   3
  10   2  -1 0.95508 1.56022   4
 -10   2   1 0.07899 1.13913   4
 -10   2   1 0.57815 1.48322   4
  -9  -2   1 4.64270 2.77752   2
  -9  -2   1 2.75900 0.99461   4
  -9  -2   1 4.60619 1.47429   3
  -9   2   1 2.68203 0.93634   3
  -9   2   1 4.74535 1.05866   4
   9   2  -1 3.59741 1.30835   4
   8  -2  -1 122.255 4.99029   4
  -8  -2   1 120.892 4.77697   4
  -8  -2   1 128.497 6.02487   3
  -8  -2   1 124.239 5.19142   4
   8  -2  -1 121.899 5.05196   4
   8   2  -1 125.872 5.22468   4
  -8   2   1 119.516 4.66124   4
  -8   2   1 117.841 5.43681   4
  -8   2   1 119.618 6.21195   3
  -7  -2   1 121.212 6.21459   2
  -7  -2   1 121.956 4.84058   4
  -7  -2   1 126.120 4.61119   4
   7  -2  -1 120.443 4.69455   4
   7  -2  -1 122.604 4.70935   4
  -7   2   1 120.928 4.76863   4
  -7   2   1 122.850 4.51588   4
   7   2  -1 119.450 4.83285   4
  -7   2   1 127.732 4.49229   3
   7   2  -1 120.862 4.83017   4
  -6  -2   1 3.92640 0.85337   4
   6  -2  -1 3.72819 1.13850   4
  -6  -2   1 3.89429 2.36927   2
   6  -2  -1 3.90006 1.15228   4
  -6  -2   1 4.03438 1.17576   4
   6   2  -1 3.37879 0.99550   4
  -6   2   1 2.71139 0.62798   4
  -6   2   1 5.00052 0.87617   3
  -6   2   1 2.84152 1.12269   4
   6   2  -1 2.08003 0.85206   4
  -5  -2   1 32.3778 2.30185   4
  -5  -2   1 31.7233 1.99387   4
  -5  -2   1 31.6549 3.17225   2
   5  -2  -1 31.6128 2.11136   4
   5  -2  -1 32.7119 2.13423   4
  -5   2   1 33.7143 1.89338   3
   5   2  -1 32.6480 2.27021   4
   5   2  -1 30.2585 2.16373   4
  -5   2   1 33.4314 1.96547   4
  -5   2   1 32.4894 2.23069   4
  -4  -2   1 13.5987 1.50325   4
   4  -2  -1 10.1171 1.47053   4
   4  -2  -1 10.7074 1.58221   4
  -4  -2   1 12.4681 1.73105   4
  -4  -2   1 12.5433 2.37551   2
  -4   2   1 11.6396 1.38592   4
   4   2  -1 12.8176 1.68150   4
   4   2  -1 12.1035 1.57376   4
  -4   2   1 11.8141 1.30561   3
  -4   2   1 10.5269 1.64642   4
  -3  -2   1 1458.49 27.3964   4
   3   2  -1 1495.69 27.4380   4
  -2  -2   1 521.316 10.6838   2
  -2  -2   1 503.380 10.3011   4
   2  -2  -1 508.638 10.1374   4
  -2  -2   1 505.416 10.2701   4
   2  -2  -1 502.069 10.1166   4
  -2   2   1 505.052 10.1266   4
   2   2  -1 513.380 10.3206   4
   2   2  -1 507.981 10.6125   2
  -2   2   1 504.378 10.1308   4
   2   2  -1 505.196 10.2790   4
  -1  -2   1 943.067 17.6235   4
  -1  -2   1 944.687 17.8530   2
  -1  -2   1 922.049 17.5671   4
   1   2  -1 945.972 17.6323   4
   1   2  -1 953.969 17.8659   2
   1   2  -1 939.553 17.6140   4
   0  -2  -1 3813.12 84.6363   1
   0  -2   1 3799.20 85.5268   1
   0   2   1 3716.78 84.5715   1
   0   2  -1 3760.65 85.9543   1
   1  -2   1 96.0965 2.65611   3
   1  -2   1 94.9340 3.02442   4
  -1  -2  -1 98.0611 3.06300   4
  -1  -2  -1 100.381 3.13812   2
  -1  -2  -1 98.1804 3.04320   4
   1  -2   1 97.8971 3.07359   4
   1   2   1 99.0487 3.06768   4
   1   2   1 96.0972 3.01090   2
  -1   2  -1 95.7866 2.61944   3
  -1   2  -1 100.750 3.08310   4
  -1   2  -1 95.3193 3.03891   4
   1   2   1 98.8984 3.08767   4
  -2  -2  -1 482.494 9.88108   2
   2  -2   1 472.654 9.77103   4
   2  -2   1 464.101 9.28564   3
   2  -2   1 472.178 9.76386   4
  -2  -2  -1 478.313 9.86277   4
  -2  -2  -1 465.964 9.80075   4
  -2   2  -1 471.225 9.76669   4
   2   2   1 470.894 9.82093   2
   2   2   1 475.525 9.85735   4
   2   2   1 479.080 9.83626   4
  -2   2  -1 466.836 9.74456   4
  -2   2  -1 458.231 9.26290   3
   3  -2   1 143.351 4.25340   4
  -3  -2  -1 147.461 4.30763   4
  -3  -2  -1 143.445 4.56112   2
  -3  -2  -1 141.579 4.33454   4
   3  -2   1 143.727 3.94084   3
   3  -2   1 140.035 4.24492   4
   3   2   1 145.142 4.36864   4
   3   2   1 141.279 4.45805   2
  -3   2  -1 138.966 4.20116   4
  -3   2  -1 141.639 4.28229   4
  -3   2  -1 145.268 3.89803   3
   3   2   1 144.748 4.34231   4
  -4  -2  -1 248.346 6.53700   4
   4  -2   1 248.813 6.21460   3
   4  -2   1 241.639 7.28370   4
  -4  -2  -1 242.899 6.56453   4
  -4  -2  -1 246.254 6.88903   2
   4  -2   1 244.490 6.47323   4
   4   2   1 244.994 6.56858   4
  -4   2  -1 245.831 6.45965   4
  -4   2  -1 243.266 6.49479   4
  -4   2  -1 252.206 6.19530   3
   4   2   1 236.802 6.49747   4
  -5  -2  -1 225.784 6.37322   4
  -5  -2  -1 212.536 6.39610   4
  -5  -2  -1 222.936 6.91537   2
   5  -2   1 214.142 6.31404   4
   5  -2   1 216.302 6.28138   4
   5   2   1 215.852 6.37314   4
  -5   2  -1 221.226 6.27246   4
  -5   2  -1 223.761 6.04367   3
  -5   2  -1 215.787 6.35393   4
   5   2   1 226.868 6.47073   4
  -6  -2  -1 32.3685 3.44624   2
  -6  -2  -1 30.7406 2.56569   3
  -6  -2  -1 26.8482 2.55889   4
  -6  -2  -1 31.0906 2.09650   4
   6  -2   1 27.9601 2.20504   4
   6  -2   1 27.7647 2.33572   4
   6   2   1 28.8570 2.48632   4
  -6   2  -1 31.2727 2.10917   4
  -6   2  -1 28.2925 2.50570   4
   6   2   1 28.9781 2.16218   4
  -6   2  -1 31.9647 2.02201   3
   7  -2   1 -0.7357 0.96536   4
  -7  -2  -1 -1.3095 2.52346   2
  -7  -2  -1 -0.0015 0.74734   4
   7  -2   1 -1.1005 1.03002   4
  -7  -2  -1 0.11058 0.98952   4
  -7  -2  -1 2.03871 1.32739   3
   7   2   1 -0.0116 1.20488   4
  -7   2  -1 -0.4557 0.67499   4
  -7   2  -1 -1.5255 0.94838   4
   7   2   1 0.13815 0.98329   4
  -8  -2  -1 28.4590 2.70324   4
   8  -2   1 26.6806 3.04549   4
  -8  -2  -1 30.6644 3.02600   3
  -8   2  -1 28.8617 2.66174   4
  -8   2  -1 29.5072 2.10550   3
  -8   2  -1 27.3810 2.14082   4
   8   2   1 25.3119 3.00998   4
  -9  -2  -1 1.64075 0.96745   4
   9  -2   1 2.26693 1.40340   4
  -9  -2  -1 2.45506 2.61244   2
  -9  -2  -1 3.46746 1.11785   4
  -9   2  -1 1.04882 1.08642   4
   9   2   1 1.50911 1.27882   4
  -9   2  -1 2.75596 1.04766   3
  -9   2  -1 1.72977 0.97389   4
 -10  -2  -1 0.30429 1.49696   4
 -10  -2  -1 4.11335 2.57281   2
  10  -2   1 4.19920 1.73745   4
 -10  -2  -1 -0.6753 1.20868   4
  10  -2   1 0.50371 1.38941   4
 -10   2  -1 -0.2500 1.33230   3
 -10   2  -1 0.59630 1.31636   4
  10   2   1 -0.1761 1.30986   4
  10   2   1 1.98680 1.61679   4
 -10   2  -1 -0.6813 1.38620   4
 -11  -2  -1 1.87522 1.87683   4
 -11  -2  -1 -0.0755 1.82334   4
 -11   2  -1 -0.1360 1.79863   3
 -11   2  -1 2.53805 1.71976   4
  11   2   1 2.09831 1.80486   4
 -11   2  -1 -1.1196 1.63052   4
 -11  -3   1 -0.1713 2.92528   2
  11  -3  -1 3.69125 1.90088   4
  11  -3  -1 -2.4496 1.53731   4
 -11  -3   1 -2.3218 1.74075   4
 -11   3   1 -2.4874 1.62341   4
 -11   3   1 -1.5639 1.54796   4
 -10  -3   1 3.65679 1.45572   4
 -10  -3   1 2.46951 1.25532   4
 -10  -3   1 1.90502 1.90839   3
  10  -3  -1 5.85055 1.20335   4
 -10   3   1 3.13304 1.27118   3
 -10   3   1 1.75254 1.19632   4
  10   3  -1 5.14081 1.56708   4
 -10   3   1 3.92488 1.28047   4
  -9  -3   1 20.0512 3.37048   2
   9  -3  -1 21.7464 2.53011   4
  -9  -3   1 16.7597 2.41008   3
  -9  -3   1 20.1996 2.16771   4
  -9  -3   1 15.3844 2.07483   4
  -9   3   1 14.9678 2.01712   4
  -9   3   1 14.0407 1.63664   3
   9   3  -1 17.5276 2.82931   4
  -9   3   1 19.4441 2.01597   4
  -8  -3   1 86.3113 4.26991   4
  -8  -3   1 90.0097 3.93982   4
   8  -3  -1 91.1481 4.35355   4
  -8  -3   1 98.5177 5.89202   2
   8  -3  -1 92.4596 4.30540   4
  -8   3   1 89.5017 4.21913   4
  -8   3   1 92.0857 3.73492   3
   8   3  -1 92.9676 4.68062   4
  -8   3   1 90.7266 4.01181   4
  -7  -3   1 6.50860 1.14458   4
   7  -3  -1 3.65215 1.28546   4
  -7  -3   1 5.21289 1.56559   4
  -7  -3   1 6.29730 2.79497   2
   7  -3  -1 4.29084 1.24703   4
   7   3  -1 5.99377 1.65082   4
  -7   3   1 5.53360 0.98004   3
   7   3  -1 3.86568 1.41674   4
  -7   3   1 4.53827 0.89494   4
  -7   3   1 4.65020 1.27681   4
  -6  -3   1 11.9328 1.93691   4
   6  -3  -1 13.1406 1.66284   4
  -6  -3   1 14.7692 2.92526   2
   6  -3  -1 14.4104 1.78184   4
  -6  -3   1 14.6922 1.46037   4
  -6   3   1 15.8509 1.14564   3
  -6   3   1 12.7938 1.85537   4
  -6   3   1 15.6685 1.33895   4
   6   3  -1 13.2297 1.76886   4
   6   3  -1 14.0414 1.72015   4
   5  -3  -1 29.0362 2.09829   4
  -5  -3   1 25.1257 2.26955   4
  -5  -3   1 27.4115 3.10755   2
  -5  -3   1 25.5544 1.82351   4
   5  -3  -1 28.0366 2.00307   4
  -5   3   1 27.2621 1.73848   4
   5   3  -1 26.1087 2.08605   4
   5   3  -1 24.4977 2.16290   4
  -5   3   1 25.8625 2.16080   4
  -5   3   1 26.9019 1.48220   3
   4  -3  -1 641.046 13.5908   4
   4  -3  -1 651.018 13.6295   4
  -4  -3   1 662.745 13.8882   4
  -4  -3   1 665.416 14.5669   2
  -4  -3   1 664.308 13.9601   4
   4   3  -1 663.723 13.9373   4
   4   3  -1 659.466 13.8844   4
  -4   3   1 645.450 13.6176   4
  -4   3   1 655.280 13.7161   4
  -4   3   1 633.325 12.6522   3
   4   3  -1 638.279 14.3426   2
  -3  -3   1 18.4685 1.90722   4
   3  -3  -1 14.2658 1.68953   4
  -3  -3   1 18.3146 1.71603   4
   3  -3  -1 14.6043 1.63215   4
  -3  -3   1 15.6621 2.27471   2
   3  -3  -1 18.6243 1.16830   3
  -3   3   1 14.7535 1.73015   4
   3   3  -1 18.8906 1.92567   4
   3   3  -1 16.5555 1.85062   4
   3   3  -1 15.9226 2.29541   2
  -3   3   1 16.5936 1.02298   3
  -3   3   1 15.0285 1.59310   4
  -2  -3   1 487.272 10.4089   4
  -2  -3   1 479.344 10.3190   4
  -2  -3   1 483.909 10.6893   2
   2  -3  -1 473.007 9.03253   3
   2  -3  -1 493.660 10.2255   4
   2   3  -1 481.042 10.3413   4
   2   3  -1 489.835 10.4034   4
  -2   3   1 494.577 10.2138   4
   2   3  -1 487.373 10.6857   2
  -2   3   1 497.693 10.2516   4
  -1  -3   1 1473.24 27.1992   4
   1   3  -1 1456.46 27.1722   4
   0  -3   1 18.8901 1.92680   2
   0  -3  -1 17.0605 1.66771   4
   0  -3  -1 18.3088 1.74663   2
   0  -3   1 20.2121 1.73962   4
   0  -3   1 18.7957 1.60661   4
   0  -3  -1 19.2537 1.61256   4
   0   3   1 19.7774 1.77972   2
   0   3   1 18.9918 1.67829   4
   0   3  -1 18.4852 1.65509   4
   0   3  -1 17.5623 1.94658   2
   0   3   1 18.5915 1.65759   4
   0   3  -1 18.6828 1.71417   4
   1  -3   1 163.000 4.03756   3
   1  -3   1 161.838 4.50114   4
  -1  -3  -1 164.221 4.50413   4
  -1  -3  -1 168.188 4.62069   2
   1  -3   1 159.841 4.52258   4
  -1  -3  -1 165.564 4.57196   4
  -1   3  -1 165.861 4.58095   4
   1   3   1 167.757 4.59402   4
   1   3   1 166.383 4.59665   2
  -1   3  -1 172.293 4.88581   2
  -1   3  -1 159.515 4.47736   4
   1   3   1 164.828 4.55208   4
  -2  -3  -1 19.2999 2.05474   2
   2  -3   1 18.9125 1.74227   4
  -2  -3  -1 20.8674 1.92992   4
  -2  -3  -1 21.0140 1.74392   4
   2  -3   1 20.1400 1.36191   3
   2  -3   1 19.3192 1.86368   4
  -2   3  -1 19.3184 1.24367   3
   2   3   1 20.6765 1.88075   4
  -2   3  -1 18.8563 1.88459   4
  -2   3  -1 18.3355 1.70228   4
   2   3   1 19.6319 1.89171   2
   2   3   1 19.5809 1.77008   4
   3  -3   1 490.560 10.1683   3
  -3  -3  -1 501.054 11.0780   4
  -3  -3  -1 504.045 11.1649   2
   3  -3   1 491.921 10.9051   4
   3  -3   1 490.575 10.8738   4
  -3  -3  -1 503.365 11.0160   4
   3   3   1 506.743 11.0952   4
   3   3   1 501.102 11.0773   4
  -3   3  -1 507.797 10.9494   4
   3   3   1 501.455 11.1489   2
  -3   3  -1 497.155 10.9433   4
  -3   3  -1 491.816 10.1438   3
   4  -3   1 265.510 7.08981   4
   4  -3   1 266.030 7.06714   4
  -4  -3  -1 274.983 7.58650   2
   4  -3   1 262.576 6.48182   3
  -4  -3  -1 272.045 7.30065   4
  -4  -3  -1 271.617 7.15830   4
  -4   3  -1 264.208 6.41246   3
   4   3   1 274.939 7.26286   4
  -4   3  -1 266.552 7.16937   4
   4   3   1 268.168 7.53170   2
  -4   3  -1 269.184 7.05554   4
   4   3   1 271.144 7.23043   4
  -5  -3  -1 8.17969 1.22451   4
   5  -3   1 6.75145 1.30796   4
   5  -3   1 5.67306 1.26249   4
  -5  -3  -1 8.71066 1.65445   4
  -5  -3  -1 9.42515 2.40332   2
  -5   3  -1 5.41472 1.19369   4
   5   3   1 8.09336 1.63460   4
   5   3   1 4.49805 1.03894   4
  -5   3  -1 5.36680 1.28232   4
   6  -3   1 4.12591 1.28062   4
  -6  -3  -1 3.40618 2.21568   2
  -6  -3  -1 4.23194 0.94643   4
  -6  -3  -1 5.23611 1.52492   4
   6  -3   1 3.51262 0.91287   4
  -6   3  -1 3.04241 0.80912   4
   6   3   1 4.69787 1.14291   4
  -6   3  -1 4.31000 1.24494   4
   6   3   1 4.03911 1.39580   4
  -7  -3  -1 51.5375 2.97304   4
  -7  -3  -1 51.2896 3.58515   4
  -7  -3  -1 50.9265 4.28818   2
   7  -3   1 50.9683 3.42350   4
  -7   3  -1 54.8413 3.07355   4
  -7   3  -1 52.9823 3.48503   4
   7   3   1 55.3830 3.78567   4
  -7   3  -1 59.5947 2.77902   3
  -8  -3  -1 58.5895 4.06741   3
  -8  -3  -1 60.4575 4.84882   2
  -8  -3  -1 52.7355 3.20077   4
   8  -3   1 59.5874 3.81065   4
  -8  -3  -1 56.4251 3.45522   4
   8   3   1 50.9006 3.99192   4
  -8   3  -1 55.5661 3.01855   3
  -8   3  -1 60.2497 3.48214   4
  -8   3  -1 60.1494 3.20238   4
  -9  -3  -1 3.57462 1.19062   4
  -9  -3  -1 2.66193 2.21987   2
   9  -3   1 5.90812 1.55591   4
  -9  -3  -1 5.79412 1.31242   4
  -9  -3  -1 2.94306 1.53947   3
  -9   3  -1 2.14423 1.14542   4
   9   3   1 6.63804 1.76777   4
  -9   3  -1 5.12270 1.09573   4
  -9   3  -1 3.79183 1.10194   3
 -10  -3  -1 -1.2178 1.30510   4
 -10  -3  -1 -2.1018 1.76879   3
  10  -3   1 1.45017 1.50094   4
 -10  -3  -1 -0.7180 1.51623   4
 -10  -3  -1 1.51601 2.26333   2
  10  -3   1 -0.6469 1.20048   4
 -10   3  -1 -0.8667 1.33385   4
  10   3   1 -0.9285 1.40018   4
  11  -3   1 8.15052 1.75337   4
 -11  -3  -1 3.92841 1.79050   4
  11   3   1 7.33714 1.89174   4
 -11   3  -1 4.48985 1.75686   3
  10  -4  -1 -0.0001 1.42789   4
 -10  -4   1 0.94310 2.44664   2
 -10   4   1 -1.8190 1.43298   4
 -10   4   1 -1.6854 1.19249   3
  10   4  -1 -1.1462 1.42536   4
  10   4  -1 2.74081 1.90871   4
  -9  -4   1 15.4129 2.28845   4
  -9  -4   1 23.5848 3.15165   2
   9  -4  -1 19.6928 2.31737   4
  -9  -4   1 18.8148 2.27697   4
   9  -4  -1 22.1227 2.71818   4
  -9  -4   1 16.6852 2.60679   3
  -9   4   1 24.2662 2.19389   4
  -9   4   1 19.4462 2.10595   4
   9   4  -1 26.2565 3.09037   4
  -8  -4   1 2.10266 1.02732   4
  -8  -4   1 2.09015 2.24802   2
   8  -4  -1 2.73063 1.17234   4
  -8   4   1 4.00117 0.98839   4
  -8   4   1 0.58113 0.69740   3
  -8   4   1 1.68252 0.90006   4
  -7  -4   1 8.09874 2.98745   2
   7  -4  -1 6.55711 1.66851   4
   7  -4  -1 7.86034 1.68980   4
  -7  -4   1 9.33391 1.44492   4
  -7  -4   1 6.78430 2.35967   4
  -7   4   1 8.04369 2.28734   4
  -7   4   1 9.42141 0.98671   3
  -7   4   1 6.83871 1.30847   4
   7   4  -1 8.10821 1.63809   4
   6  -4  -1 7.53517 1.68174   4
  -6  -4   1 5.84837 1.06993   4
  -6  -4   1 11.8952 2.90306   2
  -6  -4   1 10.0202 1.86878   4
   6  -4  -1 9.07211 1.78424   4
  -6   4   1 7.65490 0.85244   3
  -6   4   1 8.86882 1.27438   4
   6   4  -1 9.94617 1.97991   4
  -6   4   1 7.85821 1.82383   4
   6   4  -1 7.22786 1.37276   4
  -5  -4   1 17.7053 2.70473   2
  -5  -4   1 19.5435 2.31110   4
   5  -4  -1 20.9236 1.90631   4
   5  -4  -1 21.0398 1.95544   4
  -5  -4   1 21.1911 1.63752   4
  -5   4   1 21.7672 2.17810   4
  -5   4   1 20.0720 1.15383   3
   5   4  -1 20.6323 1.84816   4
   5   4  -1 20.2600 2.08915   4
  -5   4   1 21.9722 1.67713   4
  -4  -4   1 64.8036 3.78155   2
  -4  -4   1 61.0249 3.27947   4
  -4  -4   1 65.8688 3.04599   4
   4  -4  -1 60.0283 2.98261   4
   4  -4  -1 63.4736 3.05514   4
  -4   4   1 60.8611 3.10473   4
   4   4  -1 61.3290 3.64239   2
  -4   4   1 58.3709 1.97485   3
   4   4  -1 63.8284 3.20800   4
  -4   4   1 62.5160 2.82377   4
   4   4  -1 64.1853 3.23656   4
  -3  -4   1 27.9333 2.41230   4
   3  -4  -1 26.0445 1.26044   3
  -3  -4   1 28.3894 2.03776   4
   3  -4  -1 27.5858 2.20888   4
  -3  -4   1 27.5907 2.76607   2
  -3   4   1 26.0823 2.25123   4
   3   4  -1 30.8169 2.34918   4
  -3   4   1 25.4757 1.90936   4
   3   4  -1 27.7157 2.19439   4
   3   4  -1 27.4471 2.78697   2
  -2  -4   1 322.796 8.20272   2
   2  -4  -1 302.366 6.31518   3
   2  -4  -1 309.434 7.57896   4
   2  -4  -1 310.399 7.65480   4
  -2  -4   1 321.216 7.78518   4
  -2  -4   1 312.845 7.84061   4
   2   4  -1 316.725 8.11024   2
   2   4  -1 317.936 7.86609   4
   2   4  -1 320.947 7.88339   4
  -2   4   1 317.211 7.71880   4
  -2   4   1 299.682 7.51391   4
  -1  -4   1 99.2466 3.71620   4
  -1  -4   1 101.127 3.59147   4
  -1  -4   1 99.2474 3.97800   2
   1  -4  -1 95.0923 3.59006   4
   1  -4  -1 98.5263 3.54272   4
   1   4  -1 100.450 3.67632   4
  -1   4   1 100.337 3.57444   4
   1   4  -1 98.7619 3.91633   2
  -1   4   1 101.706 3.94780   2
   1   4  -1 98.3628 3.68847   4
   0  -4   1 127.328 4.19564   4
   0  -4  -1 126.758 4.29706   2
   0  -4   1 124.952 4.44980   2
   0  -4  -1 144.366 4.35295   4
   0  -4   1 126.152 4.09434   4
   0  -4  -1 124.238 4.05039   4
   0   4   1 124.560 4.29113   2
   0   4   1 123.640 4.12853   4
   0   4   1 121.049 4.06090   4
   0   4  -1 126.201 4.13867   4
   0   4  -1 140.053 4.35304   4
   0   4  -1 120.858 4.36994   2
   1  -4   1 14.8184 1.92447   4
  -1  -4  -1 17.8664 1.73774   4
  -1  -4  -1 14.5083 2.00012   2
  -1  -4  -1 16.9573 1.94014   4
   1  -4   1 16.0465 1.66392   4
   1  -4   1 16.2079 1.43872   3
   1   4   1 17.0749 1.90032   4
  -1   4  -1 16.0279 2.10831   2
   1   4   1 14.1875 2.04099   2
   1   4   1 16.8253 1.78227   4
  -1   4  -1 14.6623 1.92354   4
  -1   4  -1 15.2889 1.73024   4
  -2  -4  -1 240.385 6.45765   4
  -2  -4  -1 238.794 6.61315   2
   2  -4   1 237.693 6.46830   4
   2  -4   1 229.668 5.51811   3
  -2  -4  -1 235.664 6.51879   4
   2   4   1 233.391 6.50203   2
   2   4   1 249.635 6.59670   4
  -2   4  -1 233.127 6.33812   4
   2   4   1 236.756 6.47873   4
  -2   4  -1 235.442 6.45487   4
   3  -4   1 606.069 13.2096   4
  -3  -4  -1 611.441 13.3860   4
   3  -4   1 604.915 13.1802   4
   3  -4   1 585.699 12.0419   3
  -3  -4  -1 614.294 13.5070   2
  -3  -4  -1 608.696 13.2771   4
  -3   4  -1 603.876 13.2314   4
  -3   4  -1 582.080 12.0401   3
   3   4   1 611.307 13.3739   4
   3   4   1 613.587 13.4587   2
  -3   4  -1 617.006 13.2186   4
   3   4   1 610.181 13.3448   4
   4  -4   1 2.61710 1.00315   4
   4  -4   1 2.81193 1.11105   4
  -4  -4  -1 3.39154 1.16775   4
  -4  -4  -1 2.01673 1.71035   2
   4   4   1 2.80895 0.89165   4
  -4   4  -1 2.14799 1.14946   4
   4   4   1 3.27002 1.78368   2
  -4   4  -1 2.12955 0.85529   4
   4   4   1 3.12883 1.07747   4
  -5  -4  -1 6.72393 1.28204   4
  -5  -4  -1 6.79106 2.26931   2
   5  -4   1 5.95250 1.55989   4
   5  -4   1 6.31224 1.36621   4
   5  -4   1 5.46497 1.22702   3
  -5   4  -1 7.31420 0.82724   3
   5   4   1 6.71487 1.46335   4
  -5   4  -1 5.26031 1.12131   4
   5   4   1 5.71979 2.20839   2
  -5   4  -1 6.10677 1.53021   4
   6  -4   1 2.62951 1.06793   4
  -6  -4  -1 2.25336 0.91457   4
  -6  -4  -1 2.08235 2.10227   2
   6  -4   1 4.17138 1.39738   4
  -6  -4  -1 2.99028 1.47916   4
   6   4   1 2.40749 1.40100   4
   6   4   1 2.91455 1.05938   4
  -6   4  -1 2.86399 0.71179   4
  -6   4  -1 2.39009 1.30107   4
  -6   4  -1 4.08193 0.79225   3
  -7  -4  -1 17.0820 3.54713   2
  -7  -4  -1 12.5514 2.53276   4
  -7  -4  -1 14.7601 1.82352   4
   7  -4   1 13.0284 2.56010   4
  -7   4  -1 17.9416 1.46055   3
  -7   4  -1 16.5101 1.72763   4
  -7   4  -1 16.3241 2.39319   4
   7   4   1 13.3582 2.66183   4
  -8  -4  -1 8.97696 2.51882   2
  -8  -4  -1 8.39112 1.50543   4
  -8  -4  -1 7.62095 1.73883   4
   8  -4   1 8.01109 1.75175   4
  -8   4  -1 6.82479 1.25669   3
  -8   4  -1 10.3008 1.64949   4
  -8   4  -1 7.37061 1.63837   4
   8   4   1 5.63668 1.69555   4
  -9  -4  -1 22.4112 2.61541   4
   9  -4   1 30.2147 3.23418   4
  -9  -4  -1 23.1279 3.02963   3
   9   4   1 26.8431 3.53004   4
  -9   4  -1 23.2414 2.25337   4
  -9   4  -1 24.0120 1.97173   3
  -9   4  -1 22.9482 2.37439   4
 -10  -4  -1 -2.5139 1.60456   4
 -10  -4  -1 1.42026 2.38945   2
  10  -4   1 1.81853 1.69758   4
 -10  -4  -1 -1.5931 1.48272   4
  10  -4   1 0.79445 1.37469   4
 -10   4  -1 0.56651 1.83362   4
 -10   4  -1 -0.2656 1.36681   4
  10   4   1 2.33036 1.71626   4
 -10  -5   1 3.67638 1.79301   4
  10  -5  -1 7.79143 2.34703   4
 -10  -5   1 2.30081 3.19213   3
 -10  -5   1 6.81313 1.82435   4
 -10   5   1 4.38497 1.24183   3
 -10   5   1 3.06005 1.56689   4
  10   5  -1 3.49926 1.96851   4
 -10   5   1 3.01570 1.41043   4
  -9  -5   1 5.62285 1.51534   4
  -9  -5   1 5.49875 1.47198   4
  -9   5   1 4.96712 0.95664   3
  -9   5   1 5.77701 1.18413   4
  -9   5   1 4.93653 1.21431   4
  -8  -5   1 1.09766 1.93391   2
   8  -5  -1 0.92296 0.97161   4
   8  -5  -1 1.42235 1.22609   4
  -8  -5   1 0.46988 1.06550   4
  -8  -5   1 2.50418 1.07036   4
  -8   5   1 1.11223 1.01537   4
  -8   5   1 2.59435 0.92801   4
  -8   5   1 1.76388 0.70858   3
   8   5  -1 0.52379 1.42166   4
   7  -5  -1 65.2491 3.85530   4
  -7  -5   1 65.5832 3.77528   4
  -7  -5   1 67.7492 4.80540   2
  -7  -5   1 60.0393 3.29894   4
   7  -5  -1 63.7887 3.73870   4
  -7   5   1 57.1130 2.34084   3
  -7   5   1 65.1196 3.56629   4
  -7   5   1 58.8541 3.06258   4
   7   5  -1 58.4281 4.11945   4
  -6  -5   1 2.39092 2.23717   2
  -6  -5   1 1.59157 1.17325   4
   6  -5  -1 2.32080 1.11150   4
  -6  -5   1 1.80224 0.79841   4
  -6   5   1 3.12808 0.82562   4
  -6   5   1 -0.0286 1.16940   4
  -6   5   1 2.42984 0.47190   3
   6   5  -1 -2.7432 2.57432   2
   6   5  -1 -0.0501 1.31507   4
   5  -5  -1 145.881 5.14633   4
  -5  -5   1 135.789 5.47453   4
  -5  -5   1 135.233 5.00372   4
   5  -5  -1 138.373 5.18642   4
  -5  -5   1 139.703 6.02070   2
  -5   5   1 141.309 4.90843   4
   5   5  -1 134.245 5.35747   4
   5   5  -1 139.875 5.31015   4
  -5   5   1 137.724 3.56917   3
   5   5  -1 139.321 5.94959   2
  -5   5   1 145.970 5.32824   4
   4  -5  -1 101.813 4.12247   4
  -4  -5   1 101.938 4.02729   4
   4  -5  -1 93.6948 2.71342   3
  -4  -5   1 103.462 4.84087   2
  -4  -5   1 99.7637 4.41989   4
  -4   5   1 96.0358 4.17394   4
   4   5  -1 104.591 4.21187   4
   4   5  -1 99.6621 4.31980   4
  -4   5   1 101.855 3.90311   4
   3  -5  -1 74.5275 3.27072   4
   3  -5  -1 70.3889 3.39765   4
  -3  -5   1 73.6698 3.98786   2
   3  -5  -1 69.4880 2.11854   3
  -3  -5   1 75.1332 3.69992   4
  -3  -5   1 73.0890 3.31235   4
  -3   5   1 69.6567 3.45689   4
   3   5  -1 73.4780 3.50512   4
  -3   5   1 70.1269 3.14583   4
   3   5  -1 72.2359 3.59868   4
   3   5  -1 72.6649 3.83431   2
   2  -5  -1 225.641 6.42439   4
  -2  -5   1 233.609 7.07881   2
  -2  -5   1 240.021 6.69902   4
  -2  -5   1 233.520 6.77877   4
   2  -5  -1 225.978 5.17923   3
   2  -5  -1 229.990 6.55007   4
  -2   5   1 236.445 7.03514   2
   2   5  -1 238.361 6.76856   4
  -2   5   1 227.659 6.59640   4
   2   5  -1 234.143 6.74798   4
  -2   5   1 231.327 6.46289   4
   2   5  -1 238.909 7.09220   2
  -1  -5   1 43.4223 2.53375   4
  -1  -5   1 44.6338 2.83795   4
   1  -5  -1 44.6436 2.82391   4
   1  -5  -1 41.8649 2.48193   4
  -1  -5   1 41.6818 3.07499   2
   1   5  -1 41.2035 2.92830   2
   1   5  -1 42.8014 2.80001   4
   1   5  -1 45.9482 2.72181   4
  -1   5   1 45.3290 2.94550   2
  -1   5   1 42.1471 2.55568   4
   0  -5  -1 810.668 17.1855   2
   0  -5  -1 806.776 16.9222   4
   0  -5   1 807.806 16.9888   4
   0  -5   1 821.022 17.0839   4
   0  -5  -1 810.096 16.9814   4
   0  -5   1 835.517 17.5231   2
   0   5  -1 815.978 17.0584   4
   0   5   1 815.546 17.0036   4
   0   5   1 832.123 17.0879   4
   0   5  -1 823.450 17.1783   4
   0   5   1 814.535 17.2110   2
   0   5  -1 835.879 17.5055   2
  -1  -5  -1 198.846 6.07204   4
   1  -5   1 188.061 5.78945   4
  -1  -5  -1 195.429 5.88051   4
   1  -5   1 196.594 5.24294   3
  -1  -5  -1 196.654 6.12987   2
   1  -5   1 200.915 6.06655   4
  -1   5  -1 202.426 5.93744   4
  -1   5  -1 200.170 6.08529   4
  -1   5  -1 199.286 6.31662   2
   1   5   1 197.516 5.97155   4
   1   5   1 202.920 6.06660   4
   1   5   1 193.316 6.05299   2
   2  -5   1 264.089 6.32155   3
   2  -5   1 274.812 7.40346   4
   2  -5   1 269.221 7.43893   4
  -2  -5  -1 260.533 7.44468   4
  -2  -5  -1 268.898 7.37873   4
  -2  -5  -1 270.955 7.66059   2
  -2   5  -1 271.790 7.48427   4
   2   5   1 263.875 7.46417   4
   2   5   1 273.059 7.48740   4
   2   5   1 266.052 7.51289   2
  -2   5  -1 284.429 7.99756   2
  -2   5  -1 269.522 7.32068   4
   3  -5   1 111.960 3.40911   3
   3  -5   1 111.284 4.48132   4
  -3  -5  -1 117.340 4.37159   4
  -3  -5  -1 113.376 4.81618   2
  -3  -5  -1 111.074 4.57067   4
   3   5   1 108.967 4.51390   2
   3   5   1 112.068 4.51524   4
   3   5   1 116.141 4.46692   4
  -3   5  -1 112.100 4.22655   4
  -3   5  -1 113.806 4.53962   4
   4  -5   1 27.8560 1.70078   3
   4  -5   1 31.6510 2.61006   4
  -4  -5  -1 31.9216 2.18538   4
   4  -5   1 29.6431 2.19261   4
  -4  -5  -1 31.3054 3.21321   2
  -4  -5  -1 30.0716 2.72837   4
  -4   5  -1 30.1950 2.01998   4
   4   5   1 29.2361 2.86204   2
  -4   5  -1 30.6956 2.69601   4
   4   5   1 31.2340 2.67437   4
   4   5   1 32.0111 2.41652   4
  -5  -5  -1 81.8730 4.31088   4
   5  -5   1 81.9055 3.09818   3
  -5  -5  -1 82.8406 4.22396   4
  -5  -5  -1 81.5088 4.60976   2
   5  -5   1 80.3340 4.17352   4
   5  -5   1 79.3474 3.83500   4
   5   5   1 78.3825 4.20627   4
  -5   5  -1 84.2496 3.75700   4
   5   5   1 77.7676 4.65280   2
  -5   5  -1 79.5162 4.08957   4
   5   5   1 84.0620 4.16178   4
  -5   5  -1 80.7828 2.84421   3
   6  -5   1 43.2011 3.36203   4
  -6  -5  -1 47.3336 4.12733   2
  -6  -5  -1 39.4833 2.79984   4
  -6  -5  -1 41.2474 3.71735   4
   6   5   1 46.3923 3.93133   4
   6   5   1 41.8798 3.49655   4
  -6   5  -1 44.0952 2.69783   4
  -6   5  -1 43.6634 3.61175   4
  -6   5  -1 43.6979 2.06081   3
  -7  -5  -1 21.6119 2.39546   4
   7  -5   1 23.3285 3.01925   4
  -7  -5  -1 20.6537 2.06965   4
  -7   5  -1 21.4435 2.18473   4
   7   5   1 14.4275 2.86903   4
  -7   5  -1 19.7245 1.45707   3
  -8  -5  -1 1.27262 2.04845   2
  -8  -5  -1 1.30349 1.50308   4
   8  -5   1 -0.9987 1.53471   4
  -8   5  -1 0.41800 0.83163   3
  -8   5  -1 -0.3763 1.10362   4
  -8   5  -1 0.85335 1.03409   4
   8   5   1 -2.2795 1.51047   4
  -9  -5  -1 -0.6383 1.95559   3
  -9  -5  -1 4.68285 2.08996   2
  -9  -5  -1 2.72520 1.46766   4
  -9  -5  -1 1.27158 1.49007   4
   9   5   1 2.39285 1.45128   4
  -9   5  -1 2.33454 1.04544   3
  -9   5  -1 3.78197 1.30277   4
  -9   5  -1 4.81836 1.50583   4
 -10  -5  -1 -0.5968 2.60482   2
 -10  -5  -1 0.06799 1.95291   4
 -10  -5  -1 -2.4542 1.95934   4
  10  -5   1 0.70123 1.71161   4
  10   5   1 -0.7315 2.00627   4
  10   5   1 -0.3527 1.91342   4
 -10   5  -1 0.30915 1.83297   4
 -10   5  -1 -1.2770 1.34842   3
  -9  -6   1 -1.4129 2.36131   2
   9  -6  -1 0.95850 1.43018   4
  -9  -6   1 -1.6304 1.66243   4
  -9  -6   1 -1.3439 1.55999   4
  -9   6   1 -0.0986 0.85878   3
   9   6  -1 0.86125 1.88117   4
  -9   6   1 -1.5280 1.42763   4
  -9   6   1 -1.0572 1.51545   4
  -8  -6   1 -1.1757 1.89909   2
  -8  -6   1 -1.2527 1.40096   4
   8  -6  -1 1.50771 1.34297   4
   8  -6  -1 0.82514 1.05815   4
   8   6  -1 2.22096 1.84427   4
  -8   6   1 -0.6473 1.14817   4
  -8   6   1 0.10592 0.65323   3
  -7  -6   1 23.5269 2.39462   4
   7  -6  -1 25.3028 2.85010   4
  -7  -6   1 24.2566 2.32307   4
  -7  -6   1 19.9273 3.18205   2
  -7   6   1 23.0571 2.03455   4
   7   6  -1 23.6021 3.17494   4
  -7   6   1 25.9558 2.25313   4
   6  -6  -1 58.6044 3.92721   4
  -6  -6   1 62.0336 3.92420   4
  -6  -6   1 60.2557 3.50413   4
  -6   6   1 64.1062 3.32916   4
   6   6  -1 56.3989 4.87356   2
   6   6  -1 52.8128 4.10242   4
  -6   6   1 63.8144 3.76034   4
  -5  -6   1 57.6548 3.92175   4
   5  -6  -1 60.2109 3.72645   4
  -5  -6   1 57.8379 3.18616   4
  -5  -6   1 60.3109 4.41823   2
  -5   6   1 60.1224 2.96556   4
  -5   6   1 59.8177 3.76636   4
   5   6  -1 56.9225 3.85670   4
   5   6  -1 55.1068 4.36741   2
   4  -6  -1 155.852 3.90134   3
  -4  -6   1 171.318 6.05786   4
  -4  -6   1 166.824 6.23111   4
   4  -6  -1 168.245 5.99186   4
   4  -6  -1 170.487 5.73978   4
  -4  -6   1 176.953 6.93441   2
  -4   6   1 164.747 5.95651   4
   4   6  -1 170.744 6.13416   4
   4   6  -1 166.717 6.22039   4
   4   6  -1 164.471 6.42906   2
  -4   6   1 165.700 5.54258   4
  -3  -6   1 16.2110 2.33222   4
  -3  -6   1 16.8055 1.72399   4
  -3  -6   1 15.3720 2.71712   2
   3  -6  -1 19.1094 1.65431   4
   3  -6  -1 17.0141 1.06416   3
   3  -6  -1 13.9859 2.19494   4
  -3   6   1 14.9780 1.62682   4
  -3   6   1 14.3573 2.12411   2
   3   6  -1 16.4417 2.18259   4
   3   6  -1 14.5793 1.96401   4
   3   6  -1 12.6051 2.32613   2
  -3   6   1 12.9743 2.19453   4
  -2  -6   1 10.4748 2.29377   2
   2  -6  -1 10.6443 1.11242   3
   2  -6  -1 12.6234 1.48440   4
  -2  -6   1 13.9954 2.21561   4
  -2  -6   1 14.3850 1.46576   4
   2  -6  -1 11.9672 2.04225   4
  -2   6   1 11.7023 1.97862   4
  -2   6   1 9.83319 1.84786   2
   2   6  -1 12.8615 2.66732   2
   2   6  -1 10.9275 2.10880   4
  -2   6   1 10.1128 1.47088   4
   2   6  -1 12.5982 1.94579   4
  -1  -6   1 240.701 6.99240   4
  -1  -6   1 244.084 7.26482   4
  -1  -6   1 243.699 7.56743   2
   1  -6  -1 247.148 7.31814   4
   1  -6  -1 236.922 7.09269   4
   1   6  -1 249.110 7.59709   2
   1   6  -1 244.825 7.16185   4
  -1   6   1 242.419 7.02578   4
   1   6  -1 245.454 7.29599   4
  -1   6   1 246.309 7.43449   2
   0  -6   1 1.43946 1.03642   4
   0  -6  -1 1.33276 0.73452   4
   0  -6  -1 1.02150 0.98751   4
   0  -6  -1 1.83682 1.58735   2
   0  -6   1 1.08000 1.57584   2
   0   6   1 1.58906 1.30627   2
   0   6   1 -0.2086 0.77770   4
   0   6  -1 2.20891 0.93220   4
   0   6  -1 0.29020 1.22392   2
   0   6   1 1.15566 0.63361   4
  -1  -6  -1 7.83263 2.17337   2
   1  -6   1 10.9737 1.38996   4
  -1  -6  -1 11.5715 1.43676   4
   1  -6   1 6.93112 1.32647   3
   1  -6   1 8.91692 1.71980   4
  -1  -6  -1 8.81892 1.77204   4
  -1   6  -1 7.22443 1.32847   4
   1   6   1 8.61894 1.88231   2
  -1   6  -1 9.05697 2.07582   2
  -1   6  -1 8.37404 1.78217   4
   1   6   1 7.99977 1.72427   4
   1   6   1 8.10252 1.37383   4
  -2  -6  -1 19.1509 2.44779   4
  -2  -6  -1 19.9081 2.82821   2
   2  -6   1 19.8181 2.32772   4
   2  -6   1 19.8069 1.87180   4
  -2  -6  -1 24.2952 1.84125   4
   2  -6   1 21.3367 1.62373   3
   2   6   1 17.2218 2.24565   2
   2   6   1 21.2817 2.33336   4
  -2   6  -1 19.4933 1.87372   4
  -2   6  -1 18.4579 2.42338   4
   2   6   1 23.7231 2.08030   4
  -2   6  -1 20.7714 2.34039   2
  -3  -6  -1 111.777 6.18248   4
  -3  -6  -1 112.405 5.08031   2
   3  -6   1 118.781 4.86875   4
  -3  -6  -1 115.406 5.01700   4
   3  -6   1 111.213 3.55511   3
   3  -6   1 113.233 4.45153   4
  -3   6  -1 115.024 4.91414   4
  -3   6  -1 114.849 5.08141   2
   3   6   1 115.248 4.90142   4
  -3   6  -1 112.326 4.44384   4
   3   6   1 115.969 5.70473   2
   3   6   1 115.096 4.70765   4
  -4  -6  -1 49.4590 3.59486   4
  -4  -6  -1 51.9357 4.09230   2
   4  -6   1 43.3308 2.15238   3
  -4  -6  -1 51.4624 2.81508   4
   4  -6   1 48.3958 3.34693   4
   4   6   1 47.5621 3.74227   2
  -4   6  -1 50.3211 2.81466   4
  -4   6  -1 44.2922 3.22374   4
   4   6   1 47.9166 3.50965   4
   4   6   1 52.1085 3.19454   4
   5  -6   1 26.5963 1.76560   3
  -5  -6  -1 30.1879 2.42085   4
   5  -6   1 26.6474 3.20483   4
  -5  -6  -1 27.7509 3.32020   4
  -5  -6  -1 29.8007 3.45177   2
  -5   6  -1 26.6622 3.19624   4
  -5   6  -1 29.1056 2.23385   4
   5   6   1 26.6595 3.00222   4
   5   6   1 27.5522 3.40166   2
   6  -6   1 73.5916 4.43937   4
  -6  -6  -1 80.5364 5.27242   2
  -6  -6  -1 73.9931 3.93033   4
  -6  -6  -1 72.1466 4.32321   4
  -6   6  -1 77.5996 4.11262   4
   6   6   1 71.8602 4.18693   4
  -6   6  -1 67.0276 2.62262   3
  -6   6  -1 71.2345 3.80168   4
   6   6   1 65.1342 4.51097   4
   6   6   1 67.6678 6.21188   2
   7  -6   1 2.28015 1.49490   4
  -7  -6  -1 -0.0984 1.89909   4
  -7  -6  -1 1.12889 1.08199   4
  -7  -6  -1 0.66077 2.15516   2
  -7   6  -1 2.08391 1.06428   4
   7   6   1 -1.3539 1.61570   4
  -7   6  -1 -0.5098 1.02895   4
  -7   6  -1 1.33702 0.62621   3
   8  -6   1 3.66260 1.47429   4
  -8  -6  -1 4.03103 2.09414   2
  -8  -6  -1 3.87133 1.50191   4
   8  -6   1 1.00999 1.10929   4
  -8  -6  -1 1.97118 1.46709   4
   8   6   1 4.34028 1.70260   4
  -8   6  -1 3.00820 0.83027   3
  -8   6  -1 1.67306 1.11866   4
  -8   6  -1 3.29681 1.28153   4
  -9  -6  -1 5.24904 1.63148   4
  -9  -6  -1 6.45847 1.58622   4
  -9  -6  -1 5.33602 2.01216   3
   9   6   1 4.46429 1.63032   4
  -9   6  -1 6.86794 1.51616   4
  -9   6  -1 6.09843 1.90780   3
  -9  -7   1 3.44513 2.78376   2
  -9  -7   1 -1.9286 1.99636   4
   9  -7  -1 3.08018 2.01714   4
  -9  -7   1 -3.0374 2.03574   4
   9   7  -1 2.32883 2.16181   4
  -9   7   1 -0.5017 1.95794   4
  -8  -7   1 -0.7768 1.40820   4
  -8  -7   1 -1.2644 1.43653   4
   8  -7  -1 3.96884 1.76094   4
  -8  -7   1 2.22929 2.28067   2
  -8   7   1 -1.0035 1.28531   4
   8   7  -1 -1.8608 1.42626   4
  -8   7   1 -0.7469 1.50229   4
   7  -7  -1 18.7824 3.03577   4
  -7  -7   1 13.3490 2.29002   4
  -7  -7   1 11.8673 2.64474   2
  -7  -7   1 17.2419 2.33613   4
  -7   7   1 13.7374 2.10424   4
  -7   7   1 13.4923 2.13173   4
   7   7  -1 15.9854 3.91089   2
  -6  -7   1 1.03334 1.17737   4
  -6  -7   1 2.12761 1.08440   4
  -6  -7   1 0.64845 1.89115   2
   6  -7  -1 3.25771 1.41117   4
   6   7  -1 2.80616 2.38444   2
  -6   7   1 2.70186 1.07461   4
   6   7  -1 0.66505 1.51683   4
  -6   7   1 1.26420 1.33770   4
  -5  -7   1 86.1932 8.31013   2
   5  -7  -1 89.9449 4.76397   4
  -5  -7   1 91.6813 4.79476   4
  -5  -7   1 97.7400 4.79797   4
  -5   7   1 91.1516 4.51623   4
  -5   7   1 90.2811 4.01961   4
   5   7  -1 90.3065 5.62933   2
   5   7  -1 92.9130 4.73354   4
   5   7  -1 84.1127 4.98626   4
   4  -7  -1 298.820 8.87766   4
  -4  -7   1 303.219 9.74705   2
  -4  -7   1 288.705 9.43659   4
  -4  -7   1 291.810 8.69872   4
   4  -7  -1 268.574 6.10619   3
   4   7  -1 301.528 10.0369   2
  -4   7   1 295.144 8.52044   4
   4   7  -1 291.500 9.98643   4
   4   7  -1 293.749 9.11744   4
   3  -7  -1 124.009 5.30118   4
   3  -7  -1 126.977 3.43656   3
   3  -7  -1 123.767 5.44059   4
  -3  -7   1 126.258 5.53234   4
  -3  -7   1 127.111 5.99185   2
  -3  -7   1 122.485 4.94281   4
  -3   7   1 122.085 5.28711   4
  -3   7   1 129.678 4.94826   4
   3   7  -1 128.334 5.36412   4
   3   7  -1 128.841 5.65034   4
   3   7  -1 130.453 5.81347   2
  -3   7   1 127.043 5.68995   2
  -2  -7   1 8.18439 1.67024   4
   2  -7  -1 12.0762 2.31212   4
   2  -7  -1 7.68144 1.67582   4
  -2  -7   1 11.1895 2.76871   2
  -2   7   1 10.4774 2.32051   4
   2   7  -1 10.0083 2.29572   4
  -2   7   1 11.0646 1.61166   4
  -2   7   1 8.65795 2.00164   2
   2   7  -1 9.03631 2.40840   2
  -1  -7   1 17.7629 1.64642   4
   1  -7  -1 14.0697 2.37995   4
  -1  -7   1 15.4365 2.55990   4
  -1  -7   1 14.7212 2.72815   2
   1  -7  -1 19.9316 1.86510   4
   1   7  -1 17.5181 1.88582   4
   1   7  -1 15.8099 2.42597   4
   1   7  -1 13.2097 2.38234   2
  -1   7   1 15.2959 1.85933   4
   0  -7  -1 5.96102 1.72446   4
   0  -7  -1 6.56856 1.34176   4
   0  -7   1 3.41888 1.30081   4
   0   7  -1 4.78611 1.80742   2
   0   7   1 6.75771 1.43769   4
   0   7  -1 8.17997 1.50843   4
   0   7   1 4.00903 1.65176   2
   0   7   1 6.52344 1.40822   4
  -1  -7  -1 18.7556 2.60674   4
   1  -7   1 22.1092 1.96524   4
   1  -7   1 18.5407 1.91858   3
   1  -7   1 20.1084 2.57172   4
  -1  -7  -1 16.8584 2.78458   2
  -1   7  -1 19.8783 2.79424   4
   1   7   1 21.5541 1.98498   4
  -1   7  -1 17.3895 2.55810   4
   1   7   1 15.2845 2.28943   2
   1   7   1 22.2153 2.46277   4
  -1   7  -1 18.6104 2.50427   2
   2  -7   1 -0.1628 0.82842   4
  -2  -7  -1 -1.1053 1.22834   4
   2  -7   1 0.54641 0.69109   3
  -2  -7  -1 -0.4119 0.74627   4
   2  -7   1 -0.0253 1.06618   4
   2   7   1 0.94634 0.91194   4
  -2   7  -1 1.28858 1.58642   2
  -2   7  -1 -1.5118 1.14141   4
   2   7   1 -0.8778 1.03482   4
  -3  -7  -1 14.5523 3.00349   2
   3  -7   1 19.1566 2.20426   4
   3  -7   1 16.3992 2.74349   4
  -3  -7  -1 18.6427 2.81201   4
   3  -7   1 19.1647 1.63066   3
  -3  -7  -1 20.4197 2.08226   4
  -3   7  -1 21.9703 2.41977   4
   3   7   1 13.6013 2.53446   2
  -3   7  -1 14.7957 2.80440   2
   3   7   1 17.1340 2.15668   4
  -3   7  -1 17.3736 2.66308   4
   3   7   1 17.8442 2.56888   4
   4  -7   1 38.0929 2.00811   3
  -4  -7  -1 40.5914 3.82399   2
  -4  -7  -1 47.6290 3.04715   4
   4  -7   1 46.9703 3.77981   4
  -4  -7  -1 38.2192 3.83806   4
  -4   7  -1 45.9042 2.76823   4
  -4   7  -1 41.6399 4.36638   2
  -4   7  -1 37.2565 6.04837   4
   4   7   1 40.5655 3.64012   2
   4   7   1 42.3759 3.56719   4
   4   7   1 35.3762 5.04266   4
   5  -7   1 0.72360 0.64419   3
   5  -7   1 1.62345 1.72290   4
  -5  -7  -1 -0.3101 1.23018   4
  -5  -7  -1 0.72465 2.43276   2
  -5  -7  -1 -1.3456 1.05260   4
   5   7   1 0.42594 2.76181   2
   5   7   1 -1.3744 0.96517   4
  -5   7  -1 0.73616 0.86279   4
   5   7   1 -1.3700 1.24944   4
  -5   7  -1 0.45700 1.09870   4
  -6  -7  -1 44.3698 3.79093   2
  -6  -7  -1 42.4152 3.15005   4
   6  -7   1 46.5609 3.85190   4
  -6  -7  -1 45.8173 3.24324   4
   6   7   1 42.4949 4.19450   2
   6   7   1 40.3713 3.16032   4
  -6   7  -1 41.3695 2.97824   4
  -6   7  -1 42.9755 2.74738   4
  -7  -7  -1 3.39460 1.94723   2
  -7  -7  -1 2.29162 1.29154   4
   7  -7   1 3.08541 1.71358   4
  -7  -7  -1 1.37251 1.30462   4
   7   7   1 -1.1208 1.22304   4
  -7   7  -1 1.29025 1.35228   4
   7   7   1 4.00029 1.54037   4
  -7   7  -1 -0.9441 1.34081   4
  -8  -7  -1 -1.5662 1.74879   4
  -8  -7  -1 0.39541 2.38449   2
   8  -7   1 4.68019 2.43227   4
  -8  -7  -1 -1.9605 1.53510   4
  -8   7  -1 -1.6226 1.47128   4
  -8   7  -1 1.04782 1.57697   4
   8   7   1 3.46105 1.59946   4
  -9  -7  -1 -1.9171 2.24152   4
  -9  -7  -1 1.75316 2.91621   2
   9  -7   1 6.46429 2.27167   4
  -9   7  -1 -0.9333 1.96958   4
   9   7   1 5.22364 2.31719   4
  -8  -8   1 19.3909 3.19377   4
  -8  -8   1 17.8010 2.21801   4
   8  -8  -1 25.0125 4.19109   4
   8   8  -1 18.8512 3.26569   4
  -8   8   1 15.6513 1.75883   4
  -7  -8   1 13.3462 2.72716   4
  -7  -8   1 13.6709 2.85223   4
  -7  -8   1 19.5932 3.01897   2
   7  -8  -1 18.5863 2.59937   4
  -7   8   1 13.2248 2.53741   4
  -7   8   1 14.9940 2.57882   4
   7   8  -1 17.4693 2.17470   4
  -6  -8   1 3.83910 1.20782   4
  -6  -8   1 5.79129 1.97634   2
  -6  -8   1 2.41264 1.32006   4
  -6   8   1 3.43034 1.36912   4
   6   8  -1 8.08666 2.48985   2
  -6   8   1 3.04289 1.85195   2
  -6   8   1 3.98906 1.31054   4
   6   8  -1 3.32216 1.28682   4
  -5  -8   1 75.8653 4.16620   4
  -5  -8   1 82.4002 4.23294   4
  -5  -8   1 82.0943 5.04985   2
   5  -8  -1 83.2331 4.69702   4
   5   8  -1 80.4606 5.18575   2
  -5   8   1 72.8163 4.38994   2
   5   8  -1 82.4643 4.28760   4
  -5   8   1 75.0972 3.88667   4
  -5   8   1 80.6780 4.00674   4
  -4  -8   1 29.7271 3.70750   2
  -4  -8   1 30.9771 2.85924   4
  -4  -8   1 24.0849 3.57419   4
   4  -8  -1 22.1938 1.17052   3
   4  -8  -1 25.1164 3.34190   4
  -4   8   1 27.5145 2.16257   4
   4   8  -1 26.3811 2.86912   4
   4   8  -1 24.4318 3.34827   4
  -4   8   1 23.7486 2.79286   2
   4   8  -1 29.1824 3.51082   2
  -4   8   1 29.6974 2.50954   4
   3  -8  -1 170.325 6.70788   4
   3  -8  -1 160.911 4.26761   3
  -3  -8   1 163.893 7.41937   4
  -3  -8   1 173.127 7.18326   4
  -3   8   1 168.118 6.39439   4
   3   8  -1 164.782 6.66555   4
   3   8  -1 170.211 7.17612   2
  -3   8   1 162.991 6.81622   2
   3   8  -1 169.024 6.55628   4
  -3   8   1 164.315 5.93937   4
  -2  -8   1 -0.2669 2.18093   2
   2  -8  -1 0.63262 1.38317   4
  -2  -8   1 1.26856 0.95961   4
   2  -8  -1 1.16519 0.75924   3
  -2  -8   1 0.08851 1.74078   4
  -2   8   1 -0.4730 1.55131   4
  -2   8   1 2.13161 1.03985   4
   2   8  -1 -0.4509 1.27663   4
  -1  -8   1 -2.7620 1.85298   2
  -1  -8   1 -0.6069 1.26416   4
  -1  -8   1 -1.0010 1.07579   4
   1  -8  -1 -0.7634 1.27849   4
   1  -8  -1 -1.1856 1.14535   4
  -1   8   1 0.43071 0.86575   4
  -1   8   1 -1.7886 1.57923   2
   1   8  -1 -0.0104 1.07231   4
   1   8  -1 0.23137 1.06325   4
   0  -8   1 12.8885 2.18978   4
   0  -8   1 13.4490 2.32578   4
   0  -8  -1 14.6403 2.80241   4
   0   8  -1 15.8491 2.04879   4
   0   8   1 14.5089 1.97645   4
   0   8   1 15.5945 2.52786   4
   0   8   1 13.2114 2.48345   2
   1  -8   1 15.0089 2.91169   4
   1  -8   1 13.7575 3.47776   4
  -1  -8  -1 15.5102 2.96899   4
   1  -8   1 14.3770 2.21256   3
  -1  -8  -1 14.1388 3.01091   2
   1   8   1 17.4590 3.22313   2
  -1   8  -1 16.6381 3.09282   4
   1   8   1 15.5643 2.67957   4
  -1   8  -1 14.6758 2.04909   4
  -2  -8  -1 -1.3870 1.51699   4
  -2  -8  -1 -1.9572 1.70694   2
   2  -8   1 2.33791 1.13441   4
  -2  -8  -1 2.34732 1.66512   4
   2  -8   1 2.14547 0.89429   3
   2  -8   1 -0.0907 1.37637   4
  -2   8  -1 3.17761 1.15246   4
   2   8   1 -0.9487 1.61065   2
  -2   8  -1 1.60182 2.17923   4
   2   8   1 1.18724 1.68442   4
   2   8   1 1.20396 1.11026   4
   3  -8   1 37.9335 3.69340   4
  -3  -8  -1 49.5137 4.30240   2
   3  -8   1 41.5686 2.34237   3
  -3  -8  -1 45.6844 3.29344   4
   3   8   1 35.3054 5.40309   4
  -3   8  -1 44.0862 3.47717   4
   3   8   1 42.0989 3.34534   4
  -3   8  -1 48.3348 2.91810   4
  -3   8  -1 35.9411 3.49758   2
  -4  -8  -1 38.7813 3.32452   4
   4  -8   1 37.5137 3.68026   4
   4  -8   1 31.9844 1.91974   3
  -4  -8  -1 41.5633 4.07386   2
  -4  -8  -1 39.9605 2.92403   4
   4   8   1 34.5837 3.72042   4
  -4   8  -1 34.0085 4.07578   2
  -4   8  -1 38.0354 3.01714   4
  -4   8  -1 34.3867 2.73410   4
   4   8   1 34.9352 3.38849   2
   4   8   1 37.5378 3.07695   4
   5  -8   1 3.89275 1.74776   4
  -5  -8  -1 2.45593 1.88530   2
  -5  -8  -1 0.85502 1.23806   4
  -5  -8  -1 3.44231 1.17503   4
   5  -8   1 0.33742 0.62490   3
   5   8   1 0.46130 1.09951   4
  -5   8  -1 1.37599 1.16240   4
   5   8   1 1.50182 1.94881   2
  -5   8  -1 0.29243 1.15363   4
   5   8   1 3.54148 1.33530   4
  -6  -8  -1 3.38650 1.98292   2
  -6  -8  -1 2.02123 1.31006   4
  -6   8  -1 1.30723 1.90778   2
   6   8   1 4.93059 1.65103   4
   6   8   1 2.25813 1.31997   4
  -6   8  -1 3.50456 1.35460   4
  -7  -8  -1 3.08671 1.77066   4
  -7  -8  -1 4.97210 1.54372   4
   7  -8   1 4.63336 1.36205   4
  -7   8  -1 2.08012 1.38508   4
   7   8   1 3.66713 1.76098   4
  -7   8  -1 4.60704 1.56570   4
  -8  -8  -1 -1.6963 1.96609   4
  -8  -8  -1 -0.8686 2.42578   3
  -8  -8  -1 3.26274 2.88149   2
   8  -8   1 4.37594 1.98734   4
   8   8   1 -2.3441 1.70277   4
  -8   8  -1 -0.7995 1.81540   4
  -8   8  -1 -0.8272 1.66718   4
   8   8   1 4.63510 2.03254   4
   7  -9  -1 3.95095 2.57564   4
   7  -9  -1 2.42783 1.63459   4
  -7  -9   1 0.45083 1.98624   4
  -7  -9   1 3.05922 2.89973   2
   7   9  -1 3.47979 2.07837   4
  -7   9   1 5.76527 2.98602   2
   7   9  -1 5.56120 2.70078   2
   7   9  -1 -0.7870 1.79274   4
  -7   9   1 0.81441 1.78991   4
   6  -9  -1 7.77895 3.67408   4
  -6  -9   1 1.77107 1.44812   4
   6  -9  -1 2.26847 1.68046   4
  -6  -9   1 6.56257 2.45011   2
   6   9  -1 5.46108 1.52212   4
  -6   9   1 3.96826 2.37414   2
  -6   9   1 2.32511 1.66466   4
  -6   9   1 4.05446 1.71514   4
   5  -9  -1 7.07221 1.84703   4
  -5  -9   1 4.84702 1.63096   4
  -5  -9   1 6.23122 2.07154   2
  -5  -9   1 3.58414 1.54825   4
  -5   9   1 5.99367 2.72613   4
   5   9  -1 5.62393 2.30719   2
  -5   9   1 2.91797 1.17868   4
  -5   9   1 5.21766 2.07165   2
  -4  -9   1 17.7329 2.70239   2
  -4  -9   1 26.3461 2.83468   4
   4  -9  -1 25.4592 3.30156   4
  -4  -9   1 15.4878 2.64785   4
   4   9  -1 21.2886 2.88641   2
  -4   9   1 23.6326 2.51368   4
  -4   9   1 18.7688 2.58811   2
  -4   9   1 21.0308 2.41035   4
   4   9  -1 19.4649 2.62712   4
  -3  -9   1 -0.8699 1.37002   4
  -3  -9   1 1.89994 1.34202   4
   3  -9  -1 2.37065 1.37413   4
  -3  -9   1 -1.0928 1.83045   2
  -3   9   1 4.20167 1.31602   4
   3   9  -1 3.67181 1.43462   4
  -3   9   1 -0.1565 0.99595   4
   3   9  -1 1.61140 1.95347   2
   3   9  -1 2.02235 1.37317   4
  -2  -9   1 74.2952 4.62752   2
   2  -9  -1 77.8392 4.75169   4
  -2  -9   1 71.2334 3.97109   4
   2  -9  -1 73.4252 3.08921   3
  -2  -9   1 74.6871 4.40583   4
   2   9  -1 79.5083 4.34689   4
   2   9  -1 73.2502 4.24535   4
  -2   9   1 72.5764 3.99060   4
   2   9  -1 69.7866 4.49152   2
  -2   9   1 64.1483 4.17855   2
  -2   9   1 77.3324 4.21546   4
  -1  -9   1 3.54363 1.45136   4
   1  -9  -1 3.16965 0.98678   4
   1  -9  -1 3.61969 1.49353   4
  -1  -9   1 1.99275 1.12510   4
  -1   9   1 3.19108 1.79891   2
  -1   9   1 2.29797 1.13183   4
   1   9  -1 0.56252 1.85125   2
   0  -9   1 2.99287 0.93554   4
   0  -9  -1 1.42130 1.60563   4
   0  -9   1 0.94143 2.38134   4
   0   9  -1 2.04631 1.12628   4
   0   9   1 0.31928 1.57126   2
   1  -9   1 16.1312 2.03913   4
  -1  -9  -1 17.8539 2.06859   4
   1  -9   1 18.8923 2.27426   3
   1  -9   1 14.2160 4.06595   4
  -1  -9  -1 11.6301 3.65229   4
  -1   9  -1 15.2216 2.37608   4
  -1   9  -1 13.3995 2.39423   4
   1   9   1 15.4729 2.20701   4
  -1   9  -1 10.1386 2.66576   2
   1   9   1 11.4558 2.62034   2
   1   9   1 17.5600 2.46800   4
  -2  -9  -1 2.42471 2.28990   2
  -2  -9  -1 1.39678 1.09960   4
  -2  -9  -1 1.96121 1.35575   4
   2  -9   1 3.03400 1.32081   3
   2  -9   1 3.46531 2.02677   4
  -2   9  -1 3.66130 1.19282   4
   2   9   1 3.20253 1.22808   4
   2   9   1 1.67164 1.86435   2
   2   9   1 2.45698 1.05136   4
  -2   9  -1 1.50912 1.15473   4
   3  -9   1 32.5609 5.71037   4
  -3  -9  -1 40.1556 3.64326   2
  -3  -9  -1 41.6219 3.00230   4
   3  -9   1 38.6381 2.39386   3
   3  -9   1 41.2543 2.87056   4
  -3  -9  -1 44.0622 3.41835   4
   3   9   1 46.6749 3.73251   2
  -3   9  -1 45.0597 3.08850   4
   3   9   1 44.2092 3.35532   4
  -3   9  -1 33.2116 3.34123   2
  -3   9  -1 45.6561 3.11548   4
   3   9   1 44.6255 3.19660   4
  -4  -9  -1 1.45813 1.41147   4
  -4  -9  -1 3.15814 1.88882   2
  -4  -9  -1 2.50643 1.51559   4
   4  -9   1 2.83832 3.07581   4
  -4   9  -1 3.80012 1.40941   4
  -4   9  -1 1.71021 1.26887   4
   4   9   1 2.12051 2.00245   2
   4   9   1 4.18737 1.48682   4
   4   9   1 3.43936 1.36026   4
  -4   9  -1 5.67710 1.91361   2
  -5  -9  -1 -0.3498 1.53753   4
   5  -9   1 1.23979 0.71354   3
   5  -9   1 1.80489 1.97842   4
  -5  -9  -1 0.05151 2.15255   2
  -5  -9  -1 0.32908 1.68120   4
   5  -9   1 -0.3752 1.25924   4
   5   9   1 -0.1939 1.65627   4
   5   9   1 2.42487 1.97920   2
  -5   9  -1 1.53700 1.43459   4
  -5   9  -1 1.57224 2.18361   2
  -5   9  -1 0.78721 1.38313   4
   6  -9   1 0.50673 1.50762   4
  -6  -9  -1 0.89568 1.80021   4
  -6  -9  -1 6.17871 2.32282   2
   6   9   1 4.19046 2.48629   2
  -6   9  -1 0.40379 1.63389   4
   6   9   1 6.73084 1.81549   4
  -6   9  -1 3.15813 2.46866   2
  -6   9  -1 1.00364 1.68665   4
   7  -9   1 5.32297 2.12853   4
   7  -9   1 3.00299 1.85210   4
  -7  -9  -1 5.96913 2.82108   2
   7   9   1 5.16560 2.21844   4
   6 -10  -1 5.26869 2.21904   4
   6 -10  -1 0.37849 2.11836   4
  -6 -10   1 1.39874 2.93356   2
  -6 -10   1 -1.0567 2.18717   4
  -6  10   1 -1.4733 1.86231   4
   6  10  -1 2.13990 2.10395   4
  -6  10   1 3.89631 2.95722   2
  -6  10   1 -1.5036 2.11447   4
   6  10  -1 -2.6480 2.04793   4
  -5 -10   1 2.07040 1.97072   4
  -5 -10   1 7.43734 2.48727   2
   5 -10  -1 5.46755 3.81661   4
  -5  10   1 4.43660 1.71150   4
   5  10  -1 2.71810 2.66716   2
   5  10  -1 0.55409 1.86918   4
  -5  10   1 5.02022 2.69619   2
  -5  10   1 4.08949 2.05209   4
  -4 -10   1 -2.9585 2.23003   2
  -4 -10   1 1.31466 1.89352   4
  -4 -10   1 -0.1207 1.82490   4
   4 -10  -1 4.95908 1.89172   4
   4 -10  -1 0.95493 1.62957   4
   4  10  -1 0.74095 1.80456   4
  -4  10   1 2.34739 2.29511   2
  -4  10   1 1.26587 1.71263   4
   4  10  -1 3.75719 2.30784   2
  -4  10   1 0.97251 1.66120   4
   4  10  -1 2.39379 1.74863   4
  -3 -10   1 0.13411 1.47844   4
  -3 -10   1 0.02951 2.06342   2
  -3 -10   1 2.18404 1.54448   4
   3 -10  -1 0.32535 1.29785   4
   3 -10  -1 1.94343 1.87603   4
  -3  10   1 -1.3419 2.07778   2
  -3  10   1 0.52907 1.43534   4
   3  10  -1 0.51186 1.40840   4
  -3  10   1 1.22726 1.50101   4
   3  10  -1 -1.9728 2.10735   2
  -2 -10   1 6.07003 1.73398   4
   2 -10  -1 9.28065 1.91152   4
  -2 -10   1 3.96706 1.90099   2
  -2 -10   1 6.25427 1.53127   4
  -2  10   1 5.13376 1.41715   4
  -2  10   1 5.60663 2.02940   2
   2  10  -1 8.77852 2.15837   2
   2  10  -1 5.33550 1.57979   4
  -1 -10   1 4.27784 1.22562   4
   1 -10  -1 5.18681 1.20782   4
   1  10  -1 5.78178 1.27231   4
  -1  10   1 3.94070 1.25527   4
   1  10  -1 3.93792 2.08230   2
   0 -10  -1 21.4031 3.07441   4
   0 -10   1 13.5684 2.38359   4
   0 -10  -1 16.7580 2.35256   4
   0 -10   1 19.9019 2.84037   4
   0  10   1 19.8939 2.58310   4
   0  10  -1 22.3613 2.66434   4
   0  10   1 14.8590 2.64787   2
   0  10  -1 15.9892 2.62871   4
  -1 -10  -1 -0.8013 1.56475   4
   1 -10   1 -0.6329 1.34635   4
   1 -10   1 1.56304 1.43278   3
  -1 -10  -1 0.40496 1.39170   4
  -1  10  -1 2.37472 1.46318   4
  -1  10  -1 -0.7940 1.48694   4
   1  10   1 0.78411 1.53541   4
   1  10   1 1.39037 1.45041   4
  -1  10  -1 -0.6932 1.87323   2
   2 -10   1 11.5017 2.38598   4
  -2 -10  -1 7.15916 1.39422   4
  -2 -10  -1 10.8414 2.17457   2
   2  10   1 6.71210 1.44331   4
  -2  10  -1 10.6086 2.35186   2
   2  10   1 9.19026 2.31523   2
   2  10   1 11.2579 2.45049   4
  -2  10  -1 14.8595 2.66332   4
   3 -10   1 0.89307 1.53949   4
  -3 -10  -1 -1.6310 1.66443   4
  -3 -10  -1 -1.3296 1.69504   4
   3 -10   1 4.06447 1.60215   4
   3 -10   1 2.16111 1.13650   3
  -3 -10  -1 -0.1710 2.17540   2
  -3  10  -1 -0.2431 2.09895   2
   3  10   1 0.29552 2.02362   2
  -3  10  -1 0.82279 1.40757   4
  -3  10  -1 -0.6333 1.64468   4
   3  10   1 1.80241 1.72125   4
   3  10   1 1.70524 1.55554   4
  -4 -10  -1 -0.2932 2.37132   2
  -4 -10  -1 -0.7345 1.78785   4
  -4 -10  -1 1.16576 1.70425   4
   4 -10   1 1.21826 1.63795   4
   4  10   1 -0.3726 1.69303   4
   4  10   1 5.89424 2.35914   2
   4  10   1 2.46387 1.61901   4
  -4  10  -1 5.61516 2.49438   2
  -4  10  -1 1.55084 1.53563   4
  -4  10  -1 0.14982 1.69405   4
  -5 -10  -1 0.01681 1.89290   4
  -5 -10  -1 2.09730 2.54744   2
  -5 -10  -1 -2.7103 2.11906   4
   5 -10   1 0.14346 2.24353   4
   5 -10   1 -0.4006 0.79472   3
  -5  10  -1 -1.4552 1.82576   4
  -5  10  -1 -1.7836 1.49114   4
   5  10   1 -0.4081 2.58944   2
   5  10   1 2.66301 1.90862   4
  -6 -10  -1 -3.4762 2.35226   4
  -6 -10  -1 3.58540 3.19145   2
   6 -10   1 3.39637 2.28166   4
   6 -10   1 0.65178 2.47274   4
  -6 -10  -1 -3.2946 2.22507   4
   6  10   1 1.21478 2.26757   4
  -6  10  -1 -1.0348 2.34425   4
   6  10   1 -3.1263 2.16149   4
  -6  10  -1 -1.6140 2.13135   4
  -6  10  -1 3.27105 3.12715   2
  -4 -11   1 2.04361 2.09764   4
  -4 -11   1 5.46806 2.87849   2
   4 -11  -1 3.89783 1.97941   4
  -4  11   1 1.96412 2.11409   4
   4  11  -1 3.77799 1.85053   4
  -4  11   1 5.24256 2.89656   2
  -4  11   1 1.53687 1.84599   4
   4  11  -1 -0.4810 2.20931   4
  -3 -11   1 -0.0612 1.99910   4
   3 -11  -1 4.03303 2.08878   4
  -3 -11   1 3.66886 1.83825   4
   3  11  -1 4.56925 1.81305   4
   3  11  -1 7.00147 2.80794   2
   3  11  -1 0.92990 1.94975   4
  -3  11   1 7.40493 2.72998   2
  -3  11   1 2.26552 2.15165   4
  -3  11   1 2.29148 1.59586   4
  -2 -11   1 10.8635 2.00577   4
   2 -11  -1 16.8957 3.37360   4
  -2  11   1 12.5022 2.59317   2
   2  11  -1 9.89977 2.73904   2
  -2  11   1 12.7347 2.00332   4
   1 -11  -1 2.65448 1.71060   4
   1 -11  -1 0.47702 1.68569   4
  -1 -11   1 1.59459 2.01927   4
  -1 -11   1 0.52874 1.70589   4
  -1  11   1 0.77803 1.61202   4
  -1  11   1 1.17425 2.38606   2
   1  11  -1 0.57997 1.83161   4
  -1  11   1 0.03262 1.82981   4
   1  11  -1 1.48118 2.49580   2
   0 -11  -1 14.7233 2.94218   4
   0 -11   1 13.1962 1.71237   4
   0  11   1 17.2332 2.93068   2
   0  11  -1 14.8429 3.08096   4
   0  11  -1 22.5918 3.23947   4
   0  11   1 20.9045 2.39772   4
   0  11  -1 16.0191 3.13916   2
  -1 -11  -1 1.30247 1.89418   4
   1 -11   1 4.77240 1.86117   4
  -1 -11  -1 1.04838 1.82301   4
  -1  11  -1 6.99068 1.73473   4
   1  11   1 3.49658 2.38172   2
  -1  11  -1 -0.1235 2.42780   2
  -2 -11  -1 6.23098 2.10295   4
   2 -11   1 4.67351 1.80456   4
  -2 -11  -1 0.93832 1.87663   4
  -2  11  -1 4.79716 2.51924   2
  -2  11  -1 4.72022 1.70062   4
   2  11   1 1.79583 2.42941   2
   2  11   1 0.92527 1.88073   4
   2  11   1 1.55020 1.84447   4
  -3 -11  -1 4.88817 2.62564   2
   3 -11   1 4.33714 1.93569   4
   3 -11   1 0.48015 1.81083   4
  -3 -11  -1 0.40687 1.83092   4
   3  11   1 3.15602 2.78501   2
   3  11   1 2.83880 1.71916   4
  -3  11  -1 3.83909 1.83068   4
   4 -11   1 1.96489 1.08093   3
   4 -11   1 2.88270 2.43788   4
   4 -11   1 0.44638 1.87232   4
  -4 -11  -1 -3.7120 3.15157   4
  -4 -11  -1 1.74705 3.11460   2
  -4 -11  -1 -2.8033 2.06688   4
  -4  11  -1 -2.9573 2.28663   4
   4  11   1 0.43448 3.05827   2
  -4  11  -1 3.84960 3.06408   2
   4  11   1 -1.0816 2.63584   4
   4  11   1 0.43985 1.89637   4
  -4  11  -1 -2.3261 2.05361   4
  11   0  -2 2.41278 1.50138   4
 -11   0   2 -1.5697 1.37273   4
 -11   0   2 -1.3726 1.86260   3
 -11   0   2 5.59329 3.04518   2
  11   0  -2 4.52719 1.81792   4
 -10   0   2 0.09847 1.36675   3
 -10   0   2 2.19278 2.77614   2
 -10   0   2 -0.1568 1.12668   4
  -9   0   2 -0.4337 0.89363   4
   9   0  -2 -0.0201 1.13059   4
  -9   0   2 -0.0998 3.10157   2
  -9   0   2 -0.5652 0.83528   4
  -8   0   2 15.2706 1.83274   3
   8   0  -2 13.1025 2.19089   4
  -8   0   2 12.2931 2.20641   4
  -8   0   2 12.6375 1.39976   4
  -7   0   2 0.16837 0.87641   4
   7   0  -2 0.75360 0.77984   4
   7   0  -2 0.38391 0.73954   4
  -7   0   2 0.72733 0.53018   4
  -7   0   2 0.71227 0.79234   3
   6   0  -2 7.02733 1.27482   4
  -6   0   2 7.57045 0.97924   4
   6   0  -2 6.53478 1.20956   4
  -6   0   2 5.68302 1.14353   4
  -5   0   2 0.78993 0.85449   4
  -5   0   2 1.50160 0.58117   4
   5   0  -2 1.12761 0.69142   4
   5   0  -2 0.80296 0.66605   4
   4   0  -2 195.901 4.96221   4
   4   0  -2 194.200 4.94236   4
  -4   0   2 195.889 4.99063   4
  -4   0   2 199.799 4.98403   4
  -3   0   2 -0.0360 0.55169   4
   3   0  -2 1.28977 0.58629   4
   3   0  -2 0.13747 0.54343   4
  -3   0   2 0.69916 0.52338   4
  -2   0   2 15.6335 1.14446   4
   2   0  -2 16.3847 1.12407   4
   2   0  -2 15.8493 1.13317   4
  -2   0   2 15.7800 1.12839   4
  -1   0   2 0.62956 0.21974   4
   1   0   2 0.52938 0.77123   3
   1   0   2 -0.1589 0.48115   4
  -1   0  -2 -0.0707 0.51245   4
  -1   0  -2 1.56978 0.68238   4
  -1   0  -2 0.94485 0.69208   3
   1   0   2 1.40019 0.65969   4
   2   0   2 6032.92 127.191   1
  -2   0  -2 5809.01 126.653   1
  -3   0  -2 7.70998 1.50908   3
   4   0   2 19.7417 2.03304   4
  -4   0  -2 20.3223 1.87101   4
   4   0   2 19.5074 1.95066   4
  -4   0  -2 23.1657 2.13232   3
  -4   0  -2 19.4867 2.05415   4
   5   0   2 2.76587 0.97904   4
  -5   0  -2 1.45991 0.96421   4
   5   0   2 2.86661 1.03978   4
   6   0   2 295.741 8.11926   4
  -6   0  -2 298.428 8.29716   4
  -6   0  -2 307.193 8.16498   4
  -6   0  -2 295.717 8.40241   3
   6   0   2 303.297 8.25135   4
  -8   0  -2 525.222 13.6325   3
  -8   0  -2 497.077 13.0546   4
   8   0   2 511.624 13.1267   4
  -8   0  -2 521.450 15.9767   4
  -9   0  -2 0.20039 1.02165   4
   9   0   2 3.06808 1.47637   4
  -9   0  -2 1.09666 1.14510   3
 -10   0  -2 24.0227 2.91077   4
 -10   0  -2 21.7139 2.51735   4
  10   0   2 30.0595 3.57960   4
 -10   0  -2 27.2274 5.04432   2
  11   0   2 -0.4771 2.02613   4
  11  -1  -2 3.63244 1.78157   4
  11   1  -2 1.05634 1.65206   4
  11   1  -2 1.75619 1.39828   4
 -10  -1   2 7.94935 1.24089   4
 -10  -1   2 8.86346 1.87173   3
 -10  -1   2 8.36144 1.89301   4
 -10   1   2 5.11635 1.36595   3
 -10   1   2 10.8016 1.94750   4
  -9  -1   2 1.27594 1.21420   3
  -9  -1   2 -0.6346 2.58232   2
  -9  -1   2 -0.0231 0.84027   4
   9  -1  -2 0.54915 0.98338   4
  -9  -1   2 2.59581 1.01036   4
   9   1  -2 2.25974 1.23110   4
  -9   1   2 2.49982 1.01829   3
  -9   1   2 0.88847 0.86805   4
   8  -1  -2 197.799 6.51535   4
   8  -1  -2 186.368 8.05540   4
  -8  -1   2 210.719 6.51276   4
  -8  -1   2 225.109 7.51856   3
  -8  -1   2 204.660 7.21214   4
   8   1  -2 218.291 6.79271   4
  -8   1   2 214.829 6.81516   3
  -8   1   2 208.129 6.39845   4
   8   1  -2 205.960 6.92961   4
  -8   1   2 204.315 6.73635   4
   7  -1  -2 51.0490 2.82194   4
  -7  -1   2 49.6751 2.57476   4
  -7  -1   2 47.5520 4.44938   2
   7  -1  -2 46.5950 2.66882   4
  -7  -1   2 47.9133 2.95922   4
  -7   1   2 51.2480 2.76868   3
   7   1  -2 46.3663 2.81754   4
   7   1  -2 47.8977 2.78825   4
  -7   1   2 49.0776 2.49309   4
  -7   1   2 46.6585 2.81471   4
  -6  -1   2 1.10468 0.46713   4
   6  -1  -2 0.66444 0.55949   4
   6  -1  -2 1.13752 0.66003   4
  -6  -1   2 0.75366 0.75360   4
  -6  -1   2 0.84874 2.17189   2
   6   1  -2 0.90881 0.66221   4
  -6   1   2 0.47416 0.42111   4
  -6   1   2 1.70728 0.65156   3
  -6   1   2 1.05974 0.81590   4
   6   1  -2 1.99360 0.69852   4
  -5  -1   2 398.919 9.12746   4
  -5  -1   2 402.009 10.1990   2
   5  -1  -2 394.691 8.95300   4
   5  -1  -2 403.251 9.01066   4
  -5  -1   2 394.016 9.06083   4
  -5   1   2 399.046 9.14461   3
   5   1  -2 400.932 9.10747   4
  -5   1   2 399.671 8.95820   4
  -5   1   2 394.640 9.01187   4
   5   1  -2 389.111 9.01316   4
  -4  -1   2 213.914 5.44268   4
  -4  -1   2 209.193 5.35368   4
   4  -1  -2 217.545 5.32479   4
  -4  -1   2 214.808 6.29217   2
   4  -1  -2 215.201 5.31724   4
  -4   1   2 217.866 5.36666   4
  -4   1   2 218.446 5.32189   4
   4   1  -2 212.665 5.41412   4
   4   1  -2 214.037 5.40045   4
  -3  -1   2 277.263 6.19065   4
   3  -1  -2 283.406 6.08023   4
   3  -1  -2 280.664 6.07989   4
  -3  -1   2 279.346 6.17469   4
  -3  -1   2 284.807 6.97629   2
   3   1  -2 276.345 6.18601   4
  -3   1   2 282.782 6.10046   4
   3   1  -2 284.444 6.20914   4
  -3   1   2 284.727 6.09216   4
  -2  -1   2 567.700 10.6191   4
  -2  -1   2 575.989 11.2751   2
   2  -1  -2 547.525 10.3922   4
   2  -1  -2 545.107 10.3878   4
  -2  -1   2 554.223 10.5760   4
  -2   1   2 548.823 10.4082   4
   2   1  -2 540.566 10.5541   4
   2   1  -2 562.778 10.5922   4
  -2   1   2 544.118 10.4003   4
   2   1  -2 558.235 11.2024   2
   1  -1  -2 6422.60 120.352   1
   1  -1  -2 6380.22 120.488   1
   1   1  -2 6517.10 123.736   1
   0  -1   2 986.534 28.3704   1
   0   1   2 936.352 26.5525   1
  -1  -1  -2 37.8481 1.86263   4
  -1  -1  -2 37.3869 1.60051   2
   1  -1   2 36.8421 1.80604   4
   1  -1   2 37.0924 1.84656   3
   1  -1   2 34.5026 1.82298   4
  -1  -1  -2 36.0887 1.80521   4
   1   1   2 37.1264 1.59925   2
  -1   1  -2 35.9514 1.81762   4
  -1   1  -2 36.3420 1.79561   3
   1   1   2 37.8079 1.87580   4
  -1   1  -2 33.2401 1.78995   4
   1   1   2 35.4626 1.80040   4
   2  -1   2 283.758 6.33333   4
  -2  -1  -2 262.900 6.46874   3
  -2  -1  -2 277.276 6.28433   4
   2  -1   2 278.074 6.24963   3
  -2  -1  -2 276.933 6.14670   2
   2  -1   2 277.106 6.28708   4
  -2  -1  -2 280.567 6.31840   4
   2   1   2 280.987 6.32148   4
   2   1   2 277.393 6.29407   4
  -2   1  -2 277.020 6.29239   4
  -2   1  -2 289.783 6.35065   4
  -2   1  -2 272.673 6.19223   3
   3  -1   2 1282.14 24.1560   4
  -3  -1  -2 1293.10 24.2015   4
  -3  -1  -2 1237.30 24.4595   3
   3  -1   2 1290.98 24.1687   4
  -3  -1  -2 1283.62 24.1817   4
   3  -1   2 1270.00 24.1273   3
  -3   1  -2 1280.79 24.1389   4
  -3   1  -2 1303.45 24.1947   4
   3   1   2 1292.18 24.1828   4
   3   1   2 1276.86 24.1717   4
   4  -1   2 85.9243 3.51159   4
  -4  -1  -2 86.7985 3.55739   4
  -4  -1  -2 82.9065 3.35216   4
   4  -1   2 83.4057 3.49339   3
  -4  -1  -2 83.1689 3.78711   2
   4  -1   2 84.0104 3.40163   4
  -4  -1  -2 84.0464 3.72891   3
  -4   1  -2 87.6836 3.40054   4
  -4   1  -2 86.7263 3.45521   3
   4   1   2 85.1142 3.50419   4
  -4   1  -2 88.1550 3.57834   4
   4   1   2 83.7178 3.45504   4
  -5  -1  -2 1655.06 32.0297   3
  -5  -1  -2 1651.95 31.5030   4
  -5  -1  -2 1624.58 31.4142   4
   5  -1   2 1621.43 31.3593   4
  -5  -1  -2 1678.12 31.7937   2
   5  -1   2 1658.26 31.4116   4
  -5   1  -2 1619.77 31.4251   4
   5   1   2 1591.65 31.3451   4
   5   1   2 1648.34 31.4468   4
  -5   1  -2 1633.74 31.3673   4
  -5   1  -2 1651.34 31.5265   3
  -6  -1  -2 24.1174 3.52988   3
   6  -1   2 19.9133 2.15945   4
   6  -1   2 21.6031 1.87650   4
  -6  -1  -2 20.9317 1.72019   4
  -6  -1  -2 22.1923 2.35284   4
  -6  -1  -2 24.0490 3.57853   2
   6   1   2 23.4403 2.24819   4
  -6   1  -2 20.1888 1.61503   4
  -6   1  -2 17.6535 2.28404   4
   6   1   2 22.3199 1.94071   4
  -6   1  -2 21.2754 1.80019   3
  -7  -1  -2 143.034 6.75410   2
   7  -1   2 135.471 5.40247   4
   7  -1   2 141.381 5.39842   4
  -7  -1  -2 139.069 5.63912   3
  -7  -1  -2 133.736 5.06073   4
  -7  -1  -2 137.104 5.46820   4
   7   1   2 134.294 5.29539   4
  -7   1  -2 132.848 4.99201   4
   7   1   2 137.152 5.47280   4
  -7   1  -2 137.817 5.42424   4
  -7   1  -2 135.151 5.23669   3
  -8  -1  -2 -0.4053 1.21199   3
  -8  -1  -2 -1.7236 3.18477   2
   8  -1   2 1.33720 1.16411   4
  -8  -1  -2 0.15542 1.17616   4
  -8  -1  -2 0.89625 0.93460   4
  -8   1  -2 1.18118 0.89677   3
   8   1   2 0.67023 1.41418   4
  -8   1  -2 1.77948 0.99650   4
  -8   1  -2 0.76934 0.94759   4
  -9  -1  -2 72.3073 4.29341   3
   9  -1   2 75.7649 4.40263   4
  -9  -1  -2 73.3036 3.81634   4
  -9  -1  -2 76.9493 3.93577   4
  -9  -1  -2 73.8335 5.72318   2
  -9   1  -2 74.1572 3.84821   4
  -9   1  -2 79.3667 4.01151   4
  -9   1  -2 68.4922 3.90681   3
   9   1   2 75.6302 4.49527   4
  10  -1   2 -0.6522 1.27674   4
  10  -1   2 3.33629 1.66898   4
 -10  -1  -2 0.76019 2.57501   2
 -10  -1  -2 0.93025 2.32802   4
 -10  -1  -2 -1.0225 1.66069   3
 -10  -1  -2 0.19006 1.41781   4
  10   1   2 0.35411 1.71898   4
 -10   1  -2 0.27624 1.46188   3
 -10   1  -2 -1.1617 1.32422   4
 -10   1  -2 1.16796 1.23821   4
  10   1   2 -1.2127 1.21165   4
  11  -1   2 2.52137 2.12766   4
  11   1   2 4.29593 1.87438   4
 -11  -2   2 5.00647 1.50811   4
 -11  -2   2 5.51450 1.51534   4
 -11   2   2 5.91312 1.46031   4
  11   2  -2 10.5901 1.95757   4
 -11   2   2 8.15611 1.65298   3
 -11   2   2 8.79469 1.59538   4
 -10  -2   2 2.66230 2.19288   2
 -10  -2   2 2.02812 1.16745   4
 -10  -2   2 1.37218 1.11971   4
 -10  -2   2 0.23330 1.64879   3
  10   2  -2 3.45118 1.21044   4
  10   2  -2 3.98401 1.68339   4
  -9  -2   2 10.2076 2.14030   3
  -9  -2   2 13.5441 1.91573   4
  -9  -2   2 10.8324 1.72217   4
   9  -2  -2 15.7847 2.15060   4
  -9  -2   2 14.5587 3.62652   2
  -9   2   2 14.7207 1.72111   4
  -9   2   2 10.1022 1.51385   3
  -9   2   2 8.10670 1.50672   4
   9   2  -2 14.8563 2.42618   4
   8  -2  -2 86.8348 4.21376   4
  -8  -2   2 89.0124 3.78763   4
   8  -2  -2 88.5418 4.07240   4
  -8  -2   2 80.0134 6.66064   2
  -8  -2   2 88.2890 5.15688   4
  -8   2   2 90.0135 3.78463   4
  -8   2   2 90.6762 3.76264   3
   8   2  -2 91.0249 4.28732   4
   8   2  -2 88.8123 4.27818   4
  -7  -2   2 0.34715 1.04426   4
   7  -2  -2 1.24397 0.83749   4
  -7  -2   2 2.49150 2.44650   2
   7  -2  -2 0.46324 0.90039   4
  -7  -2   2 1.62695 0.63903   4
   7   2  -2 0.38219 0.86018   4
   7   2  -2 0.24415 0.88749   4
  -7   2   2 0.45971 0.79571   4
  -7   2   2 1.00938 0.59569   4
  -6  -2   2 0.29688 0.51698   4
  -6  -2   2 0.31561 0.83509   4
   6  -2  -2 0.64905 0.76882   4
  -6  -2   2 0.43676 2.09168   2
   6  -2  -2 1.04920 0.69377   4
   6   2  -2 -0.0610 0.62416   4
  -6   2   2 0.51988 0.40414   4
  -6   2   2 1.04896 0.51540   3
  -6   2   2 0.20848 0.75537   4
   6   2  -2 0.02155 0.60663   4
  -5  -2   2 42.2243 2.25355   4
  -5  -2   2 42.2628 2.47209   4
   5  -2  -2 41.3602 2.28451   4
  -5  -2   2 42.4605 3.48514   2
   5  -2  -2 39.5372 2.24760   4
  -5   2   2 41.7914 2.36105   4
  -5   2   2 41.2180 2.06220   3
   5   2  -2 41.9138 2.38952   4
  -5   2   2 42.7997 2.13471   4
   5   2  -2 42.3597 2.32942   4
  -4  -2   2 42.0361 3.08731   2
  -4  -2   2 39.6285 2.14522   4
  -4  -2   2 38.1814 2.32448   4
   4  -2  -2 38.7156 2.07860   4
   4  -2  -2 39.7375 2.12785   4
   4   2  -2 38.3760 2.23508   4
   4   2  -2 40.2901 2.24677   4
  -4   2   2 40.3681 1.85129   3
  -4   2   2 41.0966 2.05067   4
  -4   2   2 39.9192 2.17149   4
  -3  -2   2 2.12700 0.77274   4
  -3  -2   2 2.79080 1.54083   2
   3  -2  -2 1.91859 0.67183   4
   3  -2  -2 1.96015 0.70101   4
  -3   2   2 1.45507 0.61291   4
   3   2  -2 2.20160 0.78972   4
  -3   2   2 1.51939 0.69183   4
  -3   2   2 3.18179 0.79009   3
   3   2  -2 1.56763 0.69313   4
   3   2  -2 3.79091 1.51803   2
   2  -2  -2 2000.36 53.5214   1
  -2  -2   2 1956.64 56.4622   1
  -2   2   2 1975.43 53.3356   1
   2   2  -2 1999.35 57.1764   1
  -1  -2   2 1079.70 20.1690   2
  -1   2   2 1061.15 19.6443   4
   0  -2  -2 313.764 6.61893   4
   0  -2  -2 312.235 6.63904   4
   0  -2   2 302.486 6.70885   4
   0  -2   2 317.896 6.76866   4
   0  -2   2 321.278 7.01981   2
   0  -2  -2 308.900 6.53464   2
   0   2  -2 320.243 7.01779   2
   0   2   2 317.585 6.65909   4
   0   2  -2 308.696 6.70562   4
   0   2   2 317.436 6.59638   2
   0   2   2 311.756 6.64648   4
  -1  -2  -2 471.644 9.60280   4
   1  -2   2 475.739 9.64177   4
   1  -2   2 474.437 9.42522   3
  -1  -2  -2 483.439 9.41428   2
  -1  -2  -2 478.029 9.63649   4
   1  -2   2 460.158 9.60750   4
   1   2   2 484.727 9.64696   4
   1   2   2 466.001 9.36225   2
  -1   2  -2 463.436 9.62560   4
   1   2   2 476.810 9.64334   4
  -1   2  -2 481.286 9.66494   4
  -1   2  -2 464.269 9.39256   3
  -2  -2  -2 1180.30 22.3071   4
  -2  -2  -2 1180.97 22.3149   4
   2  -2   2 1174.02 22.2790   4
   2  -2   2 1188.58 22.3076   4
  -2   2  -2 1189.98 22.3157   4
  -2   2  -2 1186.79 22.3107   4
   2   2   2 1184.20 22.3242   4
   2   2   2 1200.90 22.3687   4
  -3  -2  -2 745.368 14.9633   2
   3  -2   2 738.615 14.9426   4
  -3  -2  -2 739.619 14.9991   4
   3  -2   2 744.103 14.6489   3
  -3  -2  -2 717.910 14.9258   4
   3  -2   2 741.912 14.9834   4
   3   2   2 728.675 14.9960   4
  -3   2  -2 735.030 14.9642   4
  -3   2  -2 731.224 14.6064   3
  -3   2  -2 756.797 15.0308   4
   3   2   2 756.067 15.0547   4
   4  -2   2 16.6628 1.88853   3
  -4  -2  -2 14.8071 2.08379   3
  -4  -2  -2 14.8270 2.06991   4
   4  -2   2 15.9977 1.97875   4
  -4  -2  -2 15.5263 2.49224   2
   4  -2   2 13.5047 1.81503   4
  -4  -2  -2 15.1694 1.72501   4
  -4   2  -2 15.5168 1.75420   4
   4   2   2 14.1260 1.87480   4
   4   2   2 13.9205 2.04405   4
  -4   2  -2 15.2528 2.01454   4
  -4   2  -2 18.1773 1.69524   3
  -5  -2  -2 55.7413 2.81499   4
  -5  -2  -2 54.8249 3.27562   3
  -5  -2  -2 54.4645 3.51384   2
  -5  -2  -2 52.7282 3.15897   4
   5  -2   2 50.5740 2.91601   4
   5  -2   2 50.8102 3.04493   4
   5   2   2 52.4848 3.06033   4
   5   2   2 52.9450 2.96638   4
  -5   2  -2 55.4024 2.69707   3
  -5   2  -2 49.2309 3.08583   4
  -5   2  -2 54.9648 2.85958   4
   6  -2   2 2.33286 1.09509   4
  -6  -2  -2 2.69402 0.73111   4
   6  -2   2 1.88754 0.73466   4
  -6  -2  -2 1.30602 1.29657   4
  -6  -2  -2 4.62188 2.29131   2
  -6  -2  -2 3.03217 1.24322   3
   6   2   2 3.73463 1.05541   4
  -6   2  -2 1.50509 1.19555   4
  -6   2  -2 1.64387 0.69529   4
   6   2   2 1.82293 1.25560   4
   7  -2   2 16.6615 3.07640   4
  -7  -2  -2 18.7979 3.64749   2
  -7  -2  -2 25.0874 2.07280   4
  -7  -2  -2 25.8064 2.82103   3
  -7  -2  -2 21.7152 2.56333   4
   7  -2   2 19.4595 2.67183   4
   7   2   2 21.8357 2.60750   4
  -7   2  -2 26.5917 2.16770   3
  -7   2  -2 22.0279 2.01366   4
  -7   2  -2 20.3367 2.66697   4
   7   2   2 22.1194 2.75878   4
  -8  -2  -2 27.0829 2.13065   4
  -8  -2  -2 26.9706 2.50349   4
  -8  -2  -2 29.4774 2.75798   3
   8  -2   2 21.4521 2.95184   4
  -8   2  -2 27.5302 2.47530   4
   8   2   2 19.3793 3.00784   4
  -8   2  -2 25.0191 2.03188   3
  -9  -2  -2 33.1268 2.98235   3
  -9  -2  -2 34.5858 2.75665   4
  -9  -2  -2 32.4043 4.36946   2
   9  -2   2 31.3416 3.16980   4
  -9  -2  -2 26.7859 2.56836   4
  -9   2  -2 34.6306 2.68758   4
   9   2   2 33.0773 3.31468   4
  -9   2  -2 31.2024 3.46487   3
  -9   2  -2 28.2756 2.53396   4
 -10  -2  -2 -0.4528 1.34975   4
  10  -2   2 0.79820 1.32413   4
 -10  -2  -2 -0.0029 1.46509   4
 -10  -2  -2 0.18080 2.44606   2
  10  -2   2 1.14954 1.41161   4
  10   2   2 0.78968 1.32397   4
 -10   2  -2 -0.8599 1.17267   4
 -10   2  -2 -0.1626 1.65941   4
 -10   2  -2 -1.1786 1.48205   3
 -11  -2  -2 5.65375 1.86493   4
  11  -2   2 10.2626 1.88153   4
 -11  -2  -2 8.44258 2.03031   4
 -11   2  -2 7.82894 2.03698   4
 -11   2  -2 5.09813 1.93705   3
 -11   2  -2 4.67326 1.81066   4
 -11  -3   2 -1.6542 1.81330   4
 -11  -3   2 0.61744 2.86895   2
 -11  -3   2 -3.1070 2.57379   3
  11  -3  -2 1.55935 1.68880   4
 -11  -3   2 -1.2419 1.62385   4
  11   3  -2 0.09611 1.65250   4
 -11   3   2 -1.4514 1.60173   4
 -11   3   2 -1.6245 1.43399   4
  10  -3  -2 0.81144 1.16810   4
 -10  -3   2 -1.4232 1.32068   4
 -10  -3   2 1.24503 2.16356   2
 -10  -3   2 -1.2751 1.24957   4
  10  -3  -2 0.72040 1.23645   4
  10   3  -2 2.02894 1.29270   4
 -10   3   2 -0.8299 1.14819   3
 -10   3   2 0.02007 1.13027   4
  10   3  -2 0.24811 1.56529   4
 -10   3   2 -1.0300 1.10061   4
  -9  -3   2 18.5667 2.14219   4
  -9  -3   2 19.2639 2.31082   4
  -9  -3   2 21.6702 3.17763   2
   9  -3  -2 24.8030 2.50608   4
  -9   3   2 20.3616 2.01088   4
   9   3  -2 20.9978 2.67317   4
  -9   3   2 15.3865 1.75487   3
  -9   3   2 15.5815 1.89908   4
   8  -3  -2 1.75777 1.00454   4
  -8  -3   2 4.26490 2.68722   2
  -8  -3   2 2.75474 1.08203   4
  -8  -3   2 3.27040 0.86934   4
   8  -3  -2 2.56604 0.97436   4
   8   3  -2 2.71099 1.36298   4
  -8   3   2 2.92525 0.94270   4
  -8   3   2 2.98806 0.81845   4
   7  -3  -2 16.4494 2.00104   4
   7  -3  -2 15.6117 2.06891   4
  -7  -3   2 14.4281 2.20387   4
  -7  -3   2 16.4107 3.39682   2
  -7  -3   2 16.5533 1.65329   4
  -7   3   2 17.3175 2.12805   4
   7   3  -2 15.1956 2.25792   4
  -7   3   2 18.0793 1.32266   3
   7   3  -2 14.5310 2.15395   4
  -7   3   2 14.8049 1.39322   4
   6  -3  -2 0.42471 0.65989   4
   6  -3  -2 -0.1891 0.56472   4
  -6  -3   2 -0.6196 1.77800   2
  -6  -3   2 1.28558 0.55510   4
   6   3  -2 -0.2548 0.63242   4
  -6   3   2 0.62680 0.77920   4
  -6   3   2 0.15246 0.49112   4
   5  -3  -2 54.7128 2.59582   4
  -5  -3   2 53.3024 3.64055   2
   5  -3  -2 53.6746 2.63407   4
  -5  -3   2 54.9365 2.58060   4
  -5  -3   2 56.1741 2.99856   4
  -5   3   2 53.3290 2.09816   3
  -5   3   2 56.5312 2.53826   4
   5   3  -2 50.8659 2.77714   4
   5   3  -2 48.8212 3.68538   2
   5   3  -2 56.2829 2.79925   4
  -5   3   2 54.2857 2.74876   4
   4  -3  -2 142.918 4.41302   4
   4  -3  -2 146.908 4.44749   4
  -4  -3   2 149.641 4.76369   4
  -4  -3   2 147.678 4.55808   4
  -4  -3   2 151.915 5.42829   2
  -4   3   2 150.053 4.56407   4
  -4   3   2 148.983 4.39975   4
   4   3  -2 151.299 4.70379   4
   4   3  -2 148.225 5.32269   2
   4   3  -2 144.055 4.61914   4
  -4   3   2 142.714 3.57770   3
  -3  -3   2 592.358 12.2790   4
   3  -3  -2 579.315 11.9939   4
  -3  -3   2 586.246 12.3317   4
   3  -3  -2 579.367 11.9998   4
  -3  -3   2 595.662 12.9219   2
   3   3  -2 572.326 12.7987   2
  -3   3   2 572.947 11.9654   4
   3   3  -2 587.205 12.2987   4
   3   3  -2 589.820 12.3071   4
  -3   3   2 583.932 12.0372   4
  -2  -3   2 223.879 5.74296   4
   2  -3  -2 217.915 5.49134   4
  -2  -3   2 235.369 5.72378   4
   2  -3  -2 224.711 5.49228   4
  -2  -3   2 232.777 6.22371   2
  -2   3   2 219.162 5.50715   4
   2   3  -2 223.359 5.70731   4
   2   3  -2 225.666 5.73377   4
  -2   3   2 222.473 5.45583   4
   2   3  -2 221.991 6.08176   2
  -1  -3   2 5.08194 1.48382   2
  -1  -3   2 2.43148 0.83627   4
   1  -3  -2 2.94784 0.74496   4
   1  -3  -2 1.49162 0.72426   4
  -1  -3   2 2.57840 0.72242   4
   1   3  -2 2.43357 0.78015   4
   1   3  -2 1.26902 0.73010   4
   1   3  -2 4.03419 1.36823   2
  -1   3   2 1.80924 0.71025   4
   0  -3   2 28.7387 1.90125   4
   0  -3  -2 24.8011 1.82002   4
   0  -3   2 28.7372 2.15144   2
   0  -3   2 28.3913 1.81983   4
   0  -3  -2 25.7688 1.70515   4
   0  -3  -2 26.3127 1.88093   2
   0   3   2 28.1302 1.80427   2
   0   3  -2 28.9413 2.09470   2
   0   3  -2 29.9672 1.87697   4
   0   3   2 25.8265 1.78594   4
   0   3   2 28.1329 1.79628   4
  -1  -3  -2 875.178 17.0969   4
  -1  -3  -2 881.700 17.0847   4
  -1  -3  -2 883.568 16.9232   2
   1  -3   2 877.428 17.1217   4
   1  -3   2 881.183 16.7020   3
  -1   3  -2 878.690 17.1302   4
   1   3   2 865.278 17.0906   4
   1   3   2 884.053 16.9344   2
   1   3   2 890.091 17.1061   4
  -1   3  -2 847.164 17.0481   4
  -1   3  -2 888.394 17.4663   2
   2  -3   2 6.93910 1.59077   4
   2  -3   2 10.0124 1.27185   3
  -2  -3  -2 8.55079 1.58695   4
  -2  -3  -2 8.07552 1.73829   2
   2  -3   2 8.60016 1.53408   4
  -2  -3  -2 9.46168 1.46499   4
   2   3   2 9.00611 1.65600   2
   2   3   2 10.0628 1.58322   4
  -2   3  -2 9.55034 1.65231   4
   2   3   2 10.2137 1.53334   4
  -2   3  -2 7.69556 1.45492   4
  -2   3  -2 8.57265 1.12722   3
  -3  -3  -2 186.609 5.55251   4
   3  -3   2 186.383 5.47904   4
  -3  -3  -2 189.143 5.47229   4
   3  -3   2 178.555 5.34849   4
   3  -3   2 180.264 4.88225   3
  -3  -3  -2 185.493 5.51536   2
  -3   3  -2 185.859 5.41027   4
   3   3   2 184.340 5.47740   2
   3   3   2 194.340 5.60071   4
  -3   3  -2 187.136 5.51808   4
  -3   3  -2 184.949 4.87996   3
   3   3   2 188.058 5.53529   4
   4  -3   2 151.947 4.98898   4
   4  -3   2 148.724 4.99514   4
  -4  -3  -2 149.329 5.15700   2
  -4  -3  -2 150.048 5.12667   4
   4  -3   2 151.870 4.54939   3
  -4  -3  -2 148.094 4.89103   4
  -4   3  -2 151.787 5.10665   4
   4   3   2 152.498 5.10111   4
   4   3   2 148.723 5.15294   2
  -4   3  -2 148.521 4.40195   3
   4   3   2 144.259 4.95648   4
  -4   3  -2 152.699 4.94561   4
  -5  -3  -2 102.494 4.40697   4
   5  -3   2 111.448 4.00805   3
  -5  -3  -2 109.805 4.25945   4
  -5  -3  -2 111.496 4.79908   2
   5  -3   2 109.361 4.39673   4
  -5   3  -2 107.708 4.40115   4
  -5   3  -2 110.923 3.80159   3
   5   3   2 104.915 4.41411   4
  -5   3  -2 113.466 4.27600   4
   5   3   2 112.588 4.84935   4
  -6  -3  -2 -2.5290 1.75250   2
   6  -3   2 -0.5376 1.01423   4
  -6  -3  -2 0.76267 0.86240   3
  -6  -3  -2 -0.0216 0.91377   4
  -6  -3  -2 -0.4603 0.72867   4
   6  -3   2 -0.0979 0.66125   4
  -6   3  -2 0.59909 0.56641   3
  -6   3  -2 1.32984 1.00472   4
   6   3   2 0.10548 0.83977   4
  -7  -3  -2 43.7049 2.97047   4
  -7  -3  -2 42.2732 3.52053   4
   7  -3   2 41.3616 3.34433   4
  -7  -3  -2 44.8335 4.04118   2
  -7  -3  -2 42.2042 4.45882   3
   7   3   2 45.2754 3.49297   4
  -7   3  -2 46.4209 2.58990   3
  -7   3  -2 43.7855 2.81157   4
  -7   3  -2 42.5833 3.44506   4
   8  -3   2 4.23737 1.72118   4
  -8  -3  -2 2.09342 3.16938   2
  -8  -3  -2 2.60689 0.87223   4
  -8  -3  -2 2.84330 1.64165   3
  -8  -3  -2 2.27654 0.97191   4
  -8   3  -2 3.92865 1.23386   4
  -8   3  -2 2.83589 0.96457   4
  -8   3  -2 2.85855 0.90667   3
   8   3   2 -0.0805 1.35302   4
  -9  -3  -2 -1.2465 1.55843   3
   9  -3   2 0.43977 1.36154   4
  -9  -3  -2 -0.6842 2.08047   2
  -9  -3  -2 1.37957 1.27619   4
   9   3   2 2.38049 1.64871   4
  -9   3  -2 0.51535 1.03784   4
  -9   3  -2 1.90473 1.10879   3
  -9   3  -2 0.61310 1.02995   4
 -10  -3  -2 9.79380 2.56166   2
  10  -3   2 1.90814 1.52777   4
 -10  -3  -2 3.26227 1.54787   4
  10  -3   2 5.45344 2.01819   4
  10   3   2 7.00820 1.99485   4
 -10   3  -2 6.93436 2.26714   4
  10   3   2 4.86591 1.51752   4
 -10  -4   2 -1.3521 1.31941   4
  10  -4  -2 1.79150 1.31874   4
 -10  -4   2 1.86103 2.39503   2
  10  -4  -2 3.57265 1.79155   4
 -10  -4   2 -1.6566 1.36511   4
  10   4  -2 1.58536 1.51384   4
 -10   4   2 -1.0041 1.14245   3
  10   4  -2 -0.1512 1.38474   4
  -9  -4   2 1.54188 1.09298   4
  -9  -4   2 6.77652 2.22369   2
  -9  -4   2 4.93495 1.22614   4
   9  -4  -2 3.14863 1.30440   4
   9  -4  -2 4.26084 1.19955   4
   9   4  -2 5.00301 1.62261   4
  -9   4   2 2.91914 0.99736   4
  -9   4   2 1.65215 0.89491   3
  -9   4   2 3.36791 1.10451   4
   9   4  -2 2.48364 1.24873   4
  -8  -4   2 4.84800 1.04221   4
  -8  -4   2 3.43932 0.99648   4
  -8  -4   2 5.22150 2.40403   2
   8  -4  -2 4.75233 1.26612   4
  -8   4   2 4.90717 1.06045   3
   8   4  -2 3.06709 1.37481   4
  -8   4   2 3.05307 1.00281   4
  -8   4   2 4.15926 0.91918   4
   7  -4  -2 114.582 4.70037   4
  -7  -4   2 121.989 6.46517   2
  -7  -4   2 117.379 4.62040   4
   7   4  -2 113.712 5.03503   4
  -7   4   2 113.209 4.80471   4
  -7   4   2 110.754 3.61125   3
  -7   4   2 112.364 4.29244   4
  -6  -4   2 29.9404 3.44267   2
  -6  -4   2 32.9887 2.15077   4
   6  -4  -2 30.9975 2.32190   4
  -6  -4   2 26.0324 2.57042   4
   6  -4  -2 31.5192 2.35603   4
  -6   4   2 28.3874 2.45883   4
  -6   4   2 31.1029 1.48660   3
   6   4  -2 28.1116 2.58443   4
   6   4  -2 30.0406 2.39114   4
  -6   4   2 30.3325 1.99611   4
   5  -4  -2 28.9339 2.16975   4
  -5  -4   2 25.8796 2.98194   2
  -5  -4   2 29.5518 1.98931   4
   5  -4  -2 28.9696 2.17502   4
  -5  -4   2 25.3748 2.42873   4
   5   4  -2 26.4864 3.69840   2
  -5   4   2 25.9923 1.20039   3
   5   4  -2 28.8279 2.12246   4
  -5   4   2 28.9044 1.78761   4
   5   4  -2 27.2354 2.27169   4
  -5   4   2 27.0463 2.25791   4
  -4  -4   2 468.237 10.8795   4
   4  -4  -2 445.632 10.3342   4
  -4  -4   2 465.201 10.6943   4
   4  -4  -2 454.315 10.3836   4
  -4  -4   2 462.339 12.3405   2
   4   4  -2 460.069 10.7313   4
   4   4  -2 460.435 10.7088   4
  -4   4   2 457.137 10.3779   4
   4   4  -2 458.375 11.3936   2
  -4   4   2 459.072 10.4587   4
  -4   4   2 422.726 8.65566   3
  -3  -4   2 182.289 5.36920   4
  -3  -4   2 179.709 5.95354   2
  -3  -4   2 174.195 5.42358   4
   3  -4  -2 174.273 5.14253   4
   3   4  -2 180.338 5.45404   4
   3   4  -2 174.240 5.83286   2
   3   4  -2 174.198 5.36307   4
  -3   4   2 179.166 5.24920   4
  -3   4   2 178.765 5.11185   4
  -2  -4   2 1026.78 20.2828   2
  -2  -4   2 987.372 19.7033   4
   2  -4  -2 1004.09 19.4574   4
   2  -4  -2 969.716 19.3747   4
  -2  -4   2 992.324 19.6755   4
   2   4  -2 995.023 19.7324   4
   2   4  -2 983.824 20.0905   2
   2   4  -2 1004.53 19.7311   4
  -2   4   2 965.606 19.3714   4
  -2   4   2 989.195 19.4606   4
  -1  -4   2 348.258 8.59533   2
  -1  -4   2 342.059 8.12042   4
   1  -4  -2 336.571 7.97293   4
  -1  -4   2 340.785 8.18000   4
   1  -4  -2 324.501 7.87210   4
   1   4  -2 342.211 8.49874   2
   1   4  -2 342.206 8.18153   4
   1   4  -2 344.350 8.19101   4
  -1   4   2 339.969 8.25430   2
  -1   4   2 349.873 8.08825   4
  -1   4   2 330.706 7.92660   4
   0  -4  -2 109.549 3.82267   4
   0  -4   2 110.508 3.89073   4
   0  -4   2 112.091 4.25415   2
   0  -4  -2 109.269 3.93036   2
   0  -4  -2 106.483 3.65733   4
   0  -4   2 105.708 3.73351   4
   0   4   2 109.530 3.79032   4
   0   4  -2 105.601 3.77931   4
   0   4   2 110.006 3.84671   2
   0   4  -2 108.887 4.10957   2
   0   4   2 110.860 3.81202   4
   1  -4   2 -0.2613 0.71567   3
   1  -4   2 0.37876 0.70961   4
  -1  -4  -2 -0.3799 0.92840   4
  -1  -4  -2 -1.2714 1.20944   2
  -1  -4  -2 -0.2118 0.70122   4
   1  -4   2 -0.0484 0.82664   4
   1   4   2 0.37446 0.96258   4
  -1   4  -2 -1.0366 1.42544   2
   1   4   2 -0.7886 1.18351   2
  -1   4  -2 0.17830 0.82129   4
   1   4   2 -1.1294 0.69818   4
  -1   4  -2 0.48020 0.79625   4
   2  -4   2 0.55521 0.91635   4
  -2  -4  -2 1.74230 1.05033   4
  -2  -4  -2 0.65076 1.46537   2
  -2  -4  -2 0.33250 0.88801   4
   2  -4   2 1.79649 0.92478   3
  -2   4  -2 1.21799 0.96756   4
  -2   4  -2 1.51641 1.58362   2
   2   4   2 2.16387 1.01840   4
  -2   4  -2 0.61750 0.79132   4
   2   4   2 1.80014 1.00718   4
   2   4   2 0.54914 1.29413   2
  -3  -4  -2 4.95022 1.34669   4
   3  -4   2 6.84410 1.50891   4
   3  -4   2 3.17280 1.10494   4
   3  -4   2 6.80530 1.34867   3
   3   4   2 5.01706 1.61063   2
  -3   4  -2 4.02680 0.94275   3
   3   4   2 8.02300 1.75005   4
  -3   4  -2 2.70099 1.12606   4
   3   4   2 4.56289 1.35161   4
  -3   4  -2 6.66458 1.47571   4
  -4  -4  -2 4.77239 1.30860   4
  -4  -4  -2 4.34270 1.89497   2
  -4  -4  -2 3.41263 0.94622   4
   4  -4   2 4.26254 1.00329   3
   4  -4   2 2.16842 1.10660   4
   4   4   2 4.24458 1.36280   4
  -4   4  -2 2.74036 0.88034   4
  -4   4  -2 4.53065 0.73961   3
  -4   4  -2 1.76328 1.13471   4
   4   4   2 4.58606 1.77448   2
   4   4   2 3.77343 1.00117   4
  -5  -4  -2 1.53897 0.75480   4
   5  -4   2 -0.3820 0.78519   4
   5  -4   2 -0.0319 0.92473   4
  -5  -4  -2 0.08103 1.23157   4
  -5  -4  -2 0.35274 1.63219   2
   5   4   2 -0.8912 0.84556   4
  -5   4  -2 0.49473 0.60610   4
   5   4   2 -0.8634 1.03348   4
  -5   4  -2 0.16189 0.96260   4
  -5   4  -2 0.92016 0.46807   3
  -6  -4  -2 78.4515 4.67074   2
  -6  -4  -2 81.1463 4.86784   4
   6  -4   2 76.0141 3.93615   4
   6  -4   2 71.4021 3.97402   4
  -6  -4  -2 78.8476 4.42393   3
  -6  -4  -2 75.5526 4.19696   4
   6   4   2 81.3999 4.19582   4
  -6   4  -2 73.0140 3.54334   4
  -6   4  -2 79.0773 3.16122   3
  -6   4  -2 74.1995 4.01139   4
   6   4   2 74.1336 4.19262   4
  -7  -4  -2 4.72918 1.01319   4
  -7  -4  -2 4.00119 1.61095   4
  -7  -4  -2 9.35953 2.83168   2
   7  -4   2 3.33441 1.41868   4
  -7   4  -2 4.51317 1.36704   4
   7   4   2 5.58179 1.80324   4
  -7   4  -2 4.80199 1.02545   4
  -8  -4  -2 2.13699 1.17623   4
   8  -4   2 0.33398 1.14739   4
  -8  -4  -2 2.16598 1.28945   4
  -8  -4  -2 2.36846 2.25418   2
  -8   4  -2 1.21451 1.07160   4
   8   4   2 1.63530 1.45457   4
  -8   4  -2 2.23678 0.86940   3
  -8   4  -2 2.51091 0.89295   4
  -9  -4  -2 -0.4136 1.27869   4
  -9  -4  -2 0.36570 1.34817   4
   9  -4   2 2.59084 1.55924   4
  -9  -4  -2 -0.0111 2.08769   2
   9  -4   2 -0.9445 1.37439   4
  -9   4  -2 -1.2377 1.27134   4
  -9   4  -2 0.58773 1.07986   3
   9   4   2 -1.9381 1.32559   4
  -9   4  -2 2.56334 1.39219   4
   9   4   2 0.32232 2.43693   4
 -10  -4  -2 1.56238 2.52307   2
  10  -4   2 5.29837 2.98563   4
 -10  -4  -2 -2.4537 2.00309   3
 -10  -4  -2 -1.9098 1.53661   4
 -10  -4  -2 -1.2699 1.65298   4
  10  -4   2 -1.4899 1.74305   4
  10   4   2 0.08723 2.71572   4
 -10   4  -2 -1.3122 1.38530   3
 -10   4  -2 -0.1101 1.47454   4
 -10   4  -2 0.33215 1.54027   4
 -10  -5   2 3.43375 1.76408   4
 -10  -5   2 4.90050 2.56407   2
  10  -5  -2 7.08274 1.88347   4
  10  -5  -2 6.00205 1.41346   4
 -10  -5   2 0.52383 1.53327   4
 -10   5   2 1.13188 1.48089   4
 -10   5   2 1.54630 1.33618   3
  10   5  -2 -1.9080 2.29892   4
  10   5  -2 7.86769 4.93411   4
 -10   5   2 2.87409 1.37540   4
  -9  -5   2 28.5744 2.67217   4
  -9  -5   2 30.3475 3.47485   2
   9  -5  -2 34.1745 2.70516   4
  -9   5   2 31.9766 2.53957   4
  -9   5   2 27.9052 2.43109   4
   9   5  -2 25.1548 2.71271   4
   9   5  -2 35.9730 3.55771   4
  -8  -5   2 10.5387 2.43558   2
  -8  -5   2 7.59046 1.33078   4
  -8  -5   2 6.78678 1.28971   4
  -8   5   2 6.90452 1.14089   4
  -8   5   2 6.84235 1.05630   3
   8   5  -2 8.07879 1.88375   4
  -8   5   2 9.67736 1.65686   4
  -7  -5   2 31.4304 2.69774   4
  -7  -5   2 33.9447 3.69726   2
  -7  -5   2 27.4077 3.32580   4
   7  -5  -2 36.3633 2.84092   4
   7  -5  -2 29.3650 2.62834   4
  -7   5   2 31.4082 1.55235   3
  -7   5   2 31.4735 2.62382   4
  -7   5   2 32.3742 2.18578   4
   6  -5  -2 10.0497 2.15820   4
  -6  -5   2 12.0927 1.55173   4
  -6  -5   2 12.8478 3.00408   2
  -6  -5   2 12.8250 2.30225   4
   6  -5  -2 8.16831 1.55228   4
  -6   5   2 10.6070 1.95993   4
  -6   5   2 10.3539 0.76775   3
  -6   5   2 10.5005 1.38597   4
   6   5  -2 10.4584 2.27365   4
   6   5  -2 7.37422 3.31297   2
   5  -5  -2 139.655 5.03563   4
  -5  -5   2 141.738 5.44566   4
  -5  -5   2 139.990 6.13483   2
  -5  -5   2 143.148 5.04249   4
   5   5  -2 135.019 5.98008   2
   5   5  -2 138.277 5.19532   4
   5   5  -2 134.863 5.27924   4
  -5   5   2 139.244 5.13846   4
  -5   5   2 137.763 4.73561   4
   4  -5  -2 24.1976 2.07151   4
  -4  -5   2 25.6674 1.84389   4
  -4  -5   2 23.3527 2.39523   4
  -4  -5   2 23.6667 2.89799   2
   4   5  -2 26.3999 2.10011   4
  -4   5   2 24.7261 2.28346   4
  -4   5   2 26.4059 1.80773   4
   4   5  -2 24.4643 2.31209   4
   4   5  -2 26.1354 4.53542   2
  -3  -5   2 179.771 5.87701   4
   3  -5  -2 182.650 5.64359   4
  -3  -5   2 186.504 6.45669   2
  -3  -5   2 183.662 5.70122   4
   3  -5  -2 180.482 5.47764   4
   3   5  -2 182.010 5.82713   4
   3   5  -2 176.709 6.20165   2
  -3   5   2 183.516 5.48175   4
  -3   5   2 183.961 5.71302   4
   3   5  -2 183.485 5.83774   4
  -2  -5   2 20.5289 2.24054   4
   2  -5  -2 21.5794 1.79992   4
  -2  -5   2 21.5531 2.63971   2
   2  -5  -2 20.3957 2.09881   4
  -2  -5   2 24.6980 1.91507   4
   2  -5  -2 21.8801 1.14841   3
   2   5  -2 22.0811 2.43435   2
  -2   5   2 21.1492 1.82487   4
   2   5  -2 21.2751 2.22788   4
   2   5  -2 22.8519 2.04983   4
  -2   5   2 20.6228 2.18080   2
  -2   5   2 21.0910 2.12423   4
  -1  -5   2 23.4349 2.58078   2
  -1  -5   2 24.4363 1.91737   4
   1  -5  -2 20.1047 2.12985   4
  -1  -5   2 21.0702 2.29868   4
   1  -5  -2 21.5096 1.87060   4
  -1   5   2 21.2600 2.23736   2
   1   5  -2 22.8527 2.09699   4
  -1   5   2 22.9953 2.04041   4
   1   5  -2 20.2471 2.25463   4
  -1   5   2 20.7384 1.94454   4
   1   5  -2 24.2154 2.44047   2
   0  -5   2 69.8188 3.67016   2
   0  -5  -2 63.3542 3.48149   2
   0  -5  -2 63.2061 3.26417   4
   0  -5  -2 65.4673 3.07288   4
   0  -5   2 69.9864 3.42268   4
   0  -5   2 67.5494 3.16576   4
   0   5  -2 69.4782 3.27821   4
   0   5   2 66.5782 3.24912   4
   0   5  -2 72.6269 3.65223   2
   0   5   2 63.7368 3.15025   4
   0   5   2 65.7334 3.38450   2
   1  -5   2 737.537 15.7950   4
  -1  -5  -2 746.688 15.8389   2
   1  -5   2 730.656 15.0802   3
   1  -5   2 734.812 15.8176   4
  -1  -5  -2 746.128 15.8167   4
  -1  -5  -2 723.690 15.6805   4
  -1   5  -2 765.220 16.4076   2
   1   5   2 749.394 15.8581   4
   1   5   2 751.591 15.8550   2
   1   5   2 758.604 15.8906   4
  -1   5  -2 746.497 15.8865   4
  -1   5  -2 733.221 15.7620   4
   2  -5   2 5.13812 1.24908   3
   2  -5   2 6.47456 1.50649   4
   2  -5   2 7.27106 1.22342   4
  -2  -5  -2 8.10474 1.88181   4
  -2  -5  -2 9.44438 1.44315   4
  -2  -5  -2 6.57477 1.78127   2
   2   5   2 8.01174 1.85666   4
  -2   5  -2 7.92338 1.40803   4
  -2   5  -2 8.80479 1.95637   2
   2   5   2 5.76669 1.62932   2
   2   5   2 9.68471 1.53204   4
  -2   5  -2 5.71039 1.54935   4
  -3  -5  -2 42.1116 2.92596   4
   3  -5   2 40.5681 2.08947   3
  -3  -5  -2 43.9700 2.51135   4
  -3  -5  -2 42.5874 3.14933   2
   3  -5   2 39.7070 2.85319   4
  -3   5  -2 37.1352 2.41997   4
   3   5   2 42.4373 2.92880   2
   3   5   2 42.9626 2.95561   4
   3   5   2 44.1043 2.65613   4
  -3   5  -2 37.7765 2.80926   4
  -4  -5  -2 5.81947 1.89908   2
  -4  -5  -2 7.94418 1.24448   4
   4  -5   2 5.88225 1.23690   3
   4  -5   2 4.35680 1.38326   4
  -4  -5  -2 4.23719 1.40107   4
   4  -5   2 8.00155 1.46311   4
  -4   5  -2 7.45308 1.18035   4
   4   5   2 4.09105 1.11583   4
   4   5   2 5.13365 1.82403   2
  -4   5  -2 6.00009 0.70359   3
  -4   5  -2 5.92965 1.66582   4
   4   5   2 5.15930 1.39837   4
   5  -5   2 21.7587 1.84953   3
   5  -5   2 24.8613 2.61468   4
   5  -5   2 21.0278 2.12264   4
  -5  -5  -2 26.0306 2.06936   4
  -5  -5  -2 23.5704 3.08111   2
  -5  -5  -2 20.0394 2.72339   4
  -5   5  -2 24.1019 1.98919   4
  -5   5  -2 24.9671 1.47587   3
  -5   5  -2 23.1192 2.53914   4
   5   5   2 20.1664 3.04874   2
   5   5   2 18.8117 2.72143   4
   5   5   2 20.8611 2.30336   4
  -6  -5  -2 10.1470 1.81226   4
   6  -5   2 10.9085 1.75930   3
   6  -5   2 15.8934 2.62299   4
  -6  -5  -2 13.5137 3.29208   2
  -6   5  -2 14.2694 1.74968   4
  -6   5  -2 16.3206 1.25851   3
   6   5   2 9.44515 1.89153   4
   6   5   2 13.5358 2.54755   4
   7  -5   2 9.65776 2.02347   4
  -7  -5  -2 12.4680 2.10391   4
  -7  -5  -2 9.45864 1.89320   4
  -7   5  -2 13.3896 2.02854   4
  -7   5  -2 11.1381 1.27021   3
   7   5   2 7.57618 1.80932   4
   7   5   2 7.14865 1.91513   4
  -7   5  -2 8.78161 1.66313   4
  -8  -5  -2 3.03507 1.88219   2
  -8  -5  -2 2.91568 1.31841   4
  -8  -5  -2 2.79661 1.28111   4
   8  -5   2 4.14062 1.54059   4
  -8   5  -2 0.49551 1.02887   4
  -8   5  -2 1.49122 1.04731   4
   8   5   2 -1.5601 1.64224   4
  -9  -5  -2 10.8436 2.00702   3
   9  -5   2 15.9380 2.46166   4
  -9   5  -2 16.2669 2.38149   4
  -9   5  -2 15.9176 1.95558   3
  -9   5  -2 10.3304 2.50645   4
   9   5   2 14.6263 2.77292   4
 -10  -5  -2 0.39695 2.62992   2
  10  -5   2 0.15994 1.71258   4
  10  -5   2 0.87300 1.87763   4
 -10   5  -2 -2.2407 1.50456   4
  10   5   2 3.29148 2.05246   4
  10   5   2 -0.9333 1.84614   4
 -10   5  -2 -0.3663 1.66625   3
 -10  -6   2 -1.2238 1.99104   4
 -10  -6   2 2.65882 2.98482   2
 -10  -6   2 -0.8279 1.94255   4
  10  -6  -2 2.63411 1.60899   4
 -10   6   2 0.83225 1.72507   4
 -10   6   2 1.29792 1.71662   4
  10   6  -2 1.03938 2.12992   4
  -9  -6   2 1.86194 1.59907   4
  -9  -6   2 5.40505 2.50592   2
  -9  -6   2 2.76531 1.41688   4
  -9   6   2 3.32104 1.44400   4
   9   6  -2 4.38717 1.60264   4
  -9   6   2 2.62672 0.77658   3
  -9   6   2 3.62290 1.37366   4
  -8  -6   2 14.8143 2.69910   2
  -8  -6   2 13.9076 2.28180   4
  -8  -6   2 10.1650 2.27070   4
  -8   6   2 12.6051 1.94558   4
  -8   6   2 9.39718 1.98109   4
   8   6  -2 13.9487 2.97940   4
  -7  -6   2 15.5078 2.65643   2
  -7  -6   2 17.6586 2.08491   4
   7  -6  -2 18.6549 2.48054   4
  -7  -6   2 16.3755 1.95217   4
   7   6  -2 15.1546 4.11834   2
   7   6  -2 14.0322 2.90321   4
  -7   6   2 14.7526 1.70566   4
  -7   6   2 18.1721 1.96704   4
  -6  -6   2 18.4215 2.44078   4
  -6  -6   2 20.9787 2.04339   4
   6  -6  -2 21.8524 2.61661   4
  -6   6   2 19.3321 1.83804   4
  -6   6   2 25.3784 2.55663   4
   6   6  -2 16.1315 4.04696   2
   6   6  -2 15.6128 3.04324   4
  -5  -6   2 459.977 12.0233   4
  -5  -6   2 488.649 13.8930   4
   5  -6  -2 448.508 11.4565   4
  -5  -6   2 461.582 12.7040   2
   5  -6  -2 456.316 13.7051   4
  -5   6   2 440.378 11.2298   4
   5   6  -2 449.829 11.9297   4
  -5   6   2 456.661 11.6258   4
   5   6  -2 455.129 12.7335   2
   4  -6  -2 77.6159 3.59610   4
  -4  -6   2 76.4251 4.20432   4
  -4  -6   2 81.7726 3.69839   4
   4  -6  -2 80.7069 3.97838   4
  -4  -6   2 79.2984 4.74770   2
   4   6  -2 72.3708 4.07426   4
  -4   6   2 76.2599 3.91906   4
   4   6  -2 78.1754 4.55078   2
  -4   6   2 77.5680 3.42460   4
   4   6  -2 82.7934 4.08679   4
  -3  -6   2 0.78644 0.61940   4
  -3  -6   2 0.91258 1.03263   4
   3  -6  -2 1.66158 0.72909   4
  -3  -6   2 0.61161 1.88008   2
   3  -6  -2 1.56489 0.96891   4
   3   6  -2 1.01538 0.68154   4
  -3   6   2 1.69542 0.63221   4
   3   6  -2 -0.0657 1.56825   2
  -3   6   2 0.80811 0.97706   4
  -3   6   2 2.05142 1.15792   2
   3   6  -2 0.09967 0.95709   4
   2  -6  -2 46.8239 1.83625   3
  -2  -6   2 47.6708 3.17839   4
   2  -6  -2 48.1906 2.66902   4
  -2  -6   2 50.8035 2.69464   4
   2  -6  -2 42.8019 2.87705   4
  -2  -6   2 46.8146 3.43396   2
   2   6  -2 39.2257 3.93112   4
   2   6  -2 44.8714 3.08750   4
  -2   6   2 48.0277 3.09026   4
  -2   6   2 47.0211 3.05940   2
  -2   6   2 45.9184 2.61350   4
   1  -6  -2 2.43653 0.92871   4
  -1  -6   2 0.80424 1.56076   2
  -1  -6   2 0.72534 0.64062   4
  -1  -6   2 -0.1440 0.99394   4
   1  -6  -2 0.44045 0.89977   4
  -1   6   2 -0.4339 1.07977   2
  -1   6   2 0.00759 0.59806   4
   1   6  -2 -0.7536 1.02119   4
   1   6  -2 -1.1429 1.27497   2
   1   6  -2 1.17257 0.71641   4
   0  -6   2 19.0612 2.31381   4
   0  -6   2 19.8519 1.73087   4
   0  -6  -2 18.0384 1.71213   4
   0  -6  -2 17.2173 2.17809   4
   0  -6   2 16.3336 2.43148   2
   0   6  -2 17.7543 2.27005   2
   0   6   2 15.2251 1.87554   2
   0   6   2 19.2293 1.84447   4
   0   6   2 18.5614 2.00742   4
   0   6  -2 21.0955 1.91890   4
  -1  -6  -2 6.09261 1.63588   4
  -1  -6  -2 6.30337 1.90665   2
   1  -6   2 5.45792 1.51303   4
   1  -6   2 5.89462 1.22790   3
   1  -6   2 6.57761 1.19696   4
   1   6   2 4.95796 1.59036   2
   1   6   2 6.26857 1.51393   4
  -1   6  -2 6.11722 1.20165   4
  -1   6  -2 6.47496 1.71910   4
  -2  -6  -2 0.36672 1.51348   2
  -2  -6  -2 2.23349 1.11009   4
   2  -6   2 2.52864 0.73920   3
   2  -6   2 1.55877 1.15343   4
   2   6   2 0.75652 1.15728   2
  -2   6  -2 1.38630 1.10830   4
   2   6   2 1.98959 0.80963   4
   2   6   2 2.12245 0.95404   4
  -3  -6  -2 131.154 4.88682   4
   3  -6   2 129.185 5.25621   4
   3  -6   2 133.951 4.97504   4
  -3  -6  -2 135.992 5.54486   2
  -3  -6  -2 127.871 5.31013   4
   3  -6   2 126.076 4.11455   3
   3   6   2 129.381 5.28814   4
  -3   6  -2 126.147 5.23844   4
   3   6   2 126.551 5.17323   2
  -3   6  -2 130.929 5.46443   2
  -3   6  -2 129.840 4.89886   4
   3   6   2 131.586 5.05626   4
  -4  -6  -2 51.9572 3.72957   4
  -4  -6  -2 51.4931 3.00016   4
   4  -6   2 51.9484 3.64561   4
   4  -6   2 49.2668 2.49933   3
  -4  -6  -2 53.2617 3.90860   2
   4   6   2 50.6076 3.74214   2
   4   6   2 54.8462 3.31960   4
  -4   6  -2 51.7021 2.95828   4
   4   6   2 52.5732 3.64225   4
  -4   6  -2 48.7619 3.47314   4
  -5  -6  -2 8.84613 2.07844   4
   5  -6   2 10.1735 2.11064   4
   5  -6   2 9.31124 1.50457   3
  -5  -6  -2 15.8427 3.15590   2
  -5  -6  -2 9.80899 1.83403   4
   5   6   2 11.1912 2.86519   2
   5   6   2 9.63834 1.98399   4
  -5   6  -2 11.9542 1.82272   4
  -5   6  -2 9.10800 2.33358   4
   6  -6   2 46.6449 3.80706   4
  -6  -6  -2 48.7435 3.59664   4
   6  -6   2 47.6195 2.61568   3
  -6  -6  -2 49.0235 3.29697   4
   6   6   2 43.6660 3.81077   4
  -6   6  -2 49.1576 3.00785   4
  -6   6  -2 47.3584 2.27180   3
  -6   6  -2 53.0611 3.36491   4
   6   6   2 47.4856 3.46155   4
  -7  -6  -2 0.25203 1.08182   4
   7  -6   2 -0.2824 1.28149   4
  -7  -6  -2 1.00531 1.12364   4
  -7  -6  -2 1.15789 1.98394   2
  -7   6  -2 -0.6356 1.13879   4
   7   6   2 -0.8397 1.14271   4
  -7   6  -2 -0.1636 1.00340   4
  -7   6  -2 0.88116 0.71855   3
   7   6   2 -1.5966 2.46964   4
  -8  -6  -2 0.81716 1.52688   4
  -8  -6  -2 -2.0510 1.46760   4
   8  -6   2 3.05665 1.58566   4
   8  -6   2 -0.5852 1.32980   4
  -8  -6  -2 4.12904 2.11688   2
  -8  -6  -2 -1.3285 1.74348   3
   8   6   2 3.19309 1.66258   4
  -8   6  -2 -1.0914 1.18838   4
   8   6   2 0.55692 1.38219   4
  -8   6  -2 1.82485 0.92152   3
  -8   6  -2 1.41148 1.77744   4
   9  -6   2 7.56257 2.13008   4
  -9  -6  -2 1.80454 1.74365   4
   9  -6   2 5.16584 1.56454   4
  -9  -6  -2 3.91965 2.80828   3
  -9  -6  -2 4.85634 1.64892   4
  -9   6  -2 5.01369 1.56632   4
  -9   6  -2 2.16709 1.42011   4
  -9   6  -2 6.01883 1.21717   3
   9   6   2 4.85363 2.17105   4
   9  -7  -2 2.00849 1.81175   4
  -9  -7   2 -2.2027 1.76153   4
  -9  -7   2 -3.0066 1.94586   4
  -9  -7   2 0.79367 2.79125   2
  -9   7   2 -0.9309 1.70446   4
   9   7  -2 4.53239 2.14936   4
   9   7  -2 -1.1715 1.77140   4
   8  -7  -2 3.43450 1.73045   4
  -8  -7   2 4.23758 2.29165   2
  -8  -7   2 2.55115 1.36330   4
  -8  -7   2 0.89685 1.55642   4
   8   7  -2 -0.0693 1.30379   4
  -8   7   2 1.95519 1.33197   4
   8   7  -2 5.19049 1.84842   4
  -8   7   2 1.65395 1.43664   4
  -7  -7   2 9.90296 2.45181   2
  -7  -7   2 11.5240 2.19946   4
  -7   7   2 11.6882 2.07795   4
   7   7  -2 14.3509 3.57369   2
  -6  -7   2 47.0844 3.25210   4
  -6  -7   2 47.0052 3.78093   2
   6  -7  -2 55.8776 3.71517   4
  -6  -7   2 50.6498 3.14740   4
  -6   7   2 56.5470 3.22944   4
   6   7  -2 49.5871 3.85074   4
  -6   7   2 51.0135 2.83766   4
   6   7  -2 46.1534 4.38770   2
  -5  -7   2 219.235 7.18895   4
  -5  -7   2 229.393 8.61159   2
  -5  -7   2 208.143 7.43795   4
   5  -7  -2 215.438 7.39585   4
   5   7  -2 206.549 7.74779   4
  -5   7   2 213.794 7.23567   4
   5   7  -2 213.792 8.25404   2
  -5   7   2 208.845 6.80954   4
  -4  -7   2 61.7752 3.25201   4
  -4  -7   2 58.6032 4.65206   2
   4  -7  -2 55.6901 3.78611   4
  -4  -7   2 51.3248 4.33496   4
  -4   7   2 54.1143 4.97065   4
   4   7  -2 61.0933 4.15313   4
   4   7  -2 56.5811 3.91942   4
  -4   7   2 59.0447 3.02477   4
  -3  -7   2 62.0543 4.01194   4
   3  -7  -2 61.3144 1.92169   3
   3  -7  -2 63.4082 3.89083   4
  -3  -7   2 62.9240 4.51882   2
   3  -7  -2 60.4300 4.04089   4
  -3  -7   2 71.2560 3.49520   4
   3   7  -2 62.0089 4.39455   2
  -3   7   2 63.6671 3.24815   4
  -3   7   2 61.1863 4.02564   2
   3   7  -2 69.1909 3.93646   4
   3   7  -2 60.1615 3.92392   4
  -3   7   2 61.1980 3.78704   4
   2  -7  -2 3.46638 0.85692   4
  -2  -7   2 3.51872 0.91943   4
  -2  -7   2 0.94174 1.99913   2
  -2  -7   2 3.03723 1.43049   4
   2  -7  -2 2.71487 1.24046   4
   2   7  -2 1.91270 1.23371   4
   2   7  -2 0.47474 1.91376   2
   2   7  -2 3.54475 1.11266   4
  -2   7   2 1.91004 1.09934   4
  -2   7   2 1.94987 1.44335   2
  -1  -7   2 62.6875 4.16606   2
  -1  -7   2 65.8687 3.31652   4
  -1  -7   2 60.7620 3.87361   4
   1  -7  -2 62.3707 3.70258   4
   1  -7  -2 64.8166 3.33937   4
   1   7  -2 58.6070 3.87572   2
   1   7  -2 65.7477 3.91493   4
  -1   7   2 57.6529 3.62753   2
   1   7  -2 67.6370 3.53110   4
  -1   7   2 63.4356 3.30485   4
   0  -7   2 5.23796 1.61011   4
   0  -7  -2 3.04377 1.37877   4
   0   7  -2 0.70576 1.54236   2
   0   7   2 1.68387 1.47249   2
   0   7   2 3.38750 1.30286   4
  -1  -7  -2 23.3612 2.82949   2
   1  -7   2 29.5083 2.18125   4
  -1  -7  -2 24.9518 2.80688   4
   1  -7   2 23.6277 2.21361   3
   1  -7   2 23.5743 2.79284   4
  -1  -7  -2 26.5120 2.14668   4
  -1   7  -2 26.0432 2.18170   4
  -1   7  -2 21.8068 2.73484   2
  -1   7  -2 25.2914 2.83071   4
   1   7   2 24.9209 2.95797   4
   1   7   2 28.1429 2.68189   4
   2  -7   2 15.7918 1.83125   3
   2  -7   2 11.5914 2.56447   4
  -2  -7  -2 15.9037 2.67618   4
  -2  -7  -2 15.7502 3.04468   2
   2  -7   2 17.0726 1.86497   4
   2   7   2 15.1374 2.64503   2
  -2   7  -2 16.0042 1.83170   4
   2   7   2 14.6851 1.90600   4
   2   7   2 15.4181 2.40562   4
  -2   7  -2 12.9431 2.52666   4
   3  -7   2 98.4832 4.95272   4
   3  -7   2 97.1570 3.67092   3
  -3  -7  -2 100.529 4.55963   4
  -3  -7  -2 99.5264 5.32454   2
  -3  -7  -2 102.758 5.04969   4
   3  -7   2 104.428 4.87198   4
  -3   7  -2 101.648 4.41087   4
   3   7   2 103.890 4.78866   4
   3   7   2 98.8057 4.95693   4
  -3   7  -2 98.8214 4.96973   4
  -3   7  -2 100.883 6.29106   2
   3   7   2 95.2946 4.77032   2
   4  -7   2 41.0141 3.68194   4
  -4  -7  -2 46.4112 3.14591   4
   4  -7   2 48.8781 4.86864   4
   4  -7   2 36.0640 2.19800   3
  -4  -7  -2 34.7504 3.65401   4
  -4  -7  -2 43.4291 3.99063   2
  -4   7  -2 42.9242 2.78072   4
   4   7   2 36.3719 3.42494   4
   4   7   2 42.1976 3.65147   2
  -4   7  -2 33.0784 4.37509   4
   5  -7   2 10.1040 2.33008   4
  -5  -7  -2 11.8067 2.44100   4
  -5  -7  -2 8.99592 1.86710   4
   5  -7   2 8.02539 1.40949   3
  -5  -7  -2 13.3241 3.09830   2
   5   7   2 10.0801 2.04734   4
   5   7   2 7.73100 2.29195   4
  -5   7  -2 10.9856 2.14173   4
  -5   7  -2 11.1980 1.80420   4
  -6  -7  -2 10.8268 2.70561   2
   6  -7   2 6.73721 1.85101   4
  -6  -7  -2 9.06155 2.07309   4
  -6  -7  -2 12.6077 2.27208   4
   6  -7   2 11.2108 1.46248   3
  -6   7  -2 10.2757 2.10766   4
  -6   7  -2 10.1556 2.02820   4
   6   7   2 9.59009 2.08973   4
   6   7   2 7.71819 1.64220   4
   6   7   2 12.4251 3.11663   2
  -7  -7  -2 3.75227 2.12384   2
  -7  -7  -2 4.21347 1.77305   3
   7  -7   2 4.18939 1.81603   4
  -7  -7  -2 2.12764 1.36194   4
  -7  -7  -2 3.36134 1.36684   4
  -7   7  -2 2.64859 1.18965   4
   7   7   2 4.81152 1.31754   4
   7   7   2 1.76161 1.55326   4
  -8  -7  -2 -2.8185 1.86063   4
   8  -7   2 3.51039 1.90472   4
  -8  -7  -2 -0.7853 1.62255   4
  -8  -7  -2 1.33412 2.35324   2
   8  -7   2 0.35059 1.59461   4
  -8   7  -2 -1.9742 1.40750   4
  -8   7  -2 -0.7117 1.68564   4
   8   7   2 0.19996 1.62170   4
  -9  -7  -2 -2.8691 2.31995   4
   9  -7   2 -0.5591 1.78448   4
  -9  -7  -2 1.24155 2.93307   2
  -9  -7  -2 -3.0689 1.94918   4
   9   7   2 3.08681 2.37456   4
  -9   7  -2 -1.7003 1.87128   4
  -8  -8   2 6.33495 2.60623   2
  -7  -8   2 6.61272 2.33519   2
  -7  -8   2 3.48894 1.57251   4
   7  -8  -2 4.50485 1.41102   4
   7   8  -2 6.38249 2.78902   2
   7   8  -2 2.33600 1.46672   4
   6  -8  -2 5.15167 1.29672   4
  -6  -8   2 6.96035 2.24330   2
  -6  -8   2 10.0332 2.20136   4
  -6  -8   2 7.32481 1.42112   4
   6   8  -2 6.29953 1.75342   4
  -6   8   2 9.87666 2.16090   4
  -5  -8   2 22.4043 2.87946   2
  -5  -8   2 24.3907 2.39328   4
   5  -8  -2 26.7099 3.15894   4
  -5  -8   2 24.0115 2.51105   4
  -5   8   2 20.7599 2.09588   4
  -5   8   2 17.2213 2.49548   2
   5   8  -2 16.3048 2.42820   4
   5   8  -2 20.9753 3.04129   2
  -5   8   2 18.6469 2.12742   4
  -4  -8   2 77.4818 4.25635   4
   4  -8  -2 72.3654 4.54725   4
  -4  -8   2 62.0160 4.65982   4
  -4  -8   2 73.1188 4.83331   2
   4   8  -2 73.5004 4.70917   2
   4   8  -2 74.3534 4.20493   4
  -4   8   2 70.1721 3.86292   4
   4   8  -2 70.5387 4.60894   4
  -4   8   2 70.3284 3.64710   4
  -4   8   2 65.0537 4.35736   2
   3  -8  -2 3.67097 1.82340   4
  -3  -8   2 2.43644 1.71465   4
  -3  -8   2 3.54578 2.30908   2
  -3  -8   2 3.43517 1.08497   4
  -3   8   2 0.89002 1.63067   2
   3   8  -2 -0.1950 1.71484   2
   3   8  -2 2.67905 1.65064   4
   2  -8  -2 30.3441 1.73432   3
  -2  -8   2 22.8833 3.68580   4
   2  -8  -2 26.1004 3.20229   4
  -2  -8   2 24.3627 2.45533   4
   2   8  -2 27.1201 3.20091   4
  -2   8   2 26.2296 3.32675   4
   2   8  -2 22.5885 3.36857   2
   2   8  -2 26.0167 3.03683   4
  -2   8   2 29.9847 2.38459   4
  -1  -8   2 2.54449 0.95609   4
   1  -8  -2 4.14313 1.98463   4
  -1  -8   2 6.16553 2.68124   2
   1  -8  -2 3.14621 1.74204   4
   1   8  -2 4.43098 1.58147   4
   1   8  -2 2.55441 1.32963   4
  -1   8   2 2.04232 1.82761   2
   0  -8   2 24.9913 3.05748   4
   0  -8  -2 24.1342 2.91394   4
   0  -8   2 22.4667 2.65535   4
   0  -8  -2 23.3599 3.11926   4
   0   8   2 24.7891 2.33891   4
   0   8   2 23.5319 3.16907   4
   0   8  -2 25.6935 2.67430   4
   1  -8   2 27.7428 2.77809   3
  -1  -8  -2 30.7629 3.43281   4
  -1  -8  -2 32.4575 2.98572   4
   1  -8   2 33.4084 3.33630   4
  -1  -8  -2 33.1399 3.36820   2
   1   8   2 33.3735 2.71656   4
   1   8   2 24.4111 2.78555   2
  -1   8  -2 30.8554 2.71266   4
  -1   8  -2 32.1108 3.49475   2
   1   8   2 30.0877 3.42077   4
  -1   8  -2 30.8236 3.53181   4
   2  -8   2 9.81079 1.91864   3
  -2  -8  -2 8.71086 2.07628   4
   2  -8   2 13.0250 2.12590   4
   2  -8   2 9.82890 2.16645   4
  -2  -8  -2 11.8633 2.88286   2
   2   8   2 11.3671 2.57305   2
   2   8   2 10.9943 2.19468   4
  -2   8  -2 10.2049 2.50069   2
   2   8   2 9.28611 3.34775   4
  -3  -8  -2 39.0863 3.79810   2
   3  -8   2 38.9986 2.92064   4
   3  -8   2 39.7249 2.49290   3
   3  -8   2 37.4155 3.62996   4
  -3  -8  -2 40.8927 3.05952   4
   3   8   2 36.2759 4.09728   4
   3   8   2 32.4232 4.52850   2
   3   8   2 42.1843 3.45300   4
  -3   8  -2 41.5253 2.96062   4
  -3   8  -2 42.2481 3.44237   4
  -4  -8  -2 77.6254 4.18375   4
   4  -8   2 86.2812 4.92545   4
   4  -8   2 74.0831 3.14372   3
  -4  -8  -2 78.7688 4.56948   4
   4   8   2 83.6800 4.45667   4
   4   8   2 83.5529 4.57247   4
  -4   8  -2 79.6288 4.06459   4
   4   8   2 85.1996 4.96642   2
  -4   8  -2 82.7467 4.39460   4
  -5  -8  -2 10.0907 2.24613   4
  -5  -8  -2 5.47542 1.37586   4
   5  -8   2 7.91549 1.33364   3
  -5  -8  -2 8.99331 2.22398   2
   5  -8   2 8.60374 2.19801   4
   5   8   2 10.8478 2.31221   4
   5   8   2 7.58274 1.42205   4
   5   8   2 6.98960 2.40765   2
   6  -8   2 5.31643 3.16500   4
  -6  -8  -2 3.56801 2.19035   2
   6  -8   2 3.40693 0.91971   3
   6   8   2 6.75139 2.31573   2
  -6   8  -2 2.44715 2.51181   2
   6   8   2 0.59587 1.23472   4
   6   8   2 5.25407 1.59692   4
  -6   8  -2 1.29561 1.43336   4
  -6   8  -2 2.06311 1.37241   4
  -7  -8  -2 -0.2762 1.95260   3
  -7  -8  -2 -2.0003 1.85422   4
  -7  -8  -2 0.54802 2.35485   2
   7  -8   2 3.68108 1.94030   4
  -7  -8  -2 0.48471 1.68159   4
   7   8   2 -0.2047 1.80456   4
   7   8   2 1.09168 1.71269   4
  -7   8  -2 -1.1519 1.71624   4
  -7   8  -2 -0.4836 1.68676   4
  -8  -8  -2 -1.8858 2.59340   3
  -8  -8  -2 0.62249 2.77479   2
   8  -8   2 -1.3729 2.23209   4
  -8   8  -2 -1.1888 1.98608   4
   8   8   2 -1.7546 1.80137   4
  -8   8  -2 -2.8586 1.97607   4
   8   8   2 1.70960 2.23196   4
  -7  -9   2 17.8037 2.11186   4
   7  -9  -2 23.6120 3.73841   4
  -7   9   2 17.1583 1.93722   4
  -6  -9   2 4.29709 1.48315   4
  -6  -9   2 4.11593 1.68317   4
  -6   9   2 6.80728 1.52297   4
  -6   9   2 8.17589 2.28473   2
  -6   9   2 5.38575 1.47608   4
   6   9  -2 3.87318 1.57007   4
  -5  -9   2 21.8486 3.03741   2
  -5  -9   2 25.3686 2.81784   4
  -5  -9   2 17.2633 2.96047   4
  -5   9   2 22.8372 2.48964   4
   5   9  -2 27.1285 3.50797   2
   5   9  -2 27.8325 3.01038   4
   5   9  -2 24.9824 2.91790   4
  -5   9   2 18.0393 2.62086   2
  -5   9   2 22.1045 2.63767   4
  -4  -9   2 10.7413 2.22649   2
  -4  -9   2 12.1089 2.42190   4
  -4  -9   2 13.0988 2.32190   4
   4  -9  -2 15.5116 3.06521   4
   4   9  -2 17.0166 2.63969   2
   4   9  -2 17.0658 2.54075   4
  -4   9   2 13.7401 2.15418   4
   4   9  -2 14.2381 2.42116   4
  -4   9   2 10.3091 1.96960   2
  -4   9   2 11.0432 2.22593   4
  -3  -9   2 36.6252 3.28242   2
   3  -9  -2 37.0631 1.61120   3
  -3  -9   2 42.9991 3.28229   4
  -3  -9   2 41.1300 3.04018   4
   3  -9  -2 40.3465 3.66769   4
  -3   9   2 38.7699 3.14707   2
  -3   9   2 40.8099 2.96601   4
   3   9  -2 44.0483 3.32137   4
  -3   9   2 43.5134 2.89816   4
   3   9  -2 41.2124 3.08181   4
   3   9  -2 37.7691 3.60477   2
   2  -9  -2 18.6785 2.95581   4
  -2  -9   2 12.7701 2.06507   4
   2  -9  -2 17.9109 1.57343   3
  -2  -9   2 12.7899 2.69087   2
  -2  -9   2 20.0689 2.50532   4
   2   9  -2 15.4784 2.22769   4
  -2   9   2 15.3619 2.07288   4
   2   9  -2 16.5382 2.59578   4
   2   9  -2 11.3852 2.57224   2
  -2   9   2 14.1955 2.14763   4
  -1  -9   2 52.5099 4.11022   2
  -1  -9   2 62.1299 4.04562   4
  -1  -9   2 52.8593 3.32042   4
   1  -9  -2 56.6762 4.09182   4
  -1   9   2 60.6935 3.55538   4
   1   9  -2 56.3122 3.68792   4
  -1   9   2 50.7948 3.70255   2
   1   9  -2 46.4891 3.80559   2
   0  -9   2 38.0252 3.66983   4
   0  -9   2 37.5693 2.80137   4
   0  -9  -2 40.7200 2.85429   4
   0  -9  -2 33.9844 3.60480   4
   0   9  -2 28.8806 3.40758   2
   0   9   2 28.7657 2.84392   2
   0   9  -2 42.7150 3.07996   4
   0   9  -2 38.4967 3.33679   4
   0   9   2 37.8740 3.51346   4
   1  -9   2 16.8681 2.36585   3
  -1  -9  -2 13.0231 2.00140   4
  -1  -9  -2 9.53900 3.46876   4
   1  -9   2 13.8870 1.95083   4
  -1   9  -2 13.7177 2.31596   4
   1   9   2 9.46216 2.27064   2
  -1   9  -2 14.5436 2.92837   2
   1   9   2 15.2360 2.23308   4
  -1   9  -2 11.6056 2.24859   4
   1   9   2 16.4864 2.09762   4
   2  -9   2 3.54005 1.20618   3
  -2  -9  -2 1.32880 1.48955   4
   2  -9   2 3.45890 1.15909   4
   2  -9   2 1.79736 1.85164   4
  -2  -9  -2 3.75470 1.94936   2
   2   9   2 3.84917 1.38519   4
  -2   9  -2 2.28614 1.06331   4
   2   9   2 2.30734 1.05752   4
  -2   9  -2 4.90313 1.24630   4
  -3  -9  -2 2.31245 1.29282   4
  -3  -9  -2 3.49875 2.01421   2
   3  -9   2 4.12550 1.20784   3
  -3  -9  -2 1.53517 1.36732   4
   3  -9   2 2.61066 1.18349   4
   3  -9   2 4.76611 1.66669   4
  -3   9  -2 2.95439 1.82204   2
   3   9   2 2.35461 1.09720   4
  -3   9  -2 3.64016 1.24484   4
  -3   9  -2 1.99527 1.09108   4
   3   9   2 2.66138 1.45377   4
   3   9   2 2.32843 1.77350   2
  -4  -9  -2 2.91140 1.90223   2
  -4  -9  -2 -0.4234 1.35748   4
   4  -9   2 -0.4670 1.23603   4
   4  -9   2 2.02280 1.70814   4
   4  -9   2 1.29403 0.89137   3
  -4  -9  -2 1.44961 1.46475   4
   4   9   2 0.78495 1.83320   2
   4   9   2 -0.3156 1.29584   4
  -4   9  -2 1.72101 1.32135   4
  -4   9  -2 3.53314 2.00201   2
  -4   9  -2 0.18535 1.22383   4
  -5  -9  -2 1.12902 1.66465   4
   5  -9   2 0.43938 1.26296   4
   5  -9   2 5.93948 1.82544   4
  -5  -9  -2 4.98539 2.23090   2
  -5  -9  -2 4.13072 1.63478   4
   5  -9   2 3.18068 0.86263   3
  -5   9  -2 1.75794 1.66057   4
   5   9   2 3.18103 1.67190   4
   5   9   2 2.47260 2.09283   2
  -5   9  -2 1.51192 1.38637   4
   5   9   2 6.45385 1.69715   4
  -5   9  -2 3.51026 2.31564   2
  -6  -9  -2 4.87940 2.46391   2
  -6  -9  -2 3.89277 1.80484   4
   6  -9   2 3.71499 0.95434   3
  -6   9  -2 0.65380 1.76860   4
  -6   9  -2 0.39572 1.80857   4
   6   9   2 6.11803 1.84805   4
  -6   9  -2 3.00493 2.45222   2
   7  -9   2 1.60296 1.76889   4
  -7  -9  -2 2.20178 2.24317   4
  -7  -9  -2 2.22897 3.42509   3
  -7  -9  -2 -2.5741 2.24159   4
   7  -9   2 6.12785 2.27609   4
  -7   9  -2 7.69591 2.97646   2
  -7   9  -2 0.14158 1.86862   4
   7   9   2 1.76733 2.20785   4
  -7   9  -2 0.34742 2.07817   4
   7   9   2 6.40085 2.30253   4
  -6 -10   2 -2.0482 2.01580   4
  -6 -10   2 -0.2895 1.94134   4
  -6 -10   2 7.07414 2.93209   2
   6 -10  -2 2.11554 1.89003   4
  -6  10   2 2.14944 1.84137   4
   6  10  -2 -0.2605 1.90054   4
  -6  10   2 0.89993 2.02913   4
   5 -10  -2 2.35354 1.96909   4
   5 -10  -2 0.38660 2.36342   4
  -5 -10   2 3.17019 2.53490   2
  -5  10   2 2.22751 1.74461   4
  -5  10   2 3.81934 2.56377   2
  -5  10   2 -1.4896 1.49626   4
   5  10  -2 1.96994 1.92535   4
   5  10  -2 -2.6729 2.56406   2
   5  10  -2 -3.0476 2.05573   4
  -4 -10   2 14.1758 3.06014   4
  -4 -10   2 14.7323 2.49938   2
  -4 -10   2 9.04846 1.89900   4
   4  10  -2 10.8968 2.00917   4
  -4  10   2 13.6043 2.88705   4
   4  10  -2 15.5447 2.97726   2
  -4  10   2 15.4514 2.65588   4
  -4  10   2 11.4364 2.79535   2
  -3 -10   2 23.3380 2.98514   2
  -3 -10   2 17.9652 2.80714   4
   3 -10  -2 22.0842 1.40743   3
  -3 -10   2 27.7899 3.03977   4
   3  10  -2 18.6256 2.80397   4
  -3  10   2 18.0728 2.67108   2
  -3  10   2 25.1394 2.83022   4
   3  10  -2 23.0794 3.05401   2
  -3  10   2 21.9619 2.67217   4
  -2 -10   2 -1.5374 1.92905   2
   2 -10  -2 1.63603 1.77709   4
   2 -10  -2 -0.2075 1.27986   4
  -2 -10   2 0.52416 1.38506   4
  -2 -10   2 -0.8599 1.40655   4
  -2  10   2 -0.9881 1.46132   4
  -2  10   2 0.22872 1.98987   2
  -2  10   2 -0.8617 1.44778   4
   2  10  -2 0.34823 1.48355   4
   2  10  -2 2.09898 2.10448   2
  -1 -10   2 14.1182 2.37015   4
   1 -10  -2 20.3462 3.24093   4
   1 -10  -2 12.4577 2.26595   4
  -1 -10   2 22.5419 2.66126   4
  -1  10   2 20.1492 2.46800   4
   1  10  -2 13.4158 2.49274   4
  -1  10   2 16.6202 2.63619   2
  -1  10   2 19.3355 2.52308   4
   1  10  -2 15.6070 2.70450   2
   0 -10   2 6.36672 1.66573   3
   0 -10  -2 6.82603 1.40463   4
   0 -10   2 3.98057 1.39730   4
   0  10  -2 5.41852 1.54462   4
   0  10   2 6.04168 1.86718   2
   0  10   2 6.35601 1.54671   4
   0  10  -2 3.35053 2.03289   2
   0  10  -2 4.34032 1.45583   4
   1 -10   2 0.92990 1.25854   4
  -1 -10  -2 4.34624 1.64033   4
   1 -10   2 -0.9424 1.49891   4
   1  10   2 1.84240 1.36879   4
  -1  10  -2 -0.7815 1.33304   4
  -1  10  -2 0.85713 1.36679   4
   1  10   2 0.69496 1.38994   4
  -1  10  -2 -0.8208 1.87398   2
   1  10   2 1.36305 1.84337   2
   2 -10   2 6.87852 1.60280   3
  -2 -10  -2 7.04235 1.67856   4
   2 -10   2 5.31818 1.78800   4
  -2 -10  -2 7.58833 2.20874   2
  -2  10  -2 4.80889 1.57862   4
   2  10   2 6.68608 1.48640   4
   2  10   2 7.28844 1.99961   2
  -3 -10  -2 -1.5248 1.70820   4
  -3 -10  -2 2.91816 2.11973   2
   3 -10   2 1.05895 1.63169   4
   3 -10   2 3.98919 1.70340   4
  -3 -10  -2 0.77891 1.69576   4
  -3  10  -2 -0.1038 2.19828   2
   3  10   2 0.62309 2.14961   2
   3  10   2 2.89473 1.65902   4
  -3  10  -2 1.13932 1.45956   4
   3  10   2 0.72517 1.69317   4
  -3  10  -2 -0.0142 1.76290   4
  -4 -10  -2 -2.6036 1.72813   4
  -4 -10  -2 0.68065 2.16682   2
   4 -10   2 -0.0562 1.62393   4
   4 -10   2 2.32235 1.15417   3
  -4 -10  -2 1.71489 1.73227   4
  -4  10  -2 -0.7089 1.43528   4
  -4  10  -2 -2.9488 2.38294   2
  -4  10  -2 -0.7297 1.68552   4
   4  10   2 -0.7472 1.61834   4
   4  10   2 1.33846 1.68141   4
   4  10   2 2.58295 2.23675   2
  -5 -10  -2 3.55595 2.54050   2
  -5 -10  -2 -3.4940 2.22567   4
   5 -10   2 1.55502 1.90124   4
   5 -10   2 1.10161 1.89374   4
  -5 -10  -2 1.16006 1.97129   4
  -5  10  -2 -0.7968 1.86419   4
   5  10   2 0.16347 2.01700   4
  -5  10  -2 1.15970 4.30770   2
  -5  10  -2 0.11029 1.71946   4
   5  10   2 -0.4640 2.22798   4
   5  10   2 -2.3509 2.71915   2
   4 -11  -2 -1.6850 2.10512   4
   4 -11  -2 1.92922 2.02376   4
  -4 -11   2 1.82232 3.03764   2
  -4 -11   2 -0.9053 1.94921   4
  -4 -11   2 -3.1331 2.23986   4
  -4  11   2 -2.2617 2.32132   4
   4  11  -2 -2.9271 2.15769   4
   4  11  -2 1.29319 1.74660   4
  -4  11   2 -0.8047 1.78817   4
   4  11  -2 1.28665 3.36420   2
  -4  11   2 5.12828 3.20692   2
   3 -11  -2 -0.8504 1.82083   4
  -3 -11   2 -1.5343 2.04292   4
  -3 -11   2 -2.6371 1.89625   4
   3 -11  -2 3.58043 1.88740   4
  -3 -11   2 1.61083 2.68038   2
   3  11  -2 0.25262 2.71761   2
   3  11  -2 -2.5964 2.07037   4
  -3  11   2 2.69222 2.65937   2
   3  11  -2 0.36898 1.88314   4
  -3  11   2 -2.4990 1.86681   4
  -3  11   2 -0.3816 1.73296   4
  -2 -11   2 0.99959 1.99633   4
  -2 -11   2 0.00621 1.82230   4
   2 -11  -2 -0.3795 2.32039   4
  -2  11   2 4.34404 1.89010   4
   2  11  -2 -0.2495 2.07898   4
   2  11  -2 1.26508 2.61915   2
  -2  11   2 3.15573 2.43725   2
  -1 -11   2 12.9526 2.10946   4
   1  11  -2 9.61757 2.65160   2
   1  11  -2 7.47561 1.95063   4
  -1  11   2 9.32363 1.60274   4
   1  11  -2 5.05464 1.80842   4
  -1  11   2 7.51957 2.46918   2
   0 -11   2 10.4470 3.30426   3
   0  11  -2 13.0335 3.01732   4
   0  11   2 4.23996 1.64623   4
   0  11   2 8.27871 2.37990   2
   0  11  -2 6.58727 2.54998   2
   1 -11   2 -0.5127 1.69085   4
   1 -11   2 4.50645 1.80751   4
  -1 -11  -2 -1.3013 1.70158   4
  -1 -11  -2 3.27899 1.95617   4
  -1  11  -2 -1.8586 1.80794   4
  -1  11  -2 -0.2630 1.70707   4
   1  11   2 -1.1046 1.69492   4
  -1  11  -2 0.98638 2.47677   2
   1  11   2 1.96715 2.50139   2
   2 -11   2 0.89619 2.04634   4
  -2 -11  -2 6.70012 2.11017   4
   2  11   2 2.21869 1.70517   4
  -2  11  -2 1.31534 1.68516   4
  -2  11  -2 6.39987 2.88129   2
   2  11   2 4.23106 1.86600   4
  -2  11  -2 0.73220 2.16176   4
   2  11   2 4.50648 2.50681   2
  -3 -11  -2 -2.8106 2.34995   4
  -3 -11  -2 0.55911 2.02993   4
   3 -11   2 -1.0429 2.04796   4
   3 -11   2 -0.4532 1.84864   4
  -3 -11  -2 2.84149 2.64249   2
  -3  11  -2 -1.6312 1.95953   4
  -3  11  -2 -0.8583 1.95630   4
  -3  11  -2 4.43554 2.85175   2
   3  11   2 -2.3524 1.86357   4
   3  11   2 -1.9207 2.07868   4
 -11   0   3 29.8811 2.78531   4
 -11   0   3 21.5954 2.78017   4
 -10   0   3 5.68171 2.80403   2
  10   0  -3 2.13250 1.25700   4
 -10   0   3 0.67535 1.08024   4
  -9   0   3 5.52829 1.41484   3
  -9   0   3 8.70905 3.25232   2
  -9   0   3 3.52024 0.98965   4
   9   0  -3 4.86705 1.29539   4
  -9   0   3 2.47987 0.90019   4
  -8   0   3 1.69189 0.94740   4
  -8   0   3 0.94519 0.65157   4
   8   0  -3 1.51507 0.86986   4
   8   0  -3 1.01554 1.36714   4
   7   0  -3 10.5417 1.60550   4
   7   0  -3 13.1294 1.52414   4
  -7   0   3 10.9458 1.15070   4
  -7   0   3 12.1252 1.76925   4
  -6   0   3 -0.6203 0.62960   4
   6   0  -3 0.68321 0.55693   4
  -6   0   3 0.75356 0.38957   4
   6   0  -3 0.10147 0.57558   4
  -5   0   3 2.70189 0.86545   4
   5   0  -3 3.00280 0.85755   4
  -5   0   3 2.41580 0.68969   4
   5   0  -3 2.16986 0.73977   4
  -4   0   3 -0.2630 0.57140   4
  -4   0   3 0.39158 0.47777   4
   4   0  -3 0.55600 0.60617   4
   4   0  -3 0.59869 0.56940   4
  -3   0   3 553.108 10.5387   4
  -3   0   3 552.529 10.5472   4
   3   0  -3 548.750 10.5356   4
   3   0  -3 548.328 10.5136   4
  -2   0   3 3.25027 0.74784   4
   0   0   3 -0.2406 0.37846   4
   0   0  -3 -0.3089 0.36289   4
   0   0  -3 -0.4440 0.52862   3
   0   0   3 -0.0055 0.39993   2
   0   0   3 0.07933 0.53748   3
   0   0   3 -0.1128 0.39343   4
   0   0  -3 -0.0950 0.40119   4
  -1   0  -3 4241.53 91.1360   1
   1   0   3 4115.94 90.6566   1
   2   0   3 0.77346 0.70117   4
   2   0   3 1.70487 0.69581   4
  -2   0  -3 0.91046 0.69772   4
   2   0   3 1.57600 0.84149   3
  -2   0  -3 1.49260 0.77314   4
  -2   0  -3 1.35342 0.81418   3
  -3   0  -3 295.829 6.97784   4
  -3   0  -3 275.889 6.90016   4
  -3   0  -3 286.851 7.10367   3
   3   0   3 291.707 7.16908   3
   3   0   3 283.970 6.90564   4
   3   0   3 282.943 6.94373   4
  -4   0  -3 -0.4351 0.83945   4
  -4   0  -3 1.44819 1.13626   3
   4   0   3 -0.3156 0.93956   4
  -4   0  -3 0.29775 0.88455   4
   4   0   3 -0.1260 0.84199   4
   5   0   3 584.328 13.2722   4
  -5   0  -3 595.677 13.4140   4
   5   0   3 602.204 13.3823   4
  -5   0  -3 600.234 13.3233   4
  -5   0  -3 607.449 13.6654   3
  -6   0  -3 6.66435 1.17520   4
   6   0   3 6.55664 1.38663   4
  -6   0  -3 5.74176 1.29511   3
  -7   0  -3 8.94379 1.70025   3
   7   0   3 9.92201 2.06428   4
  -7   0  -3 11.0818 2.20085   4
   7   0   3 10.4878 2.31094   4
  -8   0  -3 22.2703 2.33049   4
  -9   0  -3 111.438 5.28914   3
   9   0   3 112.919 5.52827   4
  -9   0  -3 112.279 4.96881   4
  -9   0  -3 112.557 5.02757   4
 -10   0  -3 2.09296 1.41946   4
 -10   0  -3 3.24569 3.15243   2
 -10   0  -3 0.87051 1.41119   4
  10   0   3 2.38171 2.84859   4
  10   0   3 1.84549 1.40066   4
 -11   0  -3 42.5449 4.07824   4
 -11   0  -3 41.2275 3.62565   4
  11  -1  -3 19.6627 3.09247   4
  11  -1  -3 12.4926 2.52910   4
  11   1  -3 15.6559 2.83436   4
  10  -1  -3 7.52417 1.46590   4
 -10  -1   3 3.91215 1.08098   4
 -10  -1   3 4.31837 1.47867   3
 -10  -1   3 4.17376 1.17971   4
  10  -1  -3 7.47467 1.44865   4
 -10   1   3 3.89834 1.08659   4
 -10   1   3 5.44480 1.08936   4
 -10   1   3 5.75301 1.31579   3
 -10   1   3 10.3920 3.44850   2
  10   1  -3 6.24431 1.39329   4
   9  -1  -3 12.9099 2.05516   4
  -9  -1   3 16.2698 2.12890   3
  -9  -1   3 13.3610 3.73542   2
  -9  -1   3 13.1281 1.72275   4
  -9   1   3 13.0377 1.71978   3
   9   1  -3 16.1732 2.09427   4
  -9   1   3 12.6568 1.78589   4
  -8  -1   3 171.264 5.91413   4
   8  -1  -3 172.864 5.67688   4
   8  -1  -3 150.937 6.76775   4
  -8  -1   3 173.994 5.61674   4
   8   1  -3 168.962 5.74704   4
  -8   1   3 176.357 5.91045   4
  -8   1   3 171.602 5.47900   4
  -8   1   3 185.074 7.00764   3
   7  -1  -3 12.5934 1.66657   4
   7  -1  -3 13.5657 1.51877   4
  -7  -1   3 11.4415 1.21403   4
  -7  -1   3 12.0581 1.75356   4
  -7  -1   3 14.2245 3.50089   2
  -7   1   3 15.3018 1.43954   3
  -7   1   3 11.6709 1.66323   4
   7   1  -3 11.8302 1.64292   4
   7   1  -3 12.6704 1.58300   4
  -7   1   3 11.0452 1.08754   4
  -6  -1   3 16.9569 1.77293   4
   6  -1  -3 19.2711 1.61379   4
  -6  -1   3 17.0214 1.31560   4
  -6  -1   3 13.4892 3.06942   2
   6  -1  -3 17.2491 1.47099   4
   6   1  -3 16.6668 1.60424   4
  -6   1   3 16.7822 1.64239   4
   6   1  -3 16.4267 1.50692   4
  -6   1   3 17.5114 1.34268   4
   5  -1  -3 10.3554 1.23296   4
  -5  -1   3 10.7209 2.34486   2
  -5  -1   3 8.58542 1.44995   4
   5  -1  -3 9.57872 1.25496   4
  -5  -1   3 8.42015 1.06558   4
  -5   1   3 9.92626 1.38927   4
  -5   1   3 9.23188 1.04438   4
   5   1  -3 8.69053 1.27698   4
   5   1  -3 9.50838 1.30441   4
  -4  -1   3 289.795 6.61304   4
   4  -1  -3 293.470 6.49807   4
  -4  -1   3 287.535 6.62718   4
   4  -1  -3 286.442 6.45609   4
  -4  -1   3 293.544 7.73438   2
  -4   1   3 288.641 6.49975   4
   4   1  -3 284.482 6.58053   4
   4   1  -3 294.252 6.65076   4
  -4   1   3 286.594 6.45544   4
   3  -1  -3 0.65216 0.48894   4
  -3  -1   3 1.31667 1.39781   2
  -3  -1   3 0.63142 0.47208   4
  -3  -1   3 0.33285 0.57225   4
   3  -1  -3 1.10280 0.57759   4
   3   1  -3 1.08298 0.59331   4
  -3   1   3 1.03422 0.53677   4
   3   1  -3 0.66461 0.52606   4
  -3   1   3 0.76549 0.47802   4
  -2  -1   3 185.136 4.10044   4
   2  -1  -3 175.718 3.78657   4
  -2  -1   3 182.622 4.06186   4
  -2  -1   3 189.118 4.84994   2
  -2   1   3 179.703 3.82232   4
   2   1  -3 184.933 4.07242   4
  -2   1   3 175.893 3.82076   4
   2   1  -3 183.723 4.78214   2
   2   1  -3 185.355 4.08163   4
   1  -1  -3 1446.49 32.7801   1
  -1  -1   3 1470.01 36.8619   1
  -1   1   3 1458.79 33.0081   1
   1   1  -3 1451.00 36.7583   1
   0  -1   3 5.33822 0.84811   4
   0  -1  -3 5.92065 1.05348   4
   0  -1  -3 5.09572 1.05184   4
   0  -1   3 5.28934 1.11732   4
   0  -1  -3 7.59810 1.21778   3
   0   1  -3 5.48579 1.32023   2
   0   1   3 7.57429 1.20483   3
   0   1   3 5.48326 1.04174   4
   0   1  -3 5.22795 1.14782   4
   0   1  -3 5.64536 0.88968   4
   0   1  -3 4.58459 0.93500   3
   0   1   3 5.34355 1.04323   4
  -1  -1  -3 59.8245 2.29920   4
  -1  -1  -3 63.7824 2.34020   4
  -1  -1  -3 67.2743 2.59564   3
   1  -1   3 62.5757 2.51572   3
   1  -1   3 63.3661 2.40448   4
  -1  -1  -3 61.7891 1.88899   2
   1  -1   3 59.8195 2.37677   4
  -1   1  -3 63.4308 2.46667   3
   1   1   3 64.1982 2.37569   4
   1   1   3 64.4056 2.62939   3
  -1   1  -3 65.3844 2.39362   4
  -1   1  -3 59.3381 2.34062   4
   1   1   3 64.4901 2.39348   4
  -2  -1  -3 502.131 10.6250   3
   2  -1   3 512.143 10.4059   4
  -2  -1  -3 495.257 9.96698   2
   2  -1   3 497.596 10.4090   3
  -2  -1  -3 495.916 10.3236   4
   2  -1   3 504.424 10.3798   4
  -2  -1  -3 501.963 10.3630   4
  -2   1  -3 508.276 10.4160   3
   2   1   3 512.073 10.6813   3
   2   1   3 502.682 10.3595   4
  -2   1  -3 504.195 10.3953   4
   2   1   3 503.232 10.3689   4
  -2   1  -3 506.109 10.3807   4
   3  -1   3 18.2452 1.83568   3
   3  -1   3 18.2218 1.75563   4
  -3  -1  -3 18.4256 1.86229   4
  -3  -1  -3 20.9957 1.97090   3
  -3  -1  -3 17.3483 1.71418   4
   3  -1   3 18.1343 1.85070   4
  -3   1  -3 17.1930 1.69459   4
  -3   1  -3 19.5580 1.72100   3
  -3   1  -3 17.1845 1.80309   4
   3   1   3 18.5907 1.83542   4
   3   1   3 16.4604 1.74143   4
   4  -1   3 957.514 19.2700   4
  -4  -1  -3 964.236 19.3033   4
  -4  -1  -3 972.517 19.3027   4
  -4  -1  -3 963.972 19.7166   3
   4  -1   3 960.133 19.2599   4
   4  -1   3 971.594 19.3872   3
   4   1   3 968.422 19.3176   4
  -4   1  -3 945.001 19.2799   3
  -4   1  -3 953.704 19.3037   4
  -4   1  -3 947.566 19.2096   4
   4   1   3 958.561 19.2679   4
  -5  -1  -3 458.274 11.2359   3
   5  -1   3 445.221 10.7124   4
  -5  -1  -3 453.424 10.8306   4
  -5  -1  -3 450.751 10.6922   4
   5  -1   3 440.689 10.7108   4
   5   1   3 448.789 10.7476   4
  -5   1  -3 463.673 11.0330   3
   5   1   3 453.066 10.7917   4
  -5   1  -3 439.416 10.7829   4
  -5   1  -3 449.475 10.6838   4
   6  -1   3 407.000 10.4178   4
  -6  -1  -3 415.620 10.8978   3
   6  -1   3 410.668 10.3345   4
  -6  -1  -3 405.719 10.2965   4
  -6  -1  -3 402.720 10.7633   2
  -6  -1  -3 402.879 10.4529   4
  -6   1  -3 397.784 10.4092   4
  -6   1  -3 403.888 10.2297   4
  -6   1  -3 406.971 10.4320   3
   6   1   3 404.003 10.3122   4
   6   1   3 397.747 10.3401   4
  -7  -1  -3 278.313 8.82811   3
   7  -1   3 273.828 8.49071   4
   7  -1   3 281.053 8.47761   4
  -7  -1  -3 277.970 9.21546   2
  -7  -1  -3 287.527 8.34768   4
  -7  -1  -3 279.253 8.52815   4
  -7   1  -3 277.914 8.18177   4
   7   1   3 279.325 8.48056   4
  -7   1  -3 279.800 8.48911   4
  -7   1  -3 279.042 8.41174   3
   7   1   3 280.844 8.47102   4
  -8  -1  -3 24.6650 2.11301   4
  -8  -1  -3 26.0921 2.74269   3
  -8  -1  -3 21.8889 2.53684   4
  -8  -1  -3 21.2015 5.08422   2
   8  -1   3 23.0123 3.03860   4
   8   1   3 20.3703 3.07783   4
  -8   1  -3 26.3576 2.19183   4
  -8   1  -3 28.6083 2.27239   3
  -8   1  -3 21.9271 2.28380   4
  -9  -1  -3 2.51374 1.03042   4
  -9  -1  -3 3.73724 3.08055   2
   9  -1   3 2.65474 1.34149   4
  -9  -1  -3 4.52740 1.22488   4
   9   1   3 5.64505 1.83430   4
  10  -1   3 0.34867 1.36740   4
 -10  -1  -3 -0.1332 1.36040   4
 -10  -1  -3 -0.3359 1.27075   4
 -10  -1  -3 0.76965 1.47322   3
  10   1   3 1.27054 1.29233   4
 -10   1  -3 -0.4458 1.46964   3
 -10   1  -3 1.28171 1.48900   4
  10   1   3 3.58690 1.73801   4
 -10   1  -3 1.65374 1.41981   4
 -11  -1  -3 0.50999 2.03185   4
 -11  -1  -3 -1.4498 1.89915   4
  11  -1   3 1.87297 2.05763   4
  11   1   3 1.87506 1.83293   4
 -11   1  -3 -1.9198 2.07319   3
 -11   1  -3 0.10120 2.05988   4
 -11   1  -3 -1.3431 1.75952   4
  11  -2  -3 0.14454 1.70233   4
 -11  -2   3 -2.0925 1.45483   4
 -11  -2   3 -0.4038 2.92762   2
  11  -2  -3 2.15573 1.42975   4
 -11   2   3 -0.8465 1.51186   3
  11   2  -3 -1.4291 1.38788   4
  11   2  -3 3.08725 1.84643   4
 -11   2   3 -2.0192 1.35880   4
 -10  -2   3 23.3181 2.42834   4
 -10  -2   3 36.1756 3.67966   2
  10  -2  -3 31.3959 2.96893   4
  10  -2  -3 32.8488 2.73236   4
 -10  -2   3 27.6227 2.31860   4
 -10  -2   3 26.3270 2.96959   3
  10   2  -3 34.9088 3.19091   4
 -10   2   3 26.6048 2.46743   4
  10   2  -3 35.1181 2.65798   4
 -10   2   3 25.0469 2.42792   3
  -9  -2   3 3.70733 2.46290   2
   9  -2  -3 2.08529 0.92307   4
  -9  -2   3 1.44340 0.96112   4
  -9  -2   3 0.42782 0.87754   4
  -9   2   3 0.71523 0.83548   4
  -9   2   3 1.10459 0.80771   4
  -9   2   3 0.09941 0.86886   3
   9   2  -3 3.56604 1.37194   4
   8  -2  -3 38.1761 2.54652   4
  -8  -2   3 37.7877 2.33357   4
   8  -2  -3 32.3328 3.41972   4
  -8  -2   3 44.5638 4.71859   2
   8   2  -3 37.0377 2.92840   4
   8   2  -3 40.6259 2.82341   4
  -8   2   3 40.4635 2.31340   3
  -8   2   3 38.4876 2.28340   4
  -8   2   3 35.7028 2.80922   4
  -7  -2   3 2.60760 1.20447   4
  -7  -2   3 1.12646 2.53995   2
   7  -2  -3 1.95375 0.76819   4
  -7  -2   3 1.82941 0.55083   4
   7  -2  -3 1.90156 0.84702   4
   7   2  -3 2.51989 0.97796   4
  -7   2   3 2.89570 0.62989   3
  -7   2   3 1.72442 0.80945   4
  -7   2   3 1.61555 0.64057   4
   7   2  -3 0.27417 0.83125   4
  -6  -2   3 10.2654 1.61909   4
   6  -2  -3 9.18717 1.34625   4
  -6  -2   3 8.48466 1.07508   4
  -6  -2   3 13.6940 2.88564   2
   6  -2  -3 10.0938 1.33401   4
   6   2  -3 10.1839 1.38675   4
  -6   2   3 12.4933 1.12946   3
  -6   2   3 10.6642 1.47306   4
  -6   2   3 12.1314 1.09290   4
  -5  -2   3 48.8186 2.55691   4
  -5  -2   3 47.6895 2.29483   4
   5  -2  -3 51.0342 2.36522   4
   5  -2  -3 48.2497 2.30550   4
  -5  -2   3 50.0574 3.53494   2
  -5   2   3 49.8115 2.14274   3
   5   2  -3 45.8924 2.38632   4
   5   2  -3 47.2819 2.46842   4
  -5   2   3 50.6788 2.42225   4
  -5   2   3 48.5881 2.19773   4
   4  -2  -3 151.278 4.13358   4
  -4  -2   3 145.097 4.26914   4
   4  -2  -3 144.906 4.08889   4
  -4  -2   3 149.792 5.27434   2
  -4  -2   3 149.628 4.40787   4
  -4   2   3 149.752 4.15233   4
   4   2  -3 153.512 5.30482   2
  -4   2   3 147.103 4.06726   4
   4   2  -3 148.401 4.35406   4
   4   2  -3 148.343 4.34524   4
  -4   2   3 149.385 3.82330   3
   3  -2  -3 291.043 6.35954   4
   3  -2  -3 289.189 6.35187   4
  -3  -2   3 295.774 6.63365   4
  -3  -2   3 301.787 7.49064   2
  -3  -2   3 301.103 6.71711   4
   3   2  -3 287.543 6.60743   4
   3   2  -3 289.955 7.35680   2
   3   2  -3 290.080 6.61568   4
  -3   2   3 289.180 6.34716   4
  -3   2   3 289.039 6.37663   4
  -2  -2   3 0.97459 0.57315   4
  -2  -2   3 1.02655 1.21953   2
   2  -2  -3 0.33162 0.54382   4
  -2  -2   3 -0.3035 0.63524   4
   2   2  -3 0.54200 1.19364   2
  -2   2   3 -0.0660 0.48737   4
  -2   2   3 0.05475 0.53625   4
   2   2  -3 0.04949 0.55541   4
   2   2  -3 0.31041 0.59868   4
   1  -2  -3 48.3270 1.86093   4
  -1  -2   3 49.6713 2.46064   2
  -1  -2   3 48.0781 2.04014   4
   1  -2  -3 47.8273 1.82174   4
   1  -2  -3 48.7150 1.31872   3
  -1  -2   3 49.6090 2.02782   4
   1   2  -3 46.3170 2.00944   4
   1   2  -3 50.7327 2.05664   4
  -1   2   3 50.2886 1.87281   4
  -1   2   3 47.8464 1.84485   4
   1   2  -3 52.5901 2.42210   2
   0  -2   3 175.148 4.36044   4
   0  -2  -3 171.361 4.04933   3
   0  -2  -3 175.507 4.23613   4
   0  -2  -3 170.799 4.18103   4
   0  -2   3 182.153 4.66370   2
   0  -2   3 168.693 4.44251   3
   0   2  -3 177.223 4.61046   2
   0   2  -3 175.584 4.35639   4
   0   2   3 176.498 4.22909   4
   0   2   3 179.093 4.06205   2
   0   2  -3 173.134 4.33780   4
   0   2   3 177.820 4.25396   4
  -1  -2  -3 55.8380 2.03246   2
   1  -2   3 56.8032 2.34688   4
   1  -2   3 57.2159 2.33507   3
  -1  -2  -3 55.6503 2.28781   4
   1  -2   3 55.3137 2.37129   4
  -1  -2  -3 58.2822 2.40286   3
  -1  -2  -3 53.3375 2.28020   4
   1   2   3 56.7746 2.34051   4
   1   2   3 55.9442 2.03641   2
  -1   2  -3 57.0642 2.39666   4
  -1   2  -3 60.1401 2.58347   2
  -1   2  -3 56.0082 2.31441   4
  -1   2  -3 56.7710 2.27078   3
   1   2   3 55.9444 2.30561   4
   2  -2   3 -0.2116 0.70739   4
  -2  -2  -3 1.64494 0.98082   2
  -2  -2  -3 1.46719 0.92592   3
  -2  -2  -3 0.63853 0.66041   4
  -2  -2  -3 -0.1324 0.66746   4
   2  -2   3 0.03203 0.59578   4
   2  -2   3 0.59436 0.70556   3
  -2   2  -3 0.41790 0.64020   3
  -2   2  -3 0.36530 0.62632   4
  -2   2  -3 0.36404 0.83791   4
   2   2   3 1.81011 0.99665   2
   2   2   3 0.38100 0.65454   4
   2   2   3  0.0000 0.67501   4
   3  -2   3 175.606 5.11919   4
  -3  -2  -3 177.635 5.42448   3
  -3  -2  -3 172.310 5.13540   4
  -3  -2  -3 173.422 4.98410   2
   3  -2   3 180.207 5.02904   3
  -3  -2  -3 175.659 5.10124   4
   3  -2   3 177.812 5.18532   4
  -3   2  -3 176.725 5.12046   4
  -3   2  -3 178.572 5.18393   4
   3   2   3 175.213 5.12852   4
  -3   2  -3 175.996 4.88445   3
   3   2   3 175.636 5.17020   4
   4  -2   3 44.2367 2.70134   4
  -4  -2  -3 51.6258 3.09195   3
  -4  -2  -3 47.4508 2.87215   4
   4  -2   3 44.5501 2.82001   4
   4  -2   3 47.4356 2.71191   3
  -4  -2  -3 45.9894 2.88785   2
  -4  -2  -3 47.8807 2.64815   4
  -4   2  -3 44.6581 2.83853   4
   4   2   3 46.5695 2.78599   4
  -4   2  -3 48.5067 2.66406   4
   4   2   3 44.7953 2.78139   4
  -4   2  -3 47.7787 2.50681   3
   5  -2   3 95.1430 3.94569   3
  -5  -2  -3 100.725 4.43031   3
   5  -2   3 91.7287 3.92782   4
  -5  -2  -3 94.3038 4.15191   4
  -5  -2  -3 92.7825 3.84436   4
  -5  -2  -3 95.8205 4.46479   2
   5  -2   3 92.4647 4.07265   4
  -5   2  -3 95.0697 4.16541   4
   5   2   3 93.9426 4.01356   4
   5   2   3 97.8775 4.16941   4
  -5   2  -3 93.9484 3.69297   3
  -5   2  -3 95.0286 3.88272   4
  -6  -2  -3 0.35078 2.08298   2
   6  -2   3 -0.5506 1.09324   4
   6  -2   3 -0.2184 0.75816   4
  -6  -2  -3 1.83142 1.01544   3
  -6  -2  -3 0.94443 0.63475   4
  -6  -2  -3 -0.2283 1.11690   4
   6   2   3 0.09408 1.20258   4
  -6   2  -3 -1.8640 1.20567   4
   6   2   3 0.86040 0.81438   4
  -6   2  -3 -0.2383 0.61515   4
  -7  -2  -3 55.1623 4.00270   3
   7  -2   3 49.7341 3.70762   4
  -7  -2  -3 52.5863 4.48043   2
  -7  -2  -3 54.9363 3.28602   4
  -7  -2  -3 52.7492 3.76066   4
  -7   2  -3 52.1265 3.04272   4
  -7   2  -3 53.0373 3.70239   4
   7   2   3 50.8089 3.61670   4
  -7   2  -3 58.3637 3.13751   3
   7   2   3 46.7457 5.28289   4
  -8  -2  -3 67.4420 8.61938   2
   8  -2   3 75.4124 4.53824   4
  -8  -2  -3 78.4056 4.41076   3
  -8  -2  -3 79.8366 3.96429   4
  -8  -2  -3 80.0104 4.21451   4
  -8   2  -3 77.6628 3.89413   4
  -8   2  -3 80.7577 3.94531   3
   8   2   3 77.8731 4.63518   4
  -8   2  -3 77.5967 4.11205   4
  -9  -2  -3 3.45248 2.66961   2
  -9  -2  -3 2.17738 1.71373   4
  -9  -2  -3 4.14513 1.29478   4
   9  -2   3 2.41541 1.56259   4
   9   2   3 4.16391 1.74183   4
  -9   2  -3 4.77909 1.09725   4
  -9   2  -3 3.32929 1.16468   3
  -9   2  -3 5.41691 1.16339   4
 -10  -2  -3 0.00782 1.33669   4
 -10  -2  -3 -1.5761 1.64020   4
  10  -2   3 -2.0104 1.34261   4
 -10  -2  -3 3.13117 2.52789   2
  10  -2   3 5.49383 3.24527   4
  10   2   3 -1.0497 1.56866   4
 -10   2  -3 -2.2166 1.47847   3
 -10   2  -3 -1.0003 1.17803   4
 -10   2  -3 -1.3754 1.37821   4
  10   2   3 2.44399 1.61736   4
  11  -2   3 0.85505 1.96186   4
  11  -3  -3 3.04584 1.67268   4
 -11  -3   3 -1.6196 1.62543   4
 -11  -3   3 -1.8536 1.62251   4
 -11  -3   3 3.32692 2.87204   2
  11  -3  -3 0.08673 1.75980   4
 -11   3   3 -1.0192 1.43529   4
 -11   3   3 -2.0516 1.52124   3
 -11   3   3 -0.0250 1.59058   4
  11   3  -3 0.66923 2.06030   4
  10  -3  -3 4.98473 1.24493   4
 -10  -3   3 4.49522 2.42385   2
 -10  -3   3 0.20901 1.26069   4
  10  -3  -3 5.30840 1.41442   4
 -10  -3   3 3.05819 1.32170   4
 -10   3   3 2.38033 1.12618   4
  10   3  -3 3.00619 1.19684   4
 -10   3   3 0.51410 1.13680   3
  -9  -3   3 29.6384 2.36801   4
   9  -3  -3 33.4853 2.71625   4
  -9  -3   3 33.7049 3.63941   2
  -9  -3   3 27.4086 2.38415   4
  -9   3   3 28.0264 2.17804   4
  -9   3   3 29.6697 2.27911   4
  -9   3   3 29.6356 2.73327   3
   9   3  -3 37.3142 2.99771   4
  -8  -3   3 -0.6293 0.70890   4
   8  -3  -3 0.37311 0.87005   4
  -8  -3   3 -0.5310 0.80984   4
   8  -3  -3 -0.1149 0.92959   4
  -8  -3   3 0.40988 2.41367   2
  -8   3   3 0.58281 0.71170   4
   8   3  -3 0.62612 0.97791   4
  -8   3   3 -0.3366 0.65757   3
  -8   3   3 0.14890 0.98225   4
   8   3  -3 -0.6985 0.95523   4
   7  -3  -3 -0.0515 0.76729   4
  -7  -3   3 0.25131 0.59123   4
  -7  -3   3 -2.3365 2.05231   2
   7  -3  -3 0.08983 0.74890   4
   7   3  -3 0.14135 1.07829   4
   7   3  -3 -0.8270 1.00917   4
  -7   3   3 0.47508 0.59411   4
  -7   3   3 0.08177 0.76685   4
  -7   3   3 0.64259 0.52042   3
   6  -3  -3 43.1010 2.43282   4
   6  -3  -3 44.0281 2.46244   4
  -6  -3   3 46.9736 3.84489   2
  -6  -3   3 40.4123 2.24089   4
  -6  -3   3 42.9266 2.79470   4
  -6   3   3 46.1555 2.60639   4
  -6   3   3 43.8189 1.96862   3
   6   3  -3 42.9411 2.61564   4
  -6   3   3 45.0059 2.21490   4
   6   3  -3 41.3534 2.60042   4
   5  -3  -3 70.6204 2.92060   4
  -5  -3   3 72.3776 3.28462   4
   5  -3  -3 70.5266 2.90484   4
  -5  -3   3 72.7214 4.09951   2
  -5  -3   3 72.8791 2.98822   4
  -5   3   3 68.6233 2.32492   3
   5   3  -3 69.7993 4.27044   2
   5   3  -3 71.6452 3.13419   4
  -5   3   3 73.8819 3.04933   4
   5   3  -3 64.6886 3.05061   4
  -5   3   3 72.0627 2.81471   4
  -4  -3   3 17.8170 1.51786   4
   4  -3  -3 16.2503 1.48813   4
  -4  -3   3 15.2361 2.50684   2
  -4  -3   3 16.8387 1.89100   4
   4  -3  -3 17.3723 1.56624   4
  -4   3   3 16.4134 0.91539   3
   4   3  -3 17.7282 1.73288   4
  -4   3   3 16.3331 1.63631   4
  -4   3   3 16.2797 1.36273   4
   4   3  -3 17.9073 2.51269   2
   4   3  -3 17.7769 1.75979   4
  -3  -3   3 8.54273 1.32280   4
  -3  -3   3 8.78815 1.59282   4
  -3  -3   3 9.05395 2.04606   2
   3  -3  -3 8.84555 1.37446   4
   3   3  -3 9.35932 2.12865   2
  -3   3   3 8.35079 1.19078   4
   3   3  -3 8.34407 1.47870   4
  -3   3   3 7.40360 1.38980   4
   3   3  -3 8.63966 1.48978   4
   2  -3  -3 25.5463 1.58513   4
  -2  -3   3 27.7081 1.74123   4
  -2  -3   3 26.9960 2.30419   2
   2  -3  -3 25.5857 1.68762   4
  -2  -3   3 26.1426 1.84562   4
   2   3  -3 26.6607 2.26435   2
  -2   3   3 24.2977 1.61633   4
  -2   3   3 23.4632 1.68241   4
   2   3  -3 26.7239 1.81827   4
   2   3  -3 25.9284 1.82838   4
   1  -3  -3 173.382 4.47980   4
  -1  -3   3 180.897 5.13440   2
   1  -3  -3 176.335 4.47053   4
  -1  -3   3 171.719 4.63784   4
  -1  -3   3 169.131 4.64544   4
   1  -3  -3 167.349 3.63972   3
   1   3  -3 166.970 4.62806   4
   1   3  -3 179.868 4.74243   4
  -1   3   3 178.547 4.53461   4
   1   3  -3 169.865 4.99029   2
  -1   3   3 172.762 4.47292   4
   0  -3   3 787.773 15.7777   2
   0  -3   3 793.294 15.4514   4
   0  -3  -3 773.507 15.2575   4
   0  -3   3 776.035 15.4162   4
   0  -3  -3 771.809 15.1102   2
   0  -3  -3 789.308 15.2527   4
   0   3   3 787.192 15.1730   2
   0   3  -3 785.102 15.4089   4
   0   3   3 786.384 15.3042   4
   0   3   3 782.338 15.2891   4
   0   3  -3 783.604 15.7391   2
   0   3  -3 780.936 15.4317   4
  -1  -3  -3 107.635 3.50703   4
   1  -3   3 109.958 3.45362   3
   1  -3   3 108.328 3.62336   4
   1  -3   3 113.604 3.65014   4
  -1  -3  -3 108.206 3.33279   2
  -1  -3  -3 105.926 3.55142   4
   1   3   3 104.704 3.53404   4
  -1   3  -3 109.708 3.59805   4
  -1   3  -3 115.657 3.91565   2
  -1   3  -3 105.818 3.59940   4
   1   3   3 108.801 3.56257   4
   1   3   3 105.221 3.28178   2
  -2  -3  -3 7.80177 1.63713   4
   2  -3   3 8.62705 1.38705   3
   2  -3   3 8.78544 1.55652   4
  -2  -3  -3 8.08273 1.45620   4
  -2  -3  -3 8.22572 1.62972   2
   2  -3   3 7.63134 1.62602   4
  -2   3  -3 7.70057 1.61869   4
  -2   3  -3 7.18362 1.48166   4
   2   3   3 7.48521 1.53344   2
   2   3   3 8.31478 1.51360   4
   2   3   3 10.5877 1.67916   4
  -2   3  -3 7.91365 1.19620   3
   3  -3   3 291.482 7.04897   3
  -3  -3  -3 292.095 7.54210   4
   3  -3   3 291.035 7.46099   4
   3  -3   3 284.186 7.45807   4
  -3  -3  -3 286.823 7.44618   4
  -3  -3  -3 296.479 7.77208   3
  -3  -3  -3 292.839 7.33067   2
   3   3   3 284.583 7.48001   4
  -3   3  -3 294.756 7.45889   4
  -3   3  -3 283.664 7.47292   4
  -3   3  -3 288.003 7.00357   3
   3   3   3 291.084 7.27063   2
   3   3   3 286.692 7.48559   4
   4  -3   3 1.20350 0.90495   3
  -4  -3  -3 0.16603 1.34351   2
  -4  -3  -3 -0.3411 0.49481   4
  -4  -3  -3 0.39404 0.97406   3
   4  -3   3 -0.8945 0.90678   4
  -4  -3  -3 -0.2147 0.91424   4
   4  -3   3 -0.7837 0.75032   4
  -4   3  -3 1.14872 0.59594   3
   4   3   3 -0.7298 0.93639   4
   4   3   3 0.37914 0.70716   4
  -4   3  -3 -0.6503 0.97770   4
   5  -3   3 114.527 4.63655   4
  -5  -3  -3 115.186 4.69889   4
  -5  -3  -3 119.161 5.03168   3
  -5  -3  -3 115.646 4.39969   4
  -5  -3  -3 119.312 4.80184   2
   5  -3   3 117.451 4.65667   4
   5  -3   3 117.417 4.31728   3
  -5   3  -3 118.761 4.11381   3
   5   3   3 114.317 4.69209   4
  -5   3  -3 116.392 4.71506   4
  -5   3  -3 115.533 4.44191   4
  -6  -3  -3 0.10137 0.74071   4
  -6  -3  -3 0.68179 1.11783   3
   6  -3   3 -0.9618 1.13069   4
   6  -3   3 -0.0394 0.92723   3
   6  -3   3 -0.5447 0.77468   4
  -6  -3  -3 -0.9146 1.94059   2
  -6   3  -3 -1.5236 1.09598   4
  -6   3  -3 0.36508 0.61624   3
  -6   3  -3 0.43582 0.68811   4
   7  -3   3 -1.0148 1.25069   4
  -7  -3  -3 1.82564 1.37382   3
  -7  -3  -3 -0.0897 2.23419   2
  -7  -3  -3 0.89334 0.83154   4
   7   3   3 1.14823 1.31259   4
   7   3   3 0.40597 1.30605   4
  -8  -3  -3 32.9946 2.71362   4
  -8  -3  -3 29.6411 5.24160   2
  -8  -3  -3 28.7119 2.98835   3
   8  -3   3 26.9025 3.20546   4
  -8  -3  -3 28.7024 2.54682   4
  -8   3  -3 29.7704 2.42006   4
  -8   3  -3 32.0439 2.29737   3
   8   3   3 26.6948 3.21704   4
  -8   3  -3 30.2671 2.66847   4
  -9  -3  -3 9.46702 2.14010   3
   9  -3   3 15.8568 2.85207   4
  -9  -3  -3 13.1504 2.92540   2
  -9  -3  -3 9.91066 2.28391   4
  -9  -3  -3 13.8546 2.17925   4
  -9   3  -3 9.94245 2.01244   4
  -9   3  -3 11.0220 2.19654   4
  -9   3  -3 10.5401 1.97739   3
  10  -3   3 0.81546 1.41162   4
 -10  -3  -3 3.64604 2.36035   2
  10  -3   3 0.71563 1.82260   4
 -10  -3  -3 -2.4027 1.65471   4
 -10   3  -3 -1.1019 1.42441   4
  10   3   3 -2.2822 1.58857   4
 -10   3  -3 -0.9047 1.46776   3
  10   3   3 4.66308 1.86795   4
 -10  -4   3 -1.2411 1.39904   4
 -10  -4   3 -1.9348 1.43535   4
  10  -4  -3 0.96562 1.24990   4
 -10  -4   3 -0.2420 2.49326   2
 -10   4   3 -1.4581 1.08402   3
  10   4  -3 1.80239 1.51562   4
 -10   4   3 -0.7985 1.14065   4
  -9  -4   3 -0.4169 1.09117   4
   9  -4  -3 0.86329 1.10230   4
   9  -4  -3 0.53987 0.99727   4
  -9  -4   3 -0.7111 1.18102   4
  -9   4   3 -0.0968 0.93851   4
   9   4  -3 2.28205 1.28174   4
  -9   4   3 0.68492 0.83523   3
  -9   4   3 -0.1072 1.01491   4
   9   4  -3 -0.3803 1.12393   4
  -8  -4   3 40.6172 2.80570   4
  -8  -4   3 39.0482 3.83295   2
  -8  -4   3 35.5971 2.43944   4
   8  -4  -3 38.9791 2.72678   4
   8  -4  -3 39.4335 3.06626   4
   8   4  -3 42.8775 3.20849   4
  -8   4   3 31.5528 2.24411   4
  -8   4   3 41.5359 2.59654   4
  -8   4   3 32.8698 1.94601   3
  -7  -4   3 5.84077 2.70257   4
   7  -4  -3 6.86950 1.57256   4
  -7  -4   3 8.81394 3.58907   2
  -7  -4   3 5.70845 1.25131   4
   7   4  -3 6.45583 1.60722   4
   7   4  -3 6.92666 1.87888   4
  -7   4   3 5.49021 1.12717   4
  -7   4   3 5.47318 1.32371   4
  -7   4   3 5.11286 0.82287   3
  -6  -4   3 13.8286 2.13563   4
   6  -4  -3 15.1422 1.71458   4
  -6  -4   3 14.8415 2.96247   2
  -6  -4   3 15.6167 1.51342   4
   6  -4  -3 16.9919 1.87295   4
  -6   4   3 16.6505 1.35542   4
  -6   4   3 16.1829 1.89272   4
   6   4  -3 13.4793 1.89943   4
   6   4  -3 17.3255 3.53912   2
  -6   4   3 14.0297 0.96685   3
   6   4  -3 15.7011 2.17936   4
   5  -4  -3 272.969 7.18254   4
  -5  -4   3 272.848 7.42863   4
  -5  -4   3 284.288 8.63987   2
  -5  -4   3 281.158 7.76116   4
  -5   4   3 265.335 5.69248   3
   5   4  -3 278.566 8.54173   2
   5   4  -3 274.956 7.58461   4
   5   4  -3 271.786 7.53418   4
  -5   4   3 282.185 7.38532   4
  -5   4   3 277.481 7.16347   4
  -4  -4   3 89.7791 3.82736   4
  -4  -4   3 92.1960 3.56928   4
  -4  -4   3 95.2783 4.48307   2
   4  -4  -3 87.5281 3.40481   4
   4   4  -3 88.7429 4.35788   2
   4   4  -3 92.8423 3.75152   4
  -4   4   3 92.1947 3.34672   4
   4   4  -3 92.1770 3.73413   4
  -4   4   3 92.8325 3.55542   4
  -3  -4   3 150.836 4.86766   4
  -3  -4   3 150.957 4.72325   4
   3  -4  -3 149.407 4.48560   4
   3  -4  -3 146.259 4.49782   4
  -3  -4   3 146.393 5.37450   2
   3   4  -3 145.865 5.28772   2
   3   4  -3 153.770 4.87463   4
  -3   4   3 149.880 4.61210   4
  -3   4   3 145.881 4.42557   4
   3   4  -3 150.104 4.80550   4
   2  -4  -3 99.0415 3.45951   4
  -2  -4   3 95.0181 3.73313   4
  -2  -4   3 98.8694 4.24869   2
   2  -4  -3 100.548 3.56449   4
  -2  -4   3 102.446 3.68234   4
  -2   4   3 99.1137 3.47307   4
   2   4  -3 97.8034 4.20127   2
  -2   4   3 99.6654 3.63092   4
   2   4  -3 96.7959 3.74512   4
   2   4  -3 100.171 3.71974   4
  -1  -4   3 2.34183 1.55382   2
   1  -4  -3 1.23829 0.81495   4
  -1  -4   3 2.73051 0.97001   4
   1  -4  -3 0.06403 0.91791   4
  -1  -4   3 -0.1145 0.62088   4
  -1   4   3 0.70055 0.79814   4
   1   4  -3 0.80407 1.53580   2
  -1   4   3 0.99355 1.19062   2
   1   4  -3 -0.0521 0.79166   4
  -1   4   3 1.19973 0.80097   4
   1   4  -3 0.92330 0.80512   4
   0  -4  -3 137.017 4.39027   2
   0  -4   3 134.933 4.48645   4
   0  -4  -3 138.597 4.41415   4
   0  -4  -3 143.214 4.37738   4
   0  -4   3 141.610 4.47688   4
   0  -4   3 147.190 4.99171   2
   0   4  -3 141.220 4.83227   2
   0   4   3 140.644 4.40895   4
   0   4   3 142.645 4.41183   4
   0   4   3 139.693 4.37273   2
   0   4  -3 142.845 4.54357   4
   1  -4   3 153.579 4.89344   4
  -1  -4  -3 154.075 4.71138   2
   1  -4   3 153.034 4.82585   4
   1  -4   3 156.381 4.59499   3
  -1  -4  -3 150.919 4.82826   4
  -1  -4  -3 156.674 4.78376   4
  -1   4  -3 159.163 5.26067   2
   1   4   3 154.138 4.84435   4
  -1   4  -3 152.049 4.79126   4
   1   4   3 158.995 4.84930   4
  -1   4  -3 158.263 4.95935   4
   1   4   3 156.351 4.67112   2
  -2  -4  -3 4.32879 1.51256   2
   2  -4   3 3.07791 1.01674   4
  -2  -4  -3 3.01923 1.06873   4
  -2  -4  -3 2.39742 0.99570   4
   2  -4   3 3.31357 1.09403   4
  -2   4  -3 3.13860 1.11132   4
   2   4   3 5.71541 1.54102   2
  -2   4  -3 3.89340 0.98957   4
   2   4   3 2.37006 0.97769   4
   2   4   3 4.04808 1.12846   4
  -2   4  -3 5.48856 1.76655   2
   3  -4   3 511.293 11.1830   3
  -3  -4  -3 528.406 11.9676   4
   3  -4   3 529.916 11.9497   4
   3  -4   3 523.787 11.9718   4
  -3  -4  -3 504.228 11.9209   4
  -3  -4  -3 520.753 11.7705   2
  -3   4  -3 504.942 11.1408   3
   3   4   3 511.390 11.9431   4
   3   4   3 536.921 12.1005   4
  -3   4  -3 529.816 11.9503   4
  -3   4  -3 531.656 12.0328   4
   3   4   3 527.496 11.7973   2
   4  -4   3 -0.9155 0.77719   4
   4  -4   3 0.87531 0.84066   3
  -4  -4  -3 0.59459 0.60910   4
  -4  -4  -3 0.93548 0.90019   4
  -4  -4  -3 -1.2360 1.36073   2
   4   4   3 -0.0520 1.57071   2
   4   4   3 -0.0211 0.67830   4
  -4   4  -3 0.41799 0.62806   4
  -4   4  -3 0.58454 0.45472   3
   4   4   3 0.18255 0.96401   4
  -4   4  -3 0.14467 0.89619   4
   5  -4   3 46.4903 2.61105   3
  -5  -4  -3 47.6958 3.39537   2
   5  -4   3 48.0424 2.91436   4
   5  -4   3 45.1178 3.16087   4
  -5  -4  -3 46.1783 2.82072   4
  -5  -4  -3 52.8512 3.43865   4
  -5  -4  -3 49.2431 3.14553   3
   5   4   3 43.9614 3.23287   4
  -5   4  -3 45.0130 3.24217   4
  -5   4  -3 46.1825 2.75157   4
   5   4   3 49.2248 3.07289   4
  -5   4  -3 48.8859 2.39705   3
   6  -4   3 3.79376 1.44310   3
  -6  -4  -3 5.92254 2.31261   2
  -6  -4  -3 3.09300 1.69652   3
   6  -4   3 2.12852 1.23646   4
  -6  -4  -3 3.73892 1.51877   4
   6  -4   3 3.53761 1.57195   4
  -6  -4  -3 5.79038 1.33044   4
   6   4   3 3.74805 1.40951   4
  -6   4  -3 4.07986 1.42707   4
   6   4   3 2.22156 1.22192   4
  -6   4  -3 2.40815 0.82225   4
  -7  -4  -3 38.3346 2.74240   4
   7  -4   3 36.1370 3.42926   4
  -7  -4  -3 35.7396 3.20624   4
  -7  -4  -3 43.3848 4.07518   2
  -7   4  -3 37.2573 2.55712   4
   7   4   3 31.0889 3.42865   4
   7   4   3 36.6911 3.04558   4
  -7   4  -3 38.5999 2.98745   4
  -7   4  -3 37.7962 2.24114   3
  -8  -4  -3 0.42963 1.77635   4
  -8  -4  -3 0.42902 2.15788   2
   8  -4   3 0.41672 1.22979   4
  -8   4  -3 1.26506 0.97521   4
  -8   4  -3 1.55062 0.87236   3
  -8   4  -3 2.21541 0.96007   4
   8   4   3 -0.9406 1.71042   4
  -9  -4  -3 -1.9535 1.50495   3
  -9  -4  -3 -0.6358 1.24234   4
   9  -4   3 1.36117 1.71140   4
  -9  -4  -3 -1.9833 1.48952   4
  -9  -4  -3 0.69918 2.18285   2
   9  -4   3 -0.4860 1.10624   4
   9   4   3 0.62558 1.50893   4
   9   4   3 -0.0770 1.45402   4
  -9   4  -3 0.53736 1.33359   3
  -9   4  -3 4.45831 2.53978   4
  10  -4   3 0.38694 1.85797   4
 -10  -4  -3 3.62820 2.50304   2
  10  -4   3 3.22991 1.73121   4
  10   4   3 -1.7304 1.99402   4
 -10   4  -3 -0.1945 1.86050   4
  10   4   3 3.13052 1.90257   4
 -10   4  -3 -1.7106 1.49390   4
 -10   4  -3 0.71653 1.47444   3
 -10  -5   3 -0.5391 1.72439   4
  10  -5  -3 4.14301 1.71512   4
 -10  -5   3 3.17517 2.63909   2
 -10  -5   3 -1.1068 1.57756   4
  10  -5  -3 2.10062 1.36205   4
 -10   5   3 -1.6325 1.41332   4
 -10   5   3 0.49569 1.43657   4
 -10   5   3 -0.9610 1.00404   3
  10   5  -3 1.78907 1.99549   4
  -9  -5   3 1.24486 1.22477   4
  -9  -5   3 4.26332 2.08202   2
  -9  -5   3 1.55918 1.25031   4
   9   5  -3 5.74467 1.68201   4
  -9   5   3 2.30510 0.78952   3
  -9   5   3 3.51362 1.14467   4
  -9   5   3 2.41371 1.18427   4
   9   5  -3 4.53199 1.42653   4
  -8  -5   3 9.48786 2.22001   2
  -8  -5   3 7.21255 1.33616   4
  -8  -5   3 5.94809 1.13465   4
   8   5  -3 8.75528 2.17683   4
  -8   5   3 6.27799 1.08800   4
  -8   5   3 4.26134 0.94624   4
  -8   5   3 4.38685 0.92681   3
  -7  -5   3 29.1107 2.16702   4
   7  -5  -3 27.8066 2.54415   4
  -7  -5   3 30.8155 3.71663   2
   7  -5  -3 28.1636 2.42611   4
  -7  -5   3 24.8658 2.55656   4
  -7   5   3 28.2065 2.04507   4
  -7   5   3 25.1583 1.25443   3
   7   5  -3 26.6148 3.08438   4
  -7   5   3 26.0400 2.34661   4
  -6  -5   3 23.9282 3.41466   2
   6  -5  -3 23.6090 2.34259   4
  -6  -5   3 21.7152 2.69516   4
  -6  -5   3 23.9958 2.00821   4
   6   5  -3 20.9154 2.63949   4
   6   5  -3 19.0747 4.41207   2
  -6   5   3 22.8040 1.71394   4
  -6   5   3 23.3862 2.37664   4
  -6   5   3 21.7071 0.93285   3
   5  -5  -3 22.4256 2.11498   4
  -5  -5   3 21.3602 3.09744   2
  -5  -5   3 18.9295 2.39290   4
  -5  -5   3 21.6524 1.74269   4
   5   5  -3 18.7846 2.32795   4
  -5   5   3 22.3814 2.26219   4
   5   5  -3 20.6234 3.17281   2
   5   5  -3 23.1942 2.04887   4
  -5   5   3 21.6815 1.51375   4
  -4  -5   3 44.6712 2.49998   4
  -4  -5   3 43.5958 3.00500   4
   4  -5  -3 48.6620 2.77932   4
   4  -5  -3 48.0941 2.59055   4
  -4  -5   3 44.3987 3.53800   2
   4   5  -3 43.2281 3.35769   2
   4   5  -3 45.1203 2.70721   4
   4   5  -3 46.0303 2.92553   4
  -4   5   3 47.1001 2.38978   4
  -4   5   3 47.0618 2.85145   4
   3  -5  -3 61.2453 2.87343   4
   3  -5  -3 58.4990 2.94545   4
  -3  -5   3 60.5782 3.71093   2
  -3  -5   3 59.5911 3.28187   4
  -3  -5   3 59.3874 2.85604   4
   3   5  -3 58.2454 3.17146   4
   3   5  -3 58.6562 3.02377   4
   3   5  -3 57.7932 3.60258   2
  -3   5   3 60.7141 2.75083   4
  -3   5   3 59.0254 3.06092   4
  -2  -5   3 15.1607 1.62947   4
  -2  -5   3 15.3368 2.36256   2
   2  -5  -3 14.5936 1.89204   4
   2  -5  -3 15.9907 1.61113   4
   2  -5  -3 15.6819 0.87113   3
  -2  -5   3 14.0425 2.05851   4
   2   5  -3 14.1363 1.95428   4
  -2   5   3 16.9537 1.60881   4
   2   5  -3 13.9239 2.20235   2
  -2   5   3 18.2170 1.99985   2
   2   5  -3 16.1752 1.88222   4
  -1  -5   3 87.1659 3.52981   4
  -1  -5   3 86.2502 3.78752   4
   1  -5  -3 86.7417 3.45593   4
  -1  -5   3 85.4176 4.11303   2
   1  -5  -3 82.9685 3.54618   4
   1   5  -3 89.1329 3.71191   4
   1   5  -3 87.3667 3.79622   4
  -1   5   3 83.9885 3.67012   2
   1   5  -3 87.4838 4.03856   2
  -1   5   3 89.9434 3.54172   4
  -1   5   3 88.1025 3.59390   4
   0  -5  -3 7.02834 1.51170   4
   0  -5   3 9.35721 2.11436   2
   0  -5  -3 7.94008 1.40484   4
   0  -5   3 8.18799 1.38645   4
   0  -5   3 8.15987 1.55470   4
   0   5  -3 8.25758 1.96556   2
   0   5   3 7.03860 1.55895   2
   0   5   3 7.96932 1.61275   4
   0   5   3 6.25043 1.45059   4
   0   5  -3 8.17286 1.60198   4
   1  -5   3 44.0878 2.87424   4
   1  -5   3 42.4822 2.56078   4
  -1  -5  -3 45.2126 2.88528   4
  -1  -5  -3 42.7211 2.57401   4
  -1  -5  -3 43.6756 2.82584   2
   1  -5   3 44.1216 2.46160   3
  -1   5  -3 45.4749 3.04960   2
   1   5   3 43.1328 2.65169   4
  -1   5  -3 43.4496 2.63332   4
   1   5   3 40.7140 2.67713   2
   1   5   3 43.9547 2.76418   4
  -1   5  -3 43.8006 2.86856   4
   2  -5   3 389.903 9.08633   3
  -2  -5  -3 390.769 9.69417   4
   2  -5   3 393.249 9.84053   4
  -2  -5  -3 387.186 9.79215   4
  -2  -5  -3 396.129 9.68530   2
   2   5   3 398.361 9.65164   2
   2   5   3 403.355 9.83189   4
  -2   5  -3 393.943 9.87983   4
  -2   5  -3 390.220 9.70068   4
   2   5   3 392.093 9.79855   4
  -2   5  -3 396.216 10.3131   2
   3  -5   3 2.64700 1.19969   4
  -3  -5  -3 2.70134 1.29187   4
   3  -5   3 3.93644 1.13213   3
  -3  -5  -3 5.00027 1.62684   2
  -3   5  -3 1.98034 1.22149   4
   3   5   3 3.17256 0.94277   4
   3   5   3 3.73946 1.46625   2
   3   5   3 3.39748 1.25204   4
  -3   5  -3 5.25931 1.16273   4
  -4  -5  -3 92.0205 5.02612   4
  -4  -5  -3 83.4016 4.19929   4
   4  -5   3 83.7273 3.32869   3
   4  -5   3 77.0763 4.04444   4
  -4  -5  -3 83.8322 4.17431   2
   4  -5   3 85.6244 3.90420   4
  -4   5  -3 83.4242 3.76026   4
   4   5   3 79.5173 4.06800   4
  -4   5  -3 83.3090 4.17631   4
  -4   5  -3 80.7016 3.08128   3
   4   5   3 90.2163 4.08394   4
   4   5   3 84.2875 4.22299   2
  -5  -5  -3 6.74394 1.33226   4
   5  -5   3 6.87136 1.58056   3
   5  -5   3 3.21498 1.60303   4
  -5  -5  -3 4.26358 1.57695   4
  -5  -5  -3 6.50457 2.20144   2
   5   5   3 6.27232 1.51711   4
  -5   5  -3 6.06351 1.38157   4
   5   5   3 6.71702 2.40896   2
  -5   5  -3 7.93939 0.96179   3
  -5   5  -3 5.29882 1.61734   4
   5   5   3 3.77858 1.50538   4
  -6  -5  -3 -1.9555 1.87182   2
   6  -5   3 0.02607 0.97689   3
  -6  -5  -3 -0.6430 0.93463   4
  -6  -5  -3 -2.5114 1.71374   4
  -6   5  -3 1.05266 0.60270   3
  -6   5  -3 0.61970 1.43791   4
   6   5   3 -1.6695 1.06891   4
   6   5   3 -0.7402 1.08495   4
  -7  -5  -3 11.6503 3.51557   2
  -7  -5  -3 5.71451 1.22244   4
   7  -5   3 9.30607 1.96568   4
  -7   5  -3 7.81264 1.38571   4
  -7   5  -3 8.50873 1.30252   3
  -7   5  -3 9.04429 1.72082   4
   7   5   3 5.93130 1.37938   4
   7   5   3 4.46856 1.59672   4
  -8  -5  -3 66.2447 4.43068   2
   8  -5   3 64.9955 4.28471   4
  -8  -5  -3 63.5714 3.81591   4
  -8  -5  -3 55.9191 3.63132   4
   8   5   3 62.8100 3.85378   4
  -8   5  -3 62.1234 3.88030   4
  -8   5  -3 56.2078 2.98062   3
   8   5   3 64.4480 4.44278   4
  -8   5  -3 62.1633 3.57269   4
  -9  -5  -3 5.08312 2.21858   2
  -9  -5  -3 3.43699 1.63566   4
   9  -5   3 6.55088 2.09437   4
  -9  -5  -3 -0.1273 1.46804   4
  -9   5  -3 0.81216 1.36441   4
  -9   5  -3 2.18890 1.23092   3
  -9   5  -3 0.02172 1.49976   4
   9   5   3 3.14735 1.67762   4
   9   5   3 -0.3246 1.53921   4
  10  -5   3 -1.1657 1.83041   4
 -10  -5  -3 0.21683 2.66547   2
 -10  -5  -3 -1.7823 1.78853   4
  10  -5   3 1.80230 1.81432   4
 -10   5  -3 -2.5119 1.63035   4
 -10   5  -3 -1.3884 1.58326   3
  10   5   3 0.18438 1.87525   4
  10   5   3 0.83899 1.88784   4
 -10  -6   3 -1.3613 1.98858   4
 -10  -6   3 -1.7716 2.91351   2
  10   6  -3 -0.7335 1.76972   4
 -10   6   3 -0.0269 1.69246   4
 -10   6   3 -1.6100 1.61329   4
  10   6  -3 0.41109 2.21346   4
 -10   6   3 0.08835 0.78704   3
  -9  -6   3 16.5648 2.90956   2
  -9  -6   3 14.2815 1.81271   4
   9   6  -3 12.6143 2.64686   4
  -9   6   3 11.7957 1.52945   4
   9   6  -3 19.8493 3.58172   4
  -8  -6   3 -0.7687 1.28100   4
  -8  -6   3 -0.9297 1.98396   2
  -8  -6   3 -1.1052 1.27260   4
   8  -6  -3 2.75766 1.18165   4
  -8   6   3 -0.7151 1.00644   4
   8   6  -3 1.48930 1.54622   4
  -8   6   3 0.52808 1.07369   4
  -7  -6   3 56.3988 3.42080   4
   7  -6  -3 61.9322 3.63209   4
  -7  -6   3 60.1056 4.08908   2
  -7  -6   3 52.8492 3.12408   4
   7   6  -3 56.2340 5.19337   2
  -7   6   3 59.3818 3.14531   4
   7   6  -3 61.7456 4.08778   4
  -7   6   3 50.3755 2.88686   4
  -6  -6   3 43.5271 3.57389   4
  -6  -6   3 47.0270 4.12239   2
  -6  -6   3 41.0240 3.16250   4
   6  -6  -3 47.9631 3.26692   4
  -6   6   3 41.8346 3.12322   4
  -6   6   3 45.7143 2.64747   4
   6   6  -3 38.7092 3.61846   4
   6   6  -3 33.8209 4.37956   2
  -5  -6   3 34.5528 3.26753   4
  -5  -6   3 38.5015 4.01092   2
   5  -6  -3 28.7009 2.93288   4
  -5  -6   3 39.9956 2.37802   4
   5  -6  -3 36.7520 2.82528   4
   5   6  -3 33.9022 3.30885   4
  -5   6   3 35.2251 2.13473   4
   5   6  -3 33.7374 4.49637   2
  -5   6   3 32.7883 2.67924   4
   4  -6  -3 80.0673 3.66905   4
   4  -6  -3 75.7263 3.80773   4
  -4  -6   3 81.9561 3.66565   4
  -4  -6   3 75.6586 4.13830   4
  -4  -6   3 83.9666 4.85508   2
   4   6  -3 81.4556 3.98645   4
  -4   6   3 82.8426 3.98590   4
  -4   6   3 80.1684 3.43941   4
   4   6  -3 84.2664 4.21006   4
   4   6  -3 80.1781 4.64993   2
  -3  -6   3 27.8100 2.16797   4
  -3  -6   3 28.9437 2.79495   4
   3  -6  -3 28.1717 2.11782   4
  -3  -6   3 31.8309 3.28205   2
   3  -6  -3 27.1848 2.46067   4
   3   6  -3 28.0910 2.33789   4
   3   6  -3 25.8698 2.55218   4
  -3   6   3 27.5201 2.51403   2
   3   6  -3 24.9892 2.85995   2
  -3   6   3 26.3380 2.48395   4
  -3   6   3 31.2811 2.06655   4
  -2  -6   3 0.51404 1.13285   4
   2  -6  -3 0.27200 0.86870   4
   2  -6  -3 0.53817 0.46850   3
  -2  -6   3 2.01119 0.69528   4
   2  -6  -3 0.74799 0.55700   4
  -2  -6   3 1.96072 1.80094   2
   2   6  -3 -0.9854 1.30070   2
   2   6  -3 -0.3273 0.94992   4
   2   6  -3 1.35669 0.91194   4
  -2   6   3 0.08970 0.85922   4
  -2   6   3 0.68858 0.61072   4
  -1  -6   3 18.5577 2.52806   2
  -1  -6   3 18.7482 2.38341   4
   1  -6  -3 18.5764 2.18150   4
  -1  -6   3 22.7408 1.78409   4
   1  -6  -3 22.2010 2.56272   4
  -1   6   3 19.4610 1.98556   2
  -1   6   3 20.0939 2.06348   4
   1   6  -3 22.1125 2.10156   4
  -1   6   3 20.0455 1.76108   4
   1   6  -3 18.9601 2.30203   4
   0  -6  -3 -1.1685 0.82409   4
   0  -6   3 -0.3282 1.42197   2
   0  -6  -3 2.23955 1.20853   4
   0  -6   3 0.72727 0.56533   4
   0  -6   3 -0.5269 0.84242   4
   0   6   3 -0.3027 0.77736   4
   0   6  -3 0.06159 0.61722   4
   0   6   3 -0.1870 0.64795   4
  -1  -6  -3 18.0789 2.37907   4
   1  -6   3 16.7836 1.79096   3
   1  -6   3 19.6776 1.68031   4
  -1  -6  -3 15.7499 2.14550   2
  -1  -6  -3 14.9668 2.11815   4
   1  -6   3 17.4670 2.30730   4
  -1   6  -3 19.2254 2.42429   4
  -1   6  -3 12.6215 2.44989   2
   1   6   3 13.2841 1.84418   2
   1   6   3 15.5378 2.05764   4
   1   6   3 16.1974 1.69013   4
  -1   6  -3 17.0996 1.79536   4
  -2  -6  -3 41.9089 2.91786   4
  -2  -6  -3 36.9932 3.00021   2
   2  -6   3 36.1789 2.91541   4
  -2  -6  -3 39.0077 2.42896   4
   2  -6   3 38.4465 2.29873   3
   2  -6   3 39.2963 2.46743   4
  -2   6  -3 29.5409 2.76316   2
  -2   6  -3 35.4096 2.42586   4
   2   6   3 36.8527 2.50115   4
  -2   6  -3 34.7817 2.89031   4
   2   6   3 33.3947 2.50522   2
   2   6   3 36.3474 2.79812   4
   3  -6   3 94.1090 3.59130   3
   3  -6   3 96.4378 4.14876   4
  -3  -6  -3 95.7847 4.53426   2
  -3  -6  -3 94.0026 4.60592   4
  -3  -6  -3 99.4771 4.16931   4
   3  -6   3 95.2912 4.62624   4
  -3   6  -3 91.9909 4.51877   4
   3   6   3 92.4342 4.34809   2
   3   6   3 97.8098 4.25057   4
   3   6   3 93.6924 4.49232   4
  -3   6  -3 93.7951 4.71951   2
  -3   6  -3 94.3814 4.24837   4
  -4  -6  -3 4.76357 1.94431   2
  -4  -6  -3 2.90655 1.49791   4
   4  -6   3 3.73572 1.59864   4
  -4  -6  -3 2.11182 0.85596   4
   4  -6   3 1.70988 1.01993   3
   4   6   3 2.59868 1.17369   4
  -4   6  -3 3.69385 1.56534   4
   4   6   3 1.51836 1.76127   2
  -4   6  -3 1.75397 1.71110   2
   5  -6   3 26.7313 3.26484   4
   5  -6   3 25.1415 2.17986   3
  -5  -6  -3 28.6540 2.53726   4
   5  -6   3 26.6831 3.45780   4
  -5  -6  -3 25.2698 3.37114   2
  -5  -6  -3 22.1968 3.40511   4
  -5   6  -3 25.7605 2.28857   4
   5   6   3 24.2318 3.03759   4
   5   6   3 25.3507 3.48640   2
   6  -6   3 22.1090 2.06327   3
   6  -6   3 18.9109 3.02899   4
  -6  -6  -3 18.4648 2.87595   4
  -6  -6  -3 16.8893 2.71922   4
  -6  -6  -3 21.1736 3.35236   2
   6   6   3 20.7571 3.29841   4
  -6   6  -3 20.8097 2.04005   4
  -6   6  -3 19.6212 1.53124   3
   6   6   3 22.6046 2.62054   4
  -6   6  -3 23.4630 2.49178   4
  -7  -6  -3 14.7507 2.90913   2
   7  -6   3 16.5439 2.85348   4
  -7  -6  -3 11.2983 2.36805   4
  -7   6  -3 13.6830 1.45439   3
   7   6   3 15.9894 2.84673   4
  -7   6  -3 15.0933 2.17227   4
  -7   6  -3 15.3161 2.16370   4
   7   6   3 14.3272 2.27128   4
  -8  -6  -3 -2.3382 1.85952   3
  -8  -6  -3 -0.3557 2.19712   2
   8  -6   3 -0.5945 1.30686   4
  -8  -6  -3 -1.7347 1.60183   4
  -8   6  -3 0.69670 0.98129   3
   8   6   3 -1.2873 1.43355   4
   8   6   3 3.41968 1.72888   4
  -8   6  -3 -1.5646 1.35193   4
   9  -6   3 5.52122 2.15184   4
  -9  -6  -3 1.13545 2.51951   3
  -9  -6  -3 10.9181 2.74454   2
   9  -6   3 8.52015 2.04643   4
   9   6   3 8.81784 1.94504   4
  -9  -7   3 -1.6973 1.84305   4
  -9  -7   3 3.25226 2.84506   2
  -9  -7   3 -2.1814 1.65248   4
   9  -7  -3 3.57717 1.82886   4
  -9   7   3 -0.7373 1.58829   4
   9   7  -3 -1.4282 1.60708   4
   9   7  -3 3.17097 1.96482   4
  -9   7   3 -2.0359 1.46857   4
   8  -7  -3 98.7592 4.45473   4
  -8  -7   3 76.9142 4.31660   4
  -8  -7   3 100.615 5.45508   2
  -8  -7   3 83.7374 4.43984   4
   8  -7  -3 102.415 4.96047   4
   8   7  -3 79.8455 4.39587   4
  -8   7   3 85.8901 4.23461   4
  -7  -7   3 34.3188 2.86982   4
  -7  -7   3 34.6146 3.27290   2
  -7  -7   3 36.0703 2.73721   4
   7  -7  -3 39.1581 3.40906   4
   7   7  -3 34.0308 4.51541   2
  -7   7   3 28.7158 2.42247   4
   7   7  -3 39.3428 3.59497   4
  -7   7   3 35.4413 2.69380   4
  -6  -7   3 37.0513 2.83717   4
  -6  -7   3 39.5780 3.47115   2
  -6  -7   3 39.3832 2.83732   4
   6  -7  -3 46.1469 3.35503   4
  -6   7   3 45.6095 2.88432   4
  -6   7   3 39.9841 2.54277   4
   6   7  -3 35.2091 4.00862   2
   6   7  -3 37.7682 3.64926   4
  -5  -7   3 76.4411 3.64827   4
   5  -7  -3 73.9507 4.07114   4
  -5  -7   3 80.1045 5.02309   2
  -5  -7   3 66.6009 3.89725   4
   5  -7  -3 75.0955 4.07823   4
   5   7  -3 70.8619 4.45835   4
  -5   7   3 75.4636 3.83870   4
  -5   7   3 71.6101 3.32847   4
   5   7  -3 72.5847 5.15923   2
   4  -7  -3 99.1292 4.67382   4
  -4  -7   3 100.667 4.39107   4
  -4  -7   3 81.6504 7.68085   4
  -4  -7   3 94.1712 5.69350   2
   4   7  -3 95.1958 4.96470   4
  -4   7   3 105.838 4.18140   4
   4   7  -3 90.8766 6.43120   2
  -4   7   3 92.2396 5.91591   4
  -4   7   3 99.1920 6.25238   2
   4   7  -3 94.6267 6.02247   4
   3  -7  -3 -0.0123 1.25445   4
  -3  -7   3 -0.7230 1.14116   4
   3  -7  -3 -0.6992 0.91361   4
  -3  -7   3 1.24945 1.98441   2
  -3  -7   3 1.32806 0.79555   4
  -3   7   3 -0.3127 0.63435   4
   3   7  -3 -1.4047 1.04282   4
   3   7  -3 1.64344 1.19493   4
  -3   7   3 -1.5293 1.08987   4
   3   7  -3 0.72830 1.98196   2
  -2  -7   3 35.9483 3.24969   4
   2  -7  -3 34.0564 3.01459   4
  -2  -7   3 38.5731 2.54104   4
  -2  -7   3 33.1915 3.40456   2
   2  -7  -3 38.6590 1.66197   3
   2  -7  -3 37.2556 2.55884   4
  -2   7   3 30.7575 2.77520   2
   2   7  -3 38.0080 2.83533   4
  -2   7   3 34.0420 2.41240   4
  -2   7   3 35.2586 2.90758   4
   2   7  -3 30.4859 3.22568   2
   2   7  -3 33.7142 3.11010   4
  -1  -7   3 5.72042 1.60997   4
   1  -7  -3 7.48702 1.38126   4
   1  -7  -3 5.49703 1.41661   4
  -1  -7   3 7.50741 2.44599   2
   1   7  -3 6.96987 2.28472   2
  -1   7   3 9.43655 1.51751   4
  -1   7   3 5.31338 1.72707   2
   1   7  -3 9.53978 1.68965   4
   0  -7   3 98.2794 4.16934   4
   0  -7  -3 88.3723 4.40961   4
   0  -7  -3 91.4832 4.02798   4
   0  -7   3 90.7341 4.84257   2
   0  -7   3 92.8051 4.66966   4
   0   7   3 92.3205 4.36732   4
   0   7  -3 95.5145 4.28660   4
   0   7  -3 89.2700 4.66881   2
   0   7  -3 96.5223 4.80223   4
   0   7   3 91.2271 4.02816   4
  -1  -7  -3 24.9211 2.20406   4
   1  -7   3 20.5093 2.27212   3
  -1  -7  -3 22.5701 2.72356   4
   1  -7   3 23.8853 2.00434   4
  -1  -7  -3 20.5093 2.91266   2
   1  -7   3 27.5847 2.93177   4
  -1   7  -3 24.2292 2.19144   4
  -1   7  -3 23.7354 2.97424   4
   1   7   3 26.6335 2.91940   4
  -1   7  -3 17.7108 2.71755   2
   1   7   3 24.6530 2.49905   4
  -2  -7  -3 43.7671 3.40026   2
   2  -7   3 46.2150 2.82346   3
   2  -7   3 46.5404 2.96489   4
   2  -7   3 47.6152 3.67963   4
  -2  -7  -3 47.5463 2.94709   4
  -2  -7  -3 46.1076 3.61405   4
   2   7   3 47.4421 3.33182   4
   2   7   3 49.8887 3.03222   4
  -2   7  -3 45.1546 3.48568   4
  -2   7  -3 41.6821 3.60234   2
   2   7   3 43.2987 3.18343   2
  -2   7  -3 48.3116 2.99640   4
   3  -7   3 11.7493 1.87523   3
   3  -7   3 12.6168 2.32831   4
   3  -7   3 16.7844 2.75611   4
  -3  -7  -3 16.5580 2.81554   4
  -3  -7  -3 17.2883 2.84730   2
   3   7   3 12.1922 2.26603   2
  -3   7  -3 13.4304 2.69716   4
  -3   7  -3 18.8179 1.90340   4
   3   7   3 11.8299 2.46349   4
   4  -7   3 100.867 5.25821   4
  -4  -7  -3 111.035 5.49075   2
   4  -7   3 100.533 3.90746   3
  -4  -7  -3 101.390 5.35347   4
   4  -7   3 109.281 4.82362   4
  -4   7  -3 98.9228 5.31881   4
   4   7   3 98.8494 5.23395   4
   4   7   3 104.560 5.25433   2
  -4   7  -3 103.504 4.64664   4
  -5  -7  -3 0.68696 1.39059   4
  -5  -7  -3 0.81737 1.12256   4
  -5  -7  -3 0.24484 2.10756   2
   5  -7   3 1.08936 1.57575   4
   5  -7   3 0.78313 0.87661   3
   5   7   3 -0.8961 1.15251   4
  -5   7  -3 0.32581 1.17077   4
  -5   7  -3 1.26950 1.00804   4
   5   7   3 -0.5910 1.96173   4
   5   7   3 -0.1339 2.15717   2
  -6  -7  -3 -0.1119 1.22939   3
  -6  -7  -3 6.59916 2.36623   2
  -6  -7  -3 2.28101 1.20715   4
   6  -7   3 2.23680 1.05588   3
   6  -7   3 1.25764 1.63074   4
  -6  -7  -3 2.50458 1.37541   4
  -6   7  -3 5.92864 1.94243   4
  -6   7  -3 3.75867 1.24940   4
   6   7   3 1.49899 2.16585   2
   6   7   3 1.83020 1.19069   4
   6   7   3 1.33409 1.32906   4
  -7  -7  -3 4.99092 2.34400   2
  -7  -7  -3 2.82453 1.42987   4
   7  -7   3 4.74847 2.24789   4
  -7  -7  -3 3.87024 2.00529   3
  -7   7  -3 3.96244 1.34921   4
   7   7   3 5.32241 1.54340   4
  -7   7  -3 3.36271 1.47805   4
  -8  -7  -3 1.96442 1.78493   4
  -8  -7  -3 -1.4608 1.87969   4
   8  -7   3 3.85645 1.83359   4
  -8  -7  -3 3.48479 2.31129   2
   8  -7   3 1.33964 1.58419   4
   8   7   3 5.45529 1.75218   4
   8   7   3 1.89796 1.75772   4
  -8   7  -3 2.74343 1.64754   4
  -8   7  -3 2.82230 1.68918   4
   8  -8  -3 18.7116 4.34366   4
  -8  -8   3 7.83708 1.70921   4
  -8  -8   3 6.61555 1.71920   4
  -8   8   3 9.58937 1.67778   4
   8   8  -3 10.0932 1.72381   4
  -8   8   3 11.5162 1.70603   4
   7  -8  -3 7.32687 1.41376   4
  -7  -8   3 4.23311 1.30922   4
  -7  -8   3 2.82854 1.41962   4
  -7   8   3 7.68175 1.45195   4
  -7   8   3 5.22652 1.31285   4
   7   8  -3 10.4728 2.94135   2
   7   8  -3 5.14982 1.40367   4
  -6  -8   3 3.16446 1.32133   4
  -6  -8   3 -1.0285 1.91859   2
  -6  -8   3 1.14215 1.33037   4
  -6   8   3 2.61123 1.13923   4
  -6   8   3 0.27552 1.15832   4
   6   8  -3 1.68258 2.17934   2
  -5  -8   3 22.5171 3.02607   2
  -5  -8   3 15.8312 2.33377   4
   5  -8  -3 16.9006 3.03266   4
  -5   8   3 14.1597 2.35786   2
  -5   8   3 19.1862 2.09532   4
   5   8  -3 14.8411 2.99616   4
   5   8  -3 15.3303 3.19159   2
  -4  -8   3 17.1590 3.04733   2
  -4  -8   3 16.1565 2.28608   4
  -4  -8   3 18.3175 2.10437   4
   4  -8  -3 15.5002 2.89498   4
   4   8  -3 20.4554 2.88306   4
   4   8  -3 20.0396 2.33501   4
   4   8  -3 15.6203 2.95490   2
  -4   8   3 16.0859 1.97052   4
  -4   8   3 16.3168 2.36166   2
  -4   8   3 16.1220 2.01567   4
  -3  -8   3 41.4294 3.96794   2
  -3  -8   3 44.3949 2.97695   4
  -3  -8   3 43.5014 3.62046   4
   3  -8  -3 39.8344 3.50115   4
  -3   8   3 44.2400 3.10093   4
   3   8  -3 40.6010 3.90730   2
   3   8  -3 37.1322 3.52275   4
  -3   8   3 41.1936 3.53446   2
   3   8  -3 45.9263 3.34212   4
  -3   8   3 46.4177 3.32722   4
   2  -8  -3 35.5862 1.73116   3
   2  -8  -3 28.7115 3.27800   4
  -2  -8   3 32.4814 2.57786   4
  -2   8   3 30.5016 3.33543   4
   2   8  -3 35.9834 3.37832   4
   2   8  -3 29.8023 3.47770   2
   2   8  -3 34.5635 3.17937   4
  -2   8   3 31.3224 3.22063   4
  -2   8   3 34.3465 3.27937   2
   1  -8  -3 1.88367 1.52784   4
  -1  -8   3 0.64450 1.57175   4
  -1   8   3 2.54072 0.86526   4
   1   8  -3 0.82989 2.17984   2
  -1   8   3 -0.3925 1.55819   2
   0  -8  -3 1.68800 1.62087   4
   0  -8  -3 -0.5307 1.00628   4
   0  -8   3 0.94948 1.11691   4
   0   8   3 -1.3064 1.62534   4
   0   8   3 1.00920 0.84157   4
   0   8  -3 -0.5765 1.25124   4
   0   8  -3 -0.0578 2.22251   2
   0   8  -3 -1.9274 1.43585   4
   1  -8   3 0.58536 1.47946   4
  -1  -8  -3 -1.0524 1.67358   2
  -1  -8  -3 0.36430 0.87229   4
  -1  -8  -3 -2.1093 1.39722   4
   1  -8   3 0.62186 1.19296   3
  -1   8  -3 -1.6052 1.53688   4
   1   8   3 0.82313 0.87290   4
  -1   8  -3 0.09275 1.08896   4
  -1   8  -3 1.26016 1.99203   2
  -2  -8  -3 3.01415 1.97515   2
  -2  -8  -3 2.28109 1.39913   4
   2  -8   3 4.36382 1.33611   3
   2  -8   3 3.43282 1.14755   4
   2  -8   3 2.85514 1.21232   4
  -2   8  -3 0.80494 2.29873   4
   2   8   3 1.92434 1.07603   4
  -2   8  -3 1.94551 1.01996   4
   2   8   3 1.07800 1.54907   4
   2   8   3 1.99483 1.83265   2
  -3  -8  -3 1.09229 1.14170   4
   3  -8   3 2.08263 1.08503   3
   3  -8   3 1.23062 1.55185   4
  -3  -8  -3 -0.8123 1.99716   4
   3  -8   3 1.12545 1.23982   4
  -3  -8  -3 1.89789 2.07083   2
   3   8   3 2.88795 1.19707   4
   3   8   3 0.31919 1.31537   4
  -3   8  -3 0.64811 1.36703   4
  -3   8  -3 2.28890 1.31777   4
   3   8   3 0.63234 1.59473   2
  -4  -8  -3 26.9330 2.99118   4
  -4  -8  -3 27.6333 2.35976   4
   4  -8   3 28.9090 3.72599   4
   4  -8   3 26.7168 2.30641   4
   4  -8   3 21.6813 2.03132   3
  -4  -8  -3 23.6782 4.19936   2
   4   8   3 26.2316 2.45338   4
  -4   8  -3 26.1688 3.82504   4
   4   8   3 24.7803 2.62184   4
  -4   8  -3 27.6499 2.54264   4
   4   8   3 26.5031 3.24203   2
   5  -8   3 9.74876 3.91521   4
   5  -8   3 5.12578 1.24474   4
   5  -8   3 6.65404 1.64061   3
  -5  -8  -3 6.08100 1.49043   4
  -5  -8  -3 10.2585 2.45787   2
   5   8   3 5.12052 2.08500   2
   5   8   3 8.61882 1.53710   4
  -5   8  -3 6.32327 1.30927   4
   5   8   3 4.80972 1.30010   4
  -6  -8  -3 6.66677 2.33293   2
   6  -8   3 7.62334 1.56554   3
  -6  -8  -3 8.11639 1.68565   4
   6  -8   3 7.33998 1.86698   4
  -6   8  -3 3.36156 2.36870   2
  -7  -8  -3 4.52345 2.17022   3
  -7   8  -3 8.88354 2.60427   2
  -7   8  -3 4.03400 1.86749   4
   7   8   3 5.11439 1.90340   4
  -7   8  -3 3.48161 1.62720   4
   8  -8   3 3.18138 1.97046   4
  -8  -8  -3 4.06744 2.86501   2
  -8  -8  -3 -1.2605 2.34110   4
  -8  -8  -3 -2.8143 2.28905   3
   8   8   3 1.55076 2.37269   4
   8   8   3 -0.8347 1.90832   4
  -8   8  -3 -0.9404 2.23660   4
  -8   8  -3 -1.8977 1.81786   4
  -7  -9   3 -1.9657 1.72640   4
  -7  -9   3 1.73805 2.96990   2
   7  -9  -3 2.86713 2.12651   4
   7  -9  -3 3.37158 2.10647   4
   7   9  -3 0.93845 3.00027   2
  -7   9   3 1.22578 1.85555   4
  -7   9   3 -1.5637 1.61944   4
   7   9  -3 -2.2286 1.64595   4
   7   9  -3 4.08819 1.78308   4
   6  -9  -3 46.2705 3.35923   4
  -6  -9   3 32.0247 3.52057   4
  -6  -9   3 40.3730 3.51359   4
  -6  -9   3 44.3280 4.00836   2
  -6   9   3 34.9314 3.22304   4
   6   9  -3 40.4668 3.47542   4
   6   9  -3 48.6663 3.94754   2
   6   9  -3 51.5939 3.82299   4
  -6   9   3 38.9897 3.60971   2
  -6   9   3 40.1091 3.13501   4
  -5  -9   3 4.49434 2.15363   2
  -5  -9   3 4.90916 1.43823   4
   5  -9  -3 3.09910 1.44187   4
  -5  -9   3 2.87494 1.57363   4
  -5   9   3 1.98177 1.44514   4
  -5   9   3 3.33234 1.36816   4
  -5   9   3 4.90863 2.02658   2
   5   9  -3 3.81277 2.14930   2
   5   9  -3 5.55828 1.51004   4
  -4  -9   3 4.01185 2.26240   2
   4  -9  -3 3.37910 1.62991   4
  -4  -9   3 0.33029 1.30091   4
  -4  -9   3 4.32188 1.48367   4
  -4   9   3 1.18833 1.15461   4
  -4   9   3 1.06321 1.16838   4
   4   9  -3 1.37117 1.27471   4
  -4   9   3 -0.6312 1.77305   2
   4   9  -3 3.19638 2.06049   2
   4   9  -3 0.23359 1.39933   4
  -3  -9   3 1.68607 1.14961   4
  -3  -9   3 3.86800 1.83546   2
  -3  -9   3 4.34584 1.33949   4
   3  -9  -3 4.09602 1.45491   4
  -3   9   3 2.22107 1.09202   4
   3   9  -3 5.29850 1.62726   4
   3   9  -3 3.18634 1.11331   4
   3   9  -3 1.27517 1.84061   2
  -3   9   3 1.93213 1.07637   4
  -3   9   3 3.99580 1.78414   2
   2  -9  -3 60.5562 4.15553   4
  -2  -9   3 51.5575 3.97003   2
  -2  -9   3 58.3736 3.36835   4
   2  -9  -3 57.9449 2.33419   3
  -2  -9   3 52.8821 3.65358   4
  -2   9   3 55.7154 3.21767   4
   2   9  -3 62.5623 4.14719   4
  -2   9   3 49.4737 3.49095   2
   2   9  -3 49.6108 4.09011   2
   2   9  -3 60.5148 3.67143   4
  -2   9   3 56.4764 3.50822   4
   1  -9  -3 64.3856 4.34671   4
  -1  -9   3 62.0004 3.59638   4
  -1  -9   3 63.5978 4.29804   2
  -1  -9   3 63.2166 4.06737   4
   1   9  -3 66.0346 3.91644   4
  -1   9   3 60.9930 3.63233   4
   1   9  -3 57.8526 4.21868   2
  -1   9   3 64.3279 4.06263   2
   0  -9   3 106.815 5.32526   4
   0  -9  -3 105.221 5.34046   4
   0  -9   3 105.537 5.07386   3
   0  -9   3 104.190 4.77035   4
   0   9   3 97.7108 4.74536   4
   0   9  -3 101.902 4.98678   4
   0   9   3 96.1163 5.16462   2
   0   9  -3 98.4488 5.46705   2
   0   9  -3 107.403 5.42745   4
   0   9   3 105.650 4.90575   4
   1  -9   3 0.85409 1.07203   4
  -1  -9  -3 0.95550 1.69271   4
   1  -9   3 1.65692 1.22034   3
   1  -9   3 1.99641 1.43009   4
  -1   9  -3 -1.9751 1.80126   2
  -1   9  -3 -0.9799 1.11468   4
   1   9   3 1.27978 1.27259   4
   1   9   3 0.69342 1.00751   4
   1   9   3 -0.4216 1.62527   2
   2  -9   3 10.8498 2.08162   4
   2  -9   3 12.4026 2.10447   3
  -2  -9  -3 12.6503 3.01965   2
  -2  -9  -3 9.16322 2.24949   4
  -2   9  -3 8.14736 3.34605   2
   2   9   3 12.4654 2.08772   4
  -2   9  -3 10.5830 2.19002   4
   2   9   3 13.0373 2.15768   4
   3  -9   3 15.0832 2.14364   3
  -3  -9  -3 10.5480 2.31098   4
  -3  -9  -3 16.2244 2.55667   4
   3  -9   3 13.2023 2.80183   4
   3  -9   3 15.1112 2.20695   4
  -3  -9  -3 9.83206 2.41543   2
   3   9   3 13.3029 2.27665   4
  -3   9  -3 8.87889 1.46559   4
   3   9   3 9.62991 2.18637   2
   3   9   3 10.9140 2.35810   4
  -3   9  -3 12.1187 2.34045   4
  -4  -9  -3 5.55691 2.24628   2
   4  -9   3 3.64722 1.24501   4
  -4  -9  -3 6.44951 1.54441   4
   4  -9   3 5.42767 1.68441   4
  -4   9  -3 6.47962 1.44123   4
   4   9   3 2.87027 1.59949   4
  -4   9  -3 3.11051 2.47132   2
   4   9   3 5.71357 1.46048   4
   4   9   3 4.76305 2.05354   2
  -5  -9  -3 0.17718 2.13256   2
  -5  -9  -3 3.60995 1.62907   4
   5  -9   3 1.35002 1.30664   4
  -5  -9  -3 -1.5139 1.49925   4
   5  -9   3 4.38877 1.78547   4
   5   9   3 -1.5712 1.41608   4
  -5   9  -3 3.02003 2.23897   2
   5   9   3 4.14120 2.11573   2
  -5   9  -3 -0.1227 1.58790   4
   5   9   3 3.73011 1.69119   4
  -5   9  -3 -0.4731 1.49846   4
  -6  -9  -3 11.6740 2.01912   4
  -6  -9  -3 14.6892 3.23561   4
   6  -9   3 10.8004 2.08230   4
  -6   9  -3 12.1614 2.03178   4
  -6   9  -3 12.3157 1.74096   4
   6   9   3 12.0881 1.94313   4
  -6   9  -3 13.5869 2.99404   2
   6   9   3 10.3727 1.89826   4
  -7  -9  -3 0.72423 2.33855   4
   7  -9   3 0.38943 1.67376   4
  -7  -9  -3 0.65233 2.24553   3
   7  -9   3 5.22715 2.00260   4
  -7   9  -3 3.84202 3.07838   2
   7   9   3 -1.1133 2.33774   4
  -7   9  -3 -0.6965 1.90031   4
   7   9   3 2.76720 2.37095   4
   7   9   3 7.64638 3.18619   2
  -7   9  -3 -0.6057 1.90084   4
   6 -10  -3 6.01827 1.86092   4
  -6  10   3 5.13202 1.87293   4
  -6  10   3 9.01266 2.04324   4
   6  10  -3 2.95667 1.86106   4
   5 -10  -3 -1.7411 2.27366   4
  -5 -10   3 -0.8296 2.57375   2
  -5 -10   3 -2.6699 2.13880   4
  -5 -10   3 1.14671 1.71702   4
   5  10  -3 0.64343 1.70638   4
   5  10  -3 -0.8996 2.26512   4
   5  10  -3 0.09543 2.54766   2
  -5  10   3 0.74813 2.54673   2
  -5  10   3 -0.6233 1.73603   4
  -5  10   3 -1.3647 1.64940   4
   4 -10  -3 13.0297 2.67606   4
  -4 -10   3 8.76919 1.63022   4
  -4 -10   3 13.8464 2.68829   2
  -4 -10   3 9.38263 1.85701   4
   4  10  -3 11.6786 1.93080   4
  -4  10   3 14.9216 2.74938   2
  -4  10   3 13.1151 2.81552   4
  -3 -10   3 16.1309 3.01740   2
   3  10  -3 13.5551 3.26957   2
  -3  10   3 17.0331 2.51680   4
  -3  10   3 13.2247 2.54537   4
   3  10  -3 14.3167 2.69229   4
  -3  10   3 15.9524 2.53944   2
  -2 -10   3 19.6722 2.71204   2
   2 -10  -3 27.9729 5.60460   4
  -2 -10   3 17.4211 2.57029   4
   2  10  -3 14.0361 2.81338   2
  -2  10   3 12.7468 2.76662   2
  -2  10   3 16.7187 2.58711   4
  -2  10   3 20.7398 2.52482   4
   2  10  -3 21.4079 2.70463   4
   1 -10  -3 17.9378 3.24418   4
  -1 -10   3 10.9243 1.60937   4
  -1 -10   3 13.0880 2.55462   4
  -1  10   3 14.5206 2.39480   4
  -1  10   3 9.98677 2.39457   2
   1  10  -3 11.7278 2.49866   4
   1  10  -3 10.4984 2.40490   2
   0 -10   3 15.9085 2.59680   4
   0 -10   3 8.92733 1.45850   4
   0 -10  -3 11.9424 2.19077   4
   0  10   3 10.2967 2.28255   2
   0  10  -3 10.9093 1.72917   4
   0  10  -3 13.9125 2.53956   4
   0  10   3 11.2083 2.37750   4
   0  10  -3 12.6731 2.17091   2
   1 -10   3 15.6766 2.73087   4
  -1 -10  -3 15.7261 2.95428   4
  -1 -10  -3 9.27424 1.54840   4
   1 -10   3 11.3831 2.63109   3
  -1  10  -3 11.2021 2.25296   2
  -1  10  -3 7.76255 1.51165   4
   1  10   3 11.9665 1.68619   4
   1  10   3 12.4747 2.57984   2
  -1  10  -3 10.9042 2.49725   4
   1  10   3 13.2019 2.52399   4
  -2 -10  -3 4.74627 1.98656   2
  -2 -10  -3 4.76667 1.65952   4
  -2 -10  -3 5.92031 1.70118   4
   2 -10   3 6.26325 1.38401   4
  -2  10  -3 4.38160 1.47000   4
   2  10   3 4.78442 1.99158   2
  -2  10  -3 4.10369 2.09732   2
   2  10   3 4.38251 1.52912   4
   3 -10   3 7.94631 1.82183   4
  -3 -10  -3 7.56233 1.66379   4
  -3  10  -3 7.26225 1.89231   4
   3  10   3 8.32932 1.62000   4
  -3  10  -3 12.1771 2.71894   4
  -3  10  -3 11.8120 2.29481   2
   3  10   3 10.2290 2.10309   2
   3  10   3 14.1373 2.78523   4
  -4 -10  -3 10.0110 1.88449   4
   4 -10   3 13.2126 2.14634   3
   4 -10   3 10.0073 1.84176   4
   4  10   3 6.87094 1.99863   4
   4  10   3 10.5497 2.39156   2
   4  10   3 13.2560 3.03753   4
  -4  10  -3 9.21492 2.56439   2
   5 -10   3 -1.1177 1.99053   4
   5 -10   3 -0.6333 1.91912   4
   5 -10   3 1.05082 1.22085   3
  -5 -10  -3 -3.4452 2.15541   4
  -5 -10  -3 3.49361 2.02157   3
  -5 -10  -3 -1.5247 2.60496   2
  -5  10  -3 -1.7989 1.81196   4
  -5  10  -3 0.02034 2.02436   4
   5  10   3 -1.9272 2.65523   2
  -5  10  -3 0.94379 2.83446   2
   5  10   3 -1.5208 2.17303   4
  -4 -11   3 -1.3774 2.02740   4
  -4 -11   3 -0.9409 3.10769   2
  -4 -11   3 -3.6754 2.28504   4
   4 -11  -3 -1.8274 1.87613   4
   4 -11  -3 3.68494 2.26321   4
  -4  11   3 -2.8095 1.94740   4
   4  11  -3 0.84571 1.93679   4
  -4  11   3 -1.0925 2.10525   4
   4  11  -3 0.50878 3.01584   2
   4  11  -3 -2.2841 2.22818   4
  -3 -11   3 -1.9538 2.10463   4
   3 -11  -3 -0.0360 1.65015   4
  -3 -11   3 -3.2270 2.01199   4
  -3 -11   3 1.86426 2.62821   2
   3 -11  -3 3.63202 2.18965   4
  -3  11   3 0.62676 1.94258   4
   3  11  -3 -2.2063 2.54751   4
  -3  11   3 -0.2875 1.78492   4
  -3  11   3 2.94938 2.61192   2
  -2 -11   3 4.77062 1.71437   4
  -2 -11   3 6.16391 2.51282   2
  -2 -11   3 -1.0712 2.01069   4
   2 -11  -3 6.81136 2.06919   4
   2  11  -3 2.73038 2.59351   2
  -2  11   3 3.13236 2.37000   2
  -2  11   3 1.10941 1.87356   4
   2  11  -3 3.85174 2.18534   4
  -2  11   3 2.94410 1.89394   4
  -1 -11   3 6.20226 1.84529   4
   1 -11  -3 4.13949 1.70859   4
  -1 -11   3 3.51972 1.76952   4
  -1  11   3 5.47713 1.86956   4
  -1  11   3 6.21439 2.32850   2
   1  11  -3 3.59060 1.76128   4
  -1  11   3 4.10654 1.48787   4
   0 -11  -3 -0.5349 1.56894   4
   0 -11   3 0.74148 1.80537   4
   0 -11   3 4.64919 2.27301   3
   0 -11  -3 4.60065 1.96395   4
   0 -11   3 -0.1243 1.57468   4
   0  11  -3 0.63973 2.57792   2
   0  11   3 2.89212 2.30796   2
   0  11  -3 0.30561 1.66793   4
   0  11  -3 2.02809 1.79510   4
   0  11   3 0.72665 1.75434   4
   1 -11   3 6.11584 2.03542   3
   1 -11   3 5.29863 1.68982   4
  -1 -11  -3 4.78440 2.01146   4
   1  11   3 4.05637 2.37858   2
  -1  11  -3 2.97618 1.68008   4
  -1  11  -3 4.12550 2.65449   2
   2 -11   3 0.30392 2.10415   4
   2 -11   3 3.65625 1.93409   4
  -2 -11  -3 -0.6541 2.15742   4
  -2 -11  -3 4.68984 2.15503   4
   2  11   3 1.38083 2.49818   2
  -2  11  -3 -0.5137 2.16515   4
  -2  11  -3 1.17225 1.76157   4
   2  11   3 2.57907 1.72101   4
   2  11   3 -0.7551 1.97401   4
  -3 -11  -3 4.57598 2.21498   4
   3 -11   3 -0.9344 1.89920   4
   3 -11   3 3.51279 2.20241   4
  -3 -11  -3 5.70924 2.76763   2
  -3 -11  -3 -2.3727 3.35011   4
   3  11   3 0.14495 2.78269   2
  -3  11  -3 3.17544 2.06889   4
   3  11   3 0.75892 2.01680   4
  -3  11  -3 1.29813 2.86008   2
  -3  11  -3 -1.0622 2.07728   4
   3  11   3 0.18975 2.30067   4
 -11   0   4 -1.6507 1.33916   4
  11   0  -4 2.61293 1.52734   4
 -11   0   4 -1.6259 1.28258   4
 -11   0   4 1.90832 2.94850   2
  11   0  -4 -1.0697 1.34717   4
 -10   0   4 61.4051 3.22570   4
 -10   0   4 64.1680 3.83384   3
 -10   0   4 63.3791 3.31825   4
 -10   0   4 79.2077 5.65754   2
  10   0  -4 77.4343 3.85650   4
  10   0  -4 74.5395 3.85839   4
  -9   0   4 2.03884 2.98972   2
   9   0  -4 1.01696 0.94482   4
  -9   0   4 2.36272 0.80180   4
   8   0  -4 249.305 7.09817   4
  -8   0   4 250.693 7.26480   4
   8   0  -4 246.191 7.29238   4
  -8   0   4 257.626 7.11032   4
  -7   0   4 -0.7377 2.53154   2
  -7   0   4 -0.4780 0.45925   4
   7   0  -4 -0.8494 0.60540   4
  -7   0   4 -0.5984 0.72454   4
  -6   0   4 189.800 5.28540   4
   6   0  -4 191.895 5.27060   4
   6   0  -4 185.509 5.16837   4
  -6   0   4 184.024 5.11851   4
   5   0  -4 -0.6321 0.51540   4
  -5   0   4 -0.5754 0.57434   4
   5   0  -4 -0.1980 0.51452   4
   4   0  -4 109.881 3.09877   4
   4   0  -4 104.574 3.08355   4
  -4   0   4 118.641 3.15708   4
  -4   0   4 109.276 3.10972   4
   3   0  -4 -0.1107 0.39616   4
  -3   0   4 -0.1775 0.40167   4
  -3   0   4 0.08667 0.48548   4
  -2   0   4 1154.35 25.9208   1
   2   0  -4 1164.03 25.9089   1
  -1   0   4 -0.8860 0.83426   3
   1   0  -4 0.16976 0.33841   4
  -1   0   4 -0.3238 0.37396   4
   1   0  -4 0.32326 0.95121   2
  -1   0   4 0.08606 1.02721   2
  -1   0   4 0.29136 0.34665   4
   1   0  -4 0.06325 0.34771   4
   0   0  -4 149.729 3.35191   4
   0   0   4 148.128 3.84018   3
   0   0   4 147.705 3.04993   2
   0   0  -4 143.973 3.32138   4
   0   0   4 143.435 3.31933   4
   0   0  -4 136.151 3.76969   3
   0   0  -4 143.930 3.02437   2
   0   0   4 148.184 3.35130   4
  -1   0  -4 -0.5337 0.82297   3
   1   0   4 -0.4280 0.63592   4
   1   0   4 0.16362 1.03078   3
   1   0   4 1.74504 0.87284   4
  -1   0  -4 1.84867 0.85265   4
  -1   0  -4 0.20040 0.65716   4
  -2   0  -4 245.022 5.89008   4
  -2   0  -4 231.951 6.00725   3
  -2   0  -4 243.314 5.84877   4
   2   0   4 246.906 5.88167   4
   2   0   4 244.047 5.85150   4
   2   0   4 244.776 6.11427   3
  -3   0  -4 -0.6814 0.79230   4
  -3   0  -4 0.67766 1.06081   3
  -3   0  -4 0.11339 0.81110   4
   3   0   4 -0.3507 0.81949   4
   3   0   4 0.82548 0.98948   3
   3   0   4 0.50407 0.78610   4
  -4   0  -4 679.796 14.4703   4
   4   0   4 675.493 14.4508   4
  -4   0  -4 693.395 14.8539   3
   4   0   4 650.473 14.6906   3
   4   0   4 688.991 14.5471   4
  -4   0  -4 689.810 14.5692   4
  -5   0  -4 0.94182 0.80691   3
  -5   0  -4 2.26058 1.17431   4
   5   0   4 2.13961 0.89292   4
   5   0   4 2.18408 1.16083   4
   6   0   4 107.465 4.40342   4
  -6   0  -4 104.105 4.66400   4
  -6   0  -4 98.9777 4.57992   3
   6   0   4 102.123 4.63385   4
  -6   0  -4 102.741 4.24848   4
   7   0   4 3.81646 1.47701   4
  -7   0  -4 2.78981 1.23438   4
  -7   0  -4 3.02955 1.31399   3
   7   0   4 3.72147 1.32351   4
   8   0   4 445.694 12.2534   4
  -8   0  -4 446.654 11.8874   4
  -8   0  -4 437.481 12.4737   3
  -8   0  -4 449.332 12.1428   4
  -9   0  -4 3.86337 1.22980   3
   9   0   4 4.28577 1.57900   4
  -9   0  -4 2.15171 1.08687   4
 -10   0  -4 1.71657 1.54725   4
  10   0   4 2.15601 1.55847   4
 -10   0  -4 1.24244 1.32359   4
 -10   0  -4 0.03983 1.68800   3
 -10   0  -4 7.04367 3.38987   2
  11   0   4 1.49966 1.91871   4
  11   0   4 -1.6316 2.00212   4
 -11   0  -4 -2.0930 1.92194   4
 -11   0  -4 2.64537 3.12825   2
 -11  -1   4 7.91825 1.49025   4
  11  -1  -4 12.3661 2.48318   4
 -11  -1   4 7.95845 1.51211   4
 -11   1   4 5.68576 1.39884   4
 -11   1   4 11.9687 1.48073   4
 -10  -1   4 0.72418 1.39954   3
  10  -1  -4 2.06246 1.11264   4
 -10  -1   4 5.99069 2.38668   2
 -10  -1   4 -0.0024 1.01045   4
  10  -1  -4 3.46293 1.20282   4
 -10  -1   4 0.31651 1.06004   4
 -10   1   4 0.58707 1.02421   4
 -10   1   4 0.10990 0.97523   4
 -10   1   4 2.44079 1.29868   3
  10   1  -4 1.60515 1.06400   4
 -10   1   4 6.50304 3.22550   2
   9  -1  -4 36.3543 2.82589   4
  -9  -1   4 30.4887 2.17817   4
   9  -1  -4 29.4094 2.45207   4
  -9  -1   4 35.0209 4.64547   2
  -9  -1   4 38.8156 2.48215   4
   9   1  -4 36.9319 2.62181   4
  -9   1   4 32.2882 2.32728   4
  -9   1   4 34.6686 2.49162   3
   8  -1  -4 47.6159 2.61532   4
  -8  -1   4 43.7622 2.86345   4
  -8  -1   4 44.7387 2.42385   4
   8  -1  -4 45.3505 3.07626   4
  -8   1   4 40.6445 2.26655   4
   8   1  -4 44.8359 2.71007   4
   8   1  -4 42.7028 3.75128   4
  -8   1   4 46.4653 2.83083   4
  -7  -1   4 0.51177 2.43918   2
   7  -1  -4 1.94943 0.69426   4
   7  -1  -4 2.46471 0.84415   4
  -7  -1   4 1.20319 0.51390   4
  -7  -1   4 1.73473 0.85937   4
  -7   1   4 0.82549 0.68287   4
   7   1  -4 0.92219 0.66015   4
  -7   1   4 1.63667 0.48947   4
   7   1  -4 1.99643 0.98035   4
  -6  -1   4 -0.5122 2.07334   2
   6  -1  -4 1.12095 0.64494   4
  -6  -1   4 0.76428 0.69017   4
  -6  -1   4 1.64932 0.42958   4
   6  -1  -4 0.93835 0.57499   4
   6   1  -4 1.64676 0.62674   4
  -6   1   4 1.53300 0.73718   4
   6   1  -4 1.02540 0.71299   4
  -6   1   4 1.87382 0.43392   4
  -5  -1   4 -0.4778 0.65682   4
   5  -1  -4 0.72434 0.61093   4
  -5  -1   4 -0.1818 1.69111   2
   5  -1  -4 0.01054 0.49434   4
   5   1  -4 0.19432 0.55574   4
   5   1  -4 1.20913 0.68974   4
  -5   1   4 0.44113 0.57590   4
  -5   1   4 -0.1603 0.37830   4
   4  -1  -4 215.915 4.99143   4
   4  -1  -4 212.566 4.99021   4
  -4  -1   4 215.507 5.15498   4
  -4  -1   4 213.506 6.37350   2
  -4  -1   4 217.935 5.21146   4
   4   1  -4 210.981 5.15192   4
  -4   1   4 217.739 4.98837   4
   4   1  -4 214.468 5.15796   4
  -4   1   4 213.974 5.00409   4
  -3  -1   4 330.441 6.81911   4
   3  -1  -4 328.259 6.53788   4
  -3  -1   4 337.978 7.93540   2
  -3  -1   4 324.486 6.78237   4
  -3   1   4 326.410 6.55955   4
  -3   1   4 326.830 6.55091   4
   3   1  -4 328.102 6.78320   4
   3   1  -4 329.988 6.79955   4
   2  -1  -4 116.419 2.79758   4
  -2  -1   4 124.665 2.95633   4
  -2  -1   4 128.518 3.00220   4
  -2  -1   4 127.257 3.80727   2
   2   1  -4 129.224 3.79051   2
  -2   1   4 108.290 2.64411   4
  -2   1   4 122.321 2.61372   4
   2   1  -4 127.394 2.97443   4
  -1  -1   4 58.4133 1.85067   4
   1  -1  -4 56.9823 1.52635   4
  -1  -1   4 57.2681 2.44585   2
  -1  -1   4 55.5054 1.85063   4
   1  -1  -4 56.5784 1.88691   3
  -1   1   4 51.3325 1.79980   4
  -1   1   4 56.4170 1.89919   3
   1   1  -4 63.8773 2.45042   2
   1   1  -4 58.1168 1.84280   4
   1   1  -4 56.3402 1.84962   4
  -1   1   4 57.0118 1.56149   4
   0  -1  -4 1720.01 44.1126   1
   0  -1   4 1701.30 45.7122   1
   0   1   4 1765.99 44.1758   1
   1  -1   4 141.845 3.79823   4
  -1  -1  -4 133.196 3.93461   3
  -1  -1  -4 139.748 3.05447   2
  -1  -1  -4 142.090 3.70514   4
   1  -1   4 141.633 3.78017   4
  -1  -1  -4 139.998 3.71120   4
   1  -1   4 141.589 3.98245   3
  -1   1  -4 140.378 3.94145   3
   1   1   4 139.459 3.71047   4
   1   1   4 143.457 3.75446   4
   1   1   4 143.960 4.04788   3
  -1   1  -4 144.951 3.82135   4
  -1   1  -4 139.660 3.76082   4
  -2  -1  -4 4.92859 1.22357   3
   2  -1   4 4.30570 1.00850   4
   2  -1   4 1.81114 0.74940   4
  -2  -1  -4 3.38440 0.84564   4
   2  -1   4 5.43037 1.41031   3
  -2  -1  -4 3.42309 0.86858   4
  -2   1  -4 2.33914 0.82262   3
  -2   1  -4 3.95759 0.95198   4
  -2   1  -4 2.33662 0.77769   4
   2   1   4 2.93520 1.00123   3
   2   1   4 3.11109 0.84685   4
   2   1   4 2.97608 0.84127   4
   3  -1   4 163.893 4.88916   4
  -3  -1  -4 163.037 5.09632   3
   3  -1   4 158.414 4.78447   4
   3  -1   4 160.570 4.92696   3
  -3  -1  -4 163.507 4.88032   4
  -3  -1  -4 159.866 4.76362   4
  -3   1  -4 165.383 4.92277   4
  -3   1  -4 161.845 4.85135   3
   3   1   4 159.568 4.80214   4
   3   1   4 161.001 4.84807   4
  -3   1  -4 157.820 4.75750   4
   3   1   4 163.433 5.12199   3
  -4  -1  -4 1.34406 1.08985   3
   4  -1   4 1.01048 1.04612   4
  -4  -1  -4 -0.4515 1.07790   4
   4  -1   4 0.35267 0.88378   4
   4  -1   4 0.54322 1.18466   3
  -4  -1  -4 -0.3156 0.77199   4
   4   1   4 0.69288 0.82411   4
  -4   1  -4 0.10372 0.93334   4
  -4   1  -4 1.03388 0.97747   3
  -4   1  -4 0.12398 0.74284   4
   4   1   4 -0.1715 0.98676   4
   5  -1   4 67.5981 3.57627   3
  -5  -1  -4 70.9591 3.57894   4
  -5  -1  -4 68.1227 3.20622   4
  -5  -1  -4 69.6373 3.62328   3
   5  -1   4 66.1090 3.36251   4
   5  -1   4 63.6999 3.43402   4
   5   1   4 66.6345 3.32372   4
   5   1   4 68.7898 3.52673   4
  -5   1  -4 69.8894 3.38527   3
  -5   1  -4 66.8769 3.22315   4
  -5   1  -4 66.0844 3.52983   4
   6  -1   4 56.1680 3.56826   4
  -6  -1  -4 57.3729 4.09787   2
  -6  -1  -4 59.1770 3.43903   3
  -6  -1  -4 56.5367 3.05090   4
   6  -1   4 59.5258 3.27650   4
  -6  -1  -4 56.8289 3.57540   4
  -6   1  -4 51.0468 3.40554   4
   6   1   4 56.8807 3.18105   4
  -6   1  -4 56.3019 3.08943   4
  -6   1  -4 57.3468 3.33204   3
   6   1   4 58.2312 3.58564   4
  -7  -1  -4 264.278 8.41776   4
  -7  -1  -4 265.183 8.03908   4
   7  -1   4 263.931 8.31432   4
  -7  -1  -4 260.264 8.92246   2
  -7  -1  -4 266.924 8.69657   3
   7   1   4 266.184 8.39236   4
  -7   1  -4 259.726 8.37916   4
  -7   1  -4 276.319 9.44241   4
  -7   1  -4 264.621 8.22028   3
  -8  -1  -4 0.35087 1.07814   3
  -8  -1  -4 -2.7101 3.40762   2
   8  -1   4 1.30712 1.28083   4
  -8  -1  -4 2.28523 1.21344   4
  -8   1  -4 1.51689 0.99314   4
   8   1   4 -0.5137 1.60938   4
  -9  -1  -4 0.55553 1.40299   3
  -9  -1  -4 3.45774 1.46058   4
  -9  -1  -4 2.05942 1.10331   4
  -9  -1  -4 3.49372 2.91067   2
   9   1   4 3.26131 1.64473   4
  -9   1  -4 2.80201 0.94359   4
  -9   1  -4 4.97978 1.55163   4
  -9   1  -4 1.95851 1.35257   3
 -10  -1  -4 12.2228 1.63591   4
  10  -1   4 8.49243 1.48467   4
 -10  -1  -4 13.9141 1.99471   4
 -10   1  -4 15.6522 2.61179   4
 -10   1  -4 11.6863 1.89827   3
 -10   1  -4 10.0714 1.65628   4
  10   1   4 12.8203 2.66064   4
 -11  -1  -4 37.8021 3.72976   4
 -11   1  -4 34.9074 3.79653   4
 -11  -2   4 9.32115 3.04033   2
  11  -2  -4 6.49884 1.67712   4
  11  -2  -4 5.75505 1.40221   4
  11   2  -4 8.05520 1.96262   4
  11   2  -4 4.24751 1.40308   4
 -10  -2   4 2.30758 1.42517   3
 -10  -2   4 1.51551 1.07675   4
 -10  -2   4 3.20383 1.12305   4
  10   2  -4 4.37111 1.15164   4
 -10   2   4 1.93035 1.14920   3
 -10   2   4 2.19005 1.03190   4
 -10   2   4 2.74313 1.06870   4
  -9  -2   4 109.087 4.49190   4
   9  -2  -4 115.776 4.50689   4
  -9  -2   4 102.402 4.24167   4
  -9  -2   4 118.395 6.34097   2
  -9   2   4 102.163 4.10070   4
  -9   2   4 110.913 4.42484   3
   9   2  -4 114.341 4.69606   4
  -9   2   4 110.633 4.38414   4
   8  -2  -4 1.17389 0.74812   4
  -8  -2   4 1.84656 2.84697   2
  -8  -2   4 0.96722 1.22468   4
  -8  -2   4 0.38020 0.68396   4
  -8   2   4 0.27145 0.84416   4
   8   2  -4 -0.2017 1.03378   4
   8   2  -4 2.58984 0.88938   4
  -8   2   4 1.49336 0.62905   4
  -7  -2   4 5.26610 1.31730   4
  -7  -2   4 4.27693 0.92746   4
   7  -2  -4 4.42873 1.05911   4
  -7  -2   4 6.92800 2.83328   2
   7  -2  -4 5.82872 1.23403   4
  -7   2   4 6.20992 1.32914   4
   7   2  -4 4.09177 1.09532   4
   7   2  -4 5.32487 1.16200   4
  -7   2   4 7.19466 0.97861   3
   6  -2  -4 22.7614 1.69085   4
  -6  -2   4 23.8916 1.49648   4
   6  -2  -4 23.1291 1.64863   4
  -6  -2   4 20.6906 3.13369   2
  -6  -2   4 20.9574 1.91971   4
  -6   2   4 21.5202 1.70959   4
  -6   2   4 25.7468 1.54318   3
  -6   2   4 22.9944 1.43985   4
   6   2  -4 21.5114 1.70709   4
   6   2  -4 18.6415 2.12499   4
  -5  -2   4 122.469 3.87776   4
  -5  -2   4 126.403 5.16698   2
   5  -2  -4 121.255 3.70446   4
   5  -2  -4 117.726 3.66481   4
  -5  -2   4 124.773 4.07608   4
   5   2  -4 121.155 3.95094   4
  -5   2   4 122.162 3.77572   4
  -5   2   4 123.905 3.66990   4
   5   2  -4 118.896 3.89348   4
   4  -2  -4 56.5808 2.21803   4
  -4  -2   4 54.0324 3.36991   2
  -4  -2   4 55.9709 2.53570   4
   4  -2  -4 55.9439 2.20617   4
  -4  -2   4 53.4580 2.31870   4
  -4   2   4 57.5990 2.25894   4
   4   2  -4 53.5014 2.41636   4
  -4   2   4 57.1292 2.17462   4
   4   2  -4 52.9641 2.39054   4
   4   2  -4 61.0942 4.03460   2
   3  -2  -4 0.36988 0.59818   4
  -3  -2   4 1.18673 0.58709   4
  -3  -2   4 -0.2688 1.35338   2
  -3  -2   4 0.56783 0.67847   4
   3  -2  -4 0.22625 0.51161   4
  -3   2   4 0.25156 0.50899   4
   3   2  -4 1.01418 0.64608   4
  -3   2   4 0.60719 0.46818   4
   3   2  -4 0.16248 1.31119   2
   3   2  -4 -0.0782 0.58605   4
  -2  -2   4 5.14470 1.41301   2
   2  -2  -4 4.21547 0.94889   4
  -2  -2   4 4.96564 0.95459   4
   2  -2  -4 4.62424 0.79933   4
  -2  -2   4 4.93911 0.85075   4
  -2   2   4 4.60589 0.88163   4
   2   2  -4 7.13252 1.54856   2
  -2   2   4 4.99926 0.85892   4
   2   2  -4 4.91077 1.02303   4
  -2   2   4 4.89509 0.55244   3
   2   2  -4 4.72964 1.02911   4
   1  -2  -4 544.657 10.4436   4
  -1  -2   4 550.281 10.7422   4
  -1  -2   4 541.059 10.7272   4
   1  -2  -4 539.693 10.4194   4
  -1  -2   4 547.110 11.2227   2
   1   2  -4 545.411 11.1852   2
  -1   2   4 537.248 10.4336   4
   1   2  -4 547.161 10.7515   4
  -1   2   4 541.691 10.4490   4
   0  -2  -4 317.045 6.71452   3
   0  -2  -4 312.229 6.72942   4
   0  -2   4 323.139 6.95139   4
   0  -2   4 301.459 7.14176   3
   0  -2   4 329.092 7.24810   2
   0  -2   4 318.954 6.93326   4
   0  -2  -4 315.864 6.72526   4
   0   2   4 317.348 6.74528   4
   0   2  -4 315.320 6.91600   4
   0   2   4 316.788 6.37231   2
   0   2  -4 323.969 6.93811   4
   0   2  -4 322.936 7.18871   2
   0   2   4 315.755 6.75265   4
   0   2   4 322.041 6.75686   3
   1  -2   4 132.481 3.82379   4
  -1  -2  -4 131.441 3.76167   4
   1  -2   4 132.086 3.90149   3
  -1  -2  -4 132.164 3.88471   3
  -1  -2  -4 133.001 3.75480   4
   1  -2   4 129.746 3.83929   4
  -1  -2  -4 134.698 3.25769   2
  -1   2  -4 136.721 3.96709   2
  -1   2  -4 133.159 3.84249   4
  -1   2  -4 132.812 3.85509   4
   1   2   4 134.386 3.77813   4
   1   2   4 137.655 3.83097   4
   1   2   4 132.150 3.24448   2
  -1   2  -4 132.653 3.88336   3
  -2  -2  -4 245.061 6.24239   4
  -2  -2  -4 260.771 6.57014   3
   2  -2   4 251.887 6.29476   3
   2  -2   4 254.513 6.33315   4
  -2  -2  -4 257.647 6.29271   4
   2  -2   4 250.431 6.29437   4
  -2  -2  -4 253.012 5.78584   2
   2   2   4 244.726 5.73538   2
   2   2   4 259.759 6.34283   4
  -2   2  -4 257.254 6.28156   3
  -2   2  -4 255.674 6.34378   4
  -2   2  -4 257.946 6.38992   4
   2   2   4 255.889 6.32336   4
   3  -2   4 274.483 7.05234   4
  -3  -2  -4 270.592 6.62383   2
  -3  -2  -4 271.090 7.32622   3
  -3  -2  -4 264.509 6.93431   4
   3  -2   4 267.293 6.96016   4
   3  -2   4 271.000 6.93435   3
  -3  -2  -4 275.895 7.04240   4
   3   2   4 277.801 7.05125   4
  -3   2  -4 271.195 7.02248   4
   3   2   4 269.901 6.99195   4
  -3   2  -4 263.920 6.80696   3
  -3   2  -4 269.537 6.97400   4
  -4  -2  -4 1.83054 1.05155   4
   4  -2   4 3.37532 1.24381   3
  -4  -2  -4 3.92904 1.67747   2
   4  -2   4 2.44516 1.09414   4
  -4  -2  -4 0.75524 0.66258   4
  -4  -2  -4 2.96029 1.12747   3
   4  -2   4 1.71776 0.85581   4
  -4   2  -4 1.93887 0.83083   4
   4   2   4 2.00351 0.88938   4
  -4   2  -4 2.18694 1.10415   4
   4   2   4 2.24383 1.05920   4
  -4   2  -4 3.04911 1.00542   3
  -5  -2  -4 42.9287 2.94830   4
   5  -2   4 40.3057 2.78304   4
  -5  -2  -4 45.5205 2.60191   4
  -5  -2  -4 43.6268 3.20240   2
  -5  -2  -4 43.4154 3.51920   3
   5  -2   4 43.4502 2.88994   4
   5  -2   4 43.5892 2.86942   3
  -5   2  -4 39.2503 2.47154   4
  -5   2  -4 41.7646 2.94068   4
   5   2   4 44.1205 2.70042   4
   5   2   4 40.6600 2.87256   4
  -5   2  -4 43.3052 2.48359   3
  -6  -2  -4 0.50415 1.04752   4
  -6  -2  -4 1.29581 2.01586   2
   6  -2   4 -0.1317 1.02161   4
  -6  -2  -4 0.59548 1.04604   3
  -6  -2  -4 0.06216 0.66087   4
   6  -2   4 0.35262 0.87299   4
   6   2   4 1.34332 1.23908   4
  -6   2  -4 -0.1581 0.75332   4
  -6   2  -4 1.47576 1.26972   4
  -6   2  -4 1.63530 0.73633   3
  -7  -2  -4 1.29632 0.84307   4
  -7  -2  -4 0.14553 2.52738   2
  -7  -2  -4 0.17629 1.54838   4
   7   2   4 -1.0896 1.81851   4
  -7   2  -4 -0.3305 0.74752   4
  -7   2  -4 -0.2510 0.75514   3
   7   2   4 0.46272 1.40669   4
  -7   2  -4 -0.4545 1.26593   4
  -8  -2  -4 138.586 8.18466   2
   8  -2   4 141.391 6.18553   4
  -8  -2  -4 140.535 5.87199   4
  -8  -2  -4 143.700 6.28011   3
  -8  -2  -4 145.049 5.73429   4
   8   2   4 139.779 6.08355   4
  -8   2  -4 139.010 5.55232   4
  -8   2  -4 141.256 5.60948   3
  -8   2  -4 142.752 5.82945   4
  -9  -2  -4 2.05949 1.16234   4
  -9  -2  -4 1.55749 1.33388   4
   9  -2   4 3.67013 1.72468   4
  -9  -2  -4 0.83601 1.29789   3
  -9  -2  -4 1.49572 2.84458   2
  -9   2  -4 -1.0592 1.24107   3
   9   2   4 -0.5343 1.52477   4
   9   2   4 0.37629 2.15503   4
  -9   2  -4 0.46852 1.19601   4
 -10  -2  -4 4.92897 1.51656   4
 -10  -2  -4 7.19358 1.65947   4
 -10  -2  -4 4.08663 1.88605   3
  10  -2   4 5.94854 1.44523   4
 -10   2  -4 4.58616 1.48623   4
  10   2   4 7.06874 1.46950   4
 -10   2  -4 3.26542 1.21009   4
 -10   2  -4 5.36385 1.52642   3
 -11  -3   4 3.64643 3.03732   2
 -11  -3   4 0.73905 1.54692   4
 -11  -3   4 1.64792 1.66635   4
 -11   3   4 1.07363 1.53583   4
 -10  -3   4 0.11966 2.25208   2
 -10  -3   4 -0.9812 1.19139   4
 -10  -3   4 -0.9450 1.17607   4
  10  -3  -4 -0.1806 1.06457   4
  10  -3  -4 1.98266 1.14592   4
 -10   3   4 -0.4670 1.08500   4
  10   3  -4 1.48846 1.15819   4
 -10   3   4 -1.3235 1.06237   3
  10   3  -4 0.61721 1.37141   4
 -10   3   4 -1.5124 1.08512   4
  -9  -3   4 3.50547 1.01541   4
   9  -3  -4 2.61981 0.98307   4
  -9  -3   4 1.13173 0.95290   4
  -9  -3   4 0.92991 2.00599   2
  -9   3   4 1.98835 0.83740   3
  -9   3   4 0.82495 0.84917   4
  -9   3   4 1.93220 0.90839   4
   9   3  -4 4.92933 1.42998   4
   8  -3  -4 105.144 4.20709   4
  -8  -3   4 107.206 4.33706   4
   8  -3  -4 108.814 4.55982   4
  -8  -3   4 106.342 5.96971   2
  -8  -3   4 106.734 4.58964   4
   8   3  -4 111.267 4.71797   4
   8   3  -4 109.459 4.62283   4
  -8   3   4 109.297 3.91354   3
  -8   3   4 105.845 4.01991   4
   7  -3  -4 3.67013 1.02661   4
   7  -3  -4 3.29679 0.90328   4
  -7  -3   4 4.36308 2.59855   2
  -7  -3   4 2.96647 0.61864   4
  -7  -3   4 3.38612 1.15000   4
  -7   3   4 3.45581 1.06279   4
  -7   3   4 4.74336 0.78233   3
   7   3  -4 2.87788 1.06201   4
   7   3  -4 1.83292 1.14823   4
   6  -3  -4 7.02210 1.17448   4
  -6  -3   4 9.56982 2.60242   2
   6  -3  -4 10.3616 1.44680   4
  -6  -3   4 6.56924 0.98021   4
  -6  -3   4 8.77545 1.59149   4
   6   3  -4 6.92279 1.34481   4
   6   3  -4 6.46835 1.39732   4
  -6   3   4 8.82783 0.90127   4
  -6   3   4 7.47413 1.31217   4
  -6   3   4 7.40815 0.82689   3
  -5  -3   4 224.024 6.07126   4
  -5  -3   4 220.420 6.23601   4
  -5  -3   4 229.387 7.37964   2
   5  -3  -4 220.499 5.81626   4
   5  -3  -4 217.581 5.75415   4
  -5   3   4 220.322 5.82639   4
  -5   3   4 218.318 5.04894   3
  -5   3   4 220.545 5.74972   4
   5   3  -4 223.444 6.12008   4
   5   3  -4 217.911 6.13195   4
   5   3  -4 221.336 7.22947   2
  -4  -3   4 9.88233 1.61169   4
   4  -3  -4 10.5901 1.27796   4
  -4  -3   4 9.98190 1.23026   4
  -4  -3   4 12.0477 2.29507   2
   4  -3  -4 10.6955 1.28563   4
  -4   3   4 10.4624 1.36653   4
   4   3  -4 10.0978 2.26176   2
  -4   3   4 10.3355 0.65866   3
  -4   3   4 11.7953 1.10722   4
   4   3  -4 8.75513 1.38074   4
   4   3  -4 10.9843 1.45238   4
   3  -3  -4 31.8648 1.84598   4
  -3  -3   4 34.3054 2.76340   2
   3  -3  -4 33.0133 1.80389   4
  -3  -3   4 32.4867 2.16410   4
  -3   3   4 32.3069 1.72034   4
  -3   3   4 34.0250 1.90334   4
   3   3  -4 33.9329 2.70218   2
   3   3  -4 31.5260 2.07464   4
  -2  -3   4 55.8503 3.00445   2
   2  -3  -4 56.1607 2.29023   4
  -2  -3   4 57.1231 2.41231   4
   2  -3  -4 56.6703 2.22527   4
  -2  -3   4 57.3195 2.56385   4
   2   3  -4 55.2868 2.48438   4
  -2   3   4 58.0668 2.23770   4
  -2   3   4 58.0091 2.35358   4
   2   3  -4 61.7684 3.05717   2
   2   3  -4 57.8889 2.53222   4
  -1  -3   4 6.48044 1.58057   2
   1  -3  -4 5.88978 0.74146   3
  -1  -3   4 5.24377 1.01547   4
  -1  -3   4 4.66294 1.05090   4
   1  -3  -4 4.62216 0.88648   4
   1  -3  -4 5.22719 1.04682   4
  -1   3   4 5.18573 1.08837   4
   1   3  -4 6.30323 1.48292   2
   1   3  -4 3.42084 0.87201   4
   1   3  -4 5.33369 1.04908   4
  -1   3   4 4.43217 0.82928   4
   0  -3   4 198.571 5.35269   4
   0  -3  -4 207.019 5.19132   4
   0  -3   4 214.654 5.79296   2
   0  -3  -4 208.696 5.25553   4
   0  -3  -4 208.822 4.95963   3
   0  -3   4 207.661 5.41856   4
   0  -3   4 212.198 5.56617   3
   0   3   4 210.361 5.26116   4
   0   3  -4 208.928 5.39182   4
   0   3  -4 205.725 5.40087   4
   0   3   4 209.530 5.25938   4
   0   3  -4 216.625 5.77851   2
   0   3   4 212.196 5.03749   2
   1  -3   4 72.1241 2.91132   3
  -1  -3  -4 72.7027 2.91351   4
   1  -3   4 70.6876 2.94375   4
   1  -3   4 71.6728 2.90617   4
  -1  -3  -4 70.6621 2.82652   4
  -1  -3  -4 72.2896 2.84492   3
  -1  -3  -4 72.3348 2.58155   2
   1   3   4 72.3536 2.85850   4
  -1   3  -4 69.5988 2.94862   4
  -1   3  -4 73.8455 3.23558   2
   1   3   4 71.3922 2.86764   4
   1   3   4 73.5672 2.56731   2
  -1   3  -4 71.7327 2.80515   3
  -1   3  -4 72.7358 2.91974   4
  -2  -3  -4 39.6625 2.20203   2
  -2  -3  -4 42.7314 2.54815   3
  -2  -3  -4 38.2527 2.47182   4
   2  -3   4 40.0304 2.36020   4
   2  -3   4 41.8068 2.34582   3
   2  -3   4 40.0004 2.46084   4
  -2  -3  -4 37.2232 2.29410   4
  -2   3  -4 38.7136 2.33291   4
   2   3   4 40.6117 2.47059   4
  -2   3  -4 40.6814 2.15194   3
  -2   3  -4 42.3920 2.50853   4
   2   3   4 40.1714 2.39126   4
   2   3   4 41.2365 2.24443   2
   3  -3   4 149.840 4.90748   4
  -3  -3  -4 152.152 5.20664   3
   3  -3   4 153.942 4.75034   3
  -3  -3  -4 153.712 4.72864   2
   3  -3   4 154.553 5.04987   4
  -3  -3  -4 147.525 4.97935   4
  -3  -3  -4 149.177 4.87422   4
  -3   3  -4 156.885 5.11687   4
   3   3   4 150.088 4.96051   4
  -3   3  -4 152.587 4.65295   3
   3   3   4 148.984 4.97853   4
  -3   3  -4 151.883 4.93343   4
   3   3   4 153.069 4.74038   2
   4  -3   4 16.2060 1.87883   3
   4  -3   4 11.3006 1.63953   4
   4  -3   4 11.4566 2.01059   4
  -4  -3  -4 15.7787 2.08325   3
  -4  -3  -4 13.8399 2.04794   4
  -4  -3  -4 16.0695 1.68908   4
  -4  -3  -4 15.7501 2.12064   2
   4   3   4 16.0452 1.83077   4
  -4   3  -4 15.7080 1.51187   3
   4   3   4 14.1531 1.97348   4
  -4   3  -4 14.4435 1.61394   4
  -5  -3  -4 2.42847 1.57516   2
  -5  -3  -4 2.83364 0.73220   4
  -5  -3  -4 1.48650 1.09756   4
  -5  -3  -4 3.24684 0.98755   3
   5  -3   4 2.16742 0.98442   3
   5  -3   4 1.34794 0.80881   4
   5  -3   4 0.81788 0.95016   4
  -5   3  -4 1.73284 0.58957   3
  -5   3  -4 1.99759 0.74377   4
   5   3   4 1.09192 0.96862   4
   5   3   4 0.70310 1.09723   4
  -5   3  -4 1.00894 1.03490   4
  -6  -3  -4 7.76034 1.37140   4
   6  -3   4 8.67498 1.94565   3
  -6  -3  -4 8.26028 2.46255   2
  -6  -3  -4 5.52834 1.66221   4
   6  -3   4 4.31323 1.52845   4
   6  -3   4 6.94104 1.63221   4
  -6   3  -4 6.71691 1.42409   4
  -6   3  -4 5.68125 1.49956   4
  -6   3  -4 6.96746 1.19325   3
   6   3   4 6.49877 1.66266   4
   6   3   4 8.38526 1.72772   4
  -7  -3  -4 5.38444 2.37284   2
  -7  -3  -4 5.15982 1.86398   4
  -7  -3  -4 7.06682 1.31859   4
   7  -3   4 6.19572 1.79180   4
   7   3   4 7.98821 1.62161   4
  -7   3  -4 3.98092 0.89267   4
  -7   3  -4 6.30014 1.97535   4
  -7   3  -4 8.60986 1.28407   3
   7   3   4 5.90970 1.74957   4
  -8  -3  -4 3.86396 1.42162   3
  -8  -3  -4 2.81943 1.22431   4
   8  -3   4 0.44450 1.34830   4
  -8   3  -4 1.08921 0.92275   4
   8   3   4 0.71414 1.20319   4
  -8   3  -4 2.43378 0.93756   4
   8   3   4 1.60395 1.61022   4
  -8   3  -4 2.52293 0.96072   3
  -9  -3  -4 4.27778 1.24316   4
  -9  -3  -4 1.69208 1.55180   3
   9  -3   4 5.39787 2.27093   4
  -9  -3  -4 6.07249 2.19795   2
  -9  -3  -4 0.80109 1.31545   4
   9   3   4 2.51218 1.31275   4
  -9   3  -4 2.89825 1.27461   3
  -9   3  -4 4.44325 1.45843   4
  -9   3  -4 0.88402 1.03593   4
   9   3   4 3.09711 1.49615   4
 -10  -3  -4 5.71858 1.68639   4
  10  -3   4 8.15811 2.30850   4
 -10  -3  -4 8.38367 1.62999   4
 -10   3  -4 6.15850 1.57760   4
  10   3   4 7.40295 2.13933   4
 -10   3  -4 4.61309 1.46334   4
 -10   3  -4 9.50541 1.67791   3
 -10  -4   4 6.24639 1.46703   4
 -10  -4   4 5.95018 1.32295   4
 -10  -4   4 10.3152 2.49899   2
 -10   4   4 5.25410 1.27674   4
 -10   4   4 5.91163 1.62699   3
 -10   4   4 8.14645 1.28512   4
  -9  -4   4 -1.0047 1.05528   4
   9  -4  -4 0.13086 0.92832   4
  -9  -4   4 0.81748 1.12557   4
  -9  -4   4 1.42748 2.06966   2
   9  -4  -4 2.51515 1.10224   4
   9   4  -4 1.87928 1.37891   4
   9   4  -4 3.15088 1.19831   4
  -9   4   4 -0.6310 0.95031   4
  -9   4   4 0.16108 0.76216   3
  -9   4   4 1.78010 0.99652   4
   8  -4  -4 33.3982 2.57792   4
  -8  -4   4 31.4688 3.63649   2
   8  -4  -4 30.1075 2.36430   4
  -8  -4   4 32.6309 2.44417   4
  -8  -4   4 28.9667 2.20702   4
  -8   4   4 25.9602 1.97991   4
   8   4  -4 31.2912 2.79006   4
  -8   4   4 30.5354 2.22625   4
  -8   4   4 24.8844 1.54501   3
  -7  -4   4 26.7120 3.48634   4
  -7  -4   4 26.1997 2.01156   4
   7  -4  -4 27.3076 2.12543   4
   7  -4  -4 26.3123 2.54321   4
  -7   4   4 26.2932 1.37505   3
  -7   4   4 27.7509 2.26991   4
   7   4  -4 30.0442 2.77184   4
  -7   4   4 27.0487 1.85510   4
   7   4  -4 25.6540 2.55681   4
   6  -4  -4 8.65422 1.53801   4
  -6  -4   4 6.05160 1.10130   4
  -6  -4   4 9.82250 1.75910   4
  -6  -4   4 9.90443 2.72394   2
  -6   4   4 8.26846 1.03487   4
  -6   4   4 6.63065 0.64137   3
  -6   4   4 8.03971 1.51974   4
   6   4  -4 7.70580 1.50244   4
   6   4  -4 7.14329 1.50655   4
   6   4  -4 5.42604 2.85199   2
   5  -4  -4 7.35882 1.29138   4
  -5  -4   4 12.0022 2.64197   2
  -5  -4   4 9.06088 1.75688   4
  -5   4   4 7.76554 1.44943   4
   5   4  -4 9.46048 1.53248   4
   5   4  -4 9.24400 1.52219   4
   5   4  -4 5.48773 2.12369   2
  -4  -4   4 10.0801 1.14212   4
   4  -4  -4 8.58864 1.23294   4
  -4  -4   4 10.6703 2.36000   2
  -4   4   4 10.1999 1.04997   4
  -4   4   4 10.7595 1.45181   4
   4   4  -4 12.2728 1.57787   4
   4   4  -4 7.23439 1.26816   4
   4   4  -4 9.13039 2.23686   2
  -3  -4   4 13.2330 1.36039   4
   3  -4  -4 13.0055 1.30917   4
   3  -4  -4 14.3718 1.49750   4
  -3  -4   4 12.0532 1.72708   4
  -3  -4   4 14.2951 2.30150   2
  -3   4   4 14.7820 1.64363   4
  -3   4   4 13.6782 1.28835   4
   3   4  -4 14.4095 1.58003   4
   3   4  -4 15.2640 2.27732   2
   3   4  -4 14.5927 1.66370   4
  -2  -4   4 225.486 6.66495   2
  -2  -4   4 215.508 5.91150   4
   2  -4  -4 220.179 5.67655   4
  -2  -4   4 218.197 6.05400   4
   2  -4  -4 222.321 5.75828   4
   2   4  -4 208.234 6.29816   4
   2   4  -4 216.795 6.00495   4
  -2   4   4 226.803 5.73572   4
   2   4  -4 219.598 6.60649   2
  -1  -4   4 103.502 4.27406   2
   1  -4  -4 102.582 3.62777   4
   1  -4  -4 104.498 3.52898   4
  -1  -4   4 105.746 3.86349   4
  -1  -4   4 112.068 3.81233   4
   1  -4  -4 104.930 2.81904   3
   1   4  -4 107.476 3.88603   4
   1   4  -4 107.090 3.83430   4
  -1   4   4 104.202 3.70731   2
  -1   4   4 107.898 3.66135   4
  -1   4   4 104.703 3.58428   4
   0  -4   4 150.060 5.17552   2
   0  -4   4 150.098 4.71760   3
   0  -4  -4 148.303 4.07840   3
   0  -4  -4 135.947 4.45786   4
   0  -4   4 144.467 4.69442   4
   0  -4  -4 142.819 4.41536   4
   0  -4   4 149.661 4.62630   4
   0   4  -4 145.903 4.69307   4
   0   4   4 143.306 4.50086   4
   0   4   4 150.610 4.56844   4
   0   4   4 150.509 4.45947   2
   0   4  -4 152.014 5.07527   2
   0   4  -4 148.605 4.67569   4
  -1  -4  -4 296.001 7.45689   4
   1  -4   4 295.053 7.55804   4
  -1  -4  -4 287.582 7.31320   4
   1  -4   4 289.701 7.27070   3
  -1  -4  -4 287.947 7.13440   3
  -1  -4  -4 286.825 7.04252   2
   1   4   4 295.724 7.42555   4
   1   4   4 294.084 7.08423   2
  -1   4  -4 303.162 7.96326   2
  -1   4  -4 291.711 7.46749   4
   1   4   4 296.559 7.43475   4
  -1   4  -4 293.333 7.51491   4
   2  -4   4 1.04189 0.91349   3
  -2  -4  -4 0.49162 0.92811   4
   2  -4   4 0.69934 0.95351   4
  -2  -4  -4 2.61896 1.16600   3
  -2  -4  -4 1.00138 1.07769   4
   2  -4   4 1.42409 1.06201   4
  -2  -4  -4 1.38402 1.27236   2
  -2   4  -4 0.68055 0.89286   4
  -2   4  -4 2.41114 1.47889   2
  -2   4  -4 0.22223 0.92336   4
   2   4   4 0.39727 0.97549   4
  -2   4  -4 0.75786 0.77563   3
   2   4   4 0.92426 1.05907   4
   2   4   4 1.25040 1.18885   2
   3  -4   4 11.8341 2.04026   4
  -3  -4  -4 12.7902 1.88852   2
   3  -4   4 15.9411 1.77346   4
  -3  -4  -4 12.4271 2.02325   4
  -3  -4  -4 10.4569 1.53449   4
   3  -4   4 13.4202 1.67273   3
  -3  -4  -4 10.4489 1.74254   3
   3   4   4 10.8015 1.52764   4
  -3   4  -4 14.6799 1.55382   4
  -3   4  -4 10.6848 1.99025   4
  -3   4  -4 12.1800 1.23656   3
   3   4   4 11.2168 1.96642   4
   3   4   4 11.5898 1.96275   2
  -4  -4  -4 114.524 4.51077   2
  -4  -4  -4 116.386 5.21656   3
   4  -4   4 111.337 4.54617   4
  -4  -4  -4 109.786 4.31641   4
   4  -4   4 108.553 4.06696   3
   4  -4   4 102.791 5.58152   4
  -4  -4  -4 106.612 4.56146   4
   4   4   4 107.184 4.52380   4
  -4   4  -4 110.199 4.62594   4
  -4   4  -4 111.678 4.32248   4
   4   4   4 108.333 4.36230   4
   4   4   4 108.860 4.46683   2
  -4   4  -4 110.156 3.86141   3
  -5  -4  -4 0.69036 0.74430   4
   5  -4   4 -1.1279 0.92991   4
  -5  -4  -4 0.41548 0.74146   3
  -5  -4  -4 -0.3369 1.46428   2
  -5  -4  -4 0.53404 1.13116   4
   5  -4   4 1.09086 0.76676   4
   5  -4   4 1.78155 1.06191   3
  -5   4  -4 0.07343 1.08639   4
   5   4   4 0.25940 0.71407   4
  -5   4  -4 1.45504 0.60420   3
  -5   4  -4 0.41318 0.63389   4
   5   4   4 -1.2925 1.07556   4
  -6  -4  -4 26.0888 3.19672   2
   6  -4   4 26.3018 2.88061   4
  -6  -4  -4 25.8769 2.94243   4
  -6  -4  -4 29.9297 2.42235   4
   6  -4   4 25.9265 2.61516   3
  -6   4  -4 24.9505 2.88373   4
   6   4   4 25.4112 3.03627   4
   6   4   4 26.8455 2.81230   4
  -6   4  -4 23.9732 2.17020   4
  -6   4  -4 28.8419 1.96559   3
  -7  -4  -4 102.751 4.77094   4
   7  -4   4 94.0146 5.13260   4
  -7  -4  -4 103.501 5.50103   2
  -7  -4  -4 99.6559 4.91886   4
  -7   4  -4 99.0886 4.80060   4
  -7   4  -4 100.388 4.10296   3
  -7   4  -4 107.463 4.53180   4
   7   4   4 99.2889 5.12289   4
   7   4   4 98.4099 4.86550   4
  -8  -4  -4 0.18608 1.97238   2
  -8  -4  -4 2.30644 1.21290   4
   8  -4   4 0.95465 1.47888   4
  -8   4  -4 1.06604 0.96594   3
   8   4   4 0.95047 1.17880   4
  -8   4  -4 1.20496 1.22504   4
   8   4   4 -2.0069 1.45334   4
  -8   4  -4 -0.4293 1.17238   4
  -9  -4  -4 0.19828 1.74409   3
   9  -4   4 4.07976 1.64016   4
  -9  -4  -4 0.84703 1.46280   4
  -9  -4  -4 6.80381 2.24439   2
   9  -4   4 3.47775 1.33953   4
  -9  -4  -4 4.34274 1.33906   4
   9   4   4 2.45169 1.42150   4
  -9   4  -4 1.24807 1.23758   4
   9   4   4 3.46615 1.43547   4
  -9   4  -4 0.68644 1.41705   4
 -10  -4  -4 19.3645 3.18360   4
  10  -4   4 28.7119 3.09273   4
 -10   4  -4 27.1992 2.84367   3
  10   4   4 21.0133 3.26333   4
 -10   4  -4 21.1398 3.26284   4
 -10  -5   4 4.22250 1.69443   4
 -10  -5   4 1.93996 1.45654   4
 -10   5   4 3.37179 0.99146   3
 -10   5   4 2.71593 1.39010   4
  10   5  -4 4.03517 1.78186   4
 -10   5   4 2.07289 1.30234   4
   9  -5  -4 4.74786 1.22347   4
  -9  -5   4 7.05826 2.09870   2
  -9  -5   4 3.72509 1.28342   4
  -9   5   4 3.13490 1.05119   4
  -9   5   4 3.29113 0.76424   3
  -9   5   4 2.90888 1.09697   4
   9   5  -4 5.14141 1.27136   4
   8  -5  -4 2.60124 0.97910   4
  -8  -5   4 2.27775 1.85106   2
  -8  -5   4 2.28629 1.08334   4
  -8  -5   4 0.81912 0.96565   4
  -8   5   4 1.47984 0.88130   4
   8   5  -4 2.48635 1.31081   4
  -8   5   4 1.85969 0.88162   4
   7  -5  -4 0.72756 0.93727   4
  -7  -5   4 1.84645 2.09576   2
  -7  -5   4 -0.1838 0.88209   4
  -7  -5   4 -0.0398 1.01471   4
  -7   5   4 0.89594 0.97091   4
   7   5  -4 -0.8784 1.21967   4
  -7   5   4 -0.2191 0.72642   4
  -7   5   4 0.32012 0.35417   3
  -6  -5   4 17.4386 2.41813   4
  -6  -5   4 18.2666 3.31451   2
   6  -5  -4 16.4523 1.89724   4
  -6  -5   4 15.0268 1.54115   4
  -6   5   4 17.4910 2.03639   4
   6   5  -4 11.1620 2.37976   4
  -6   5   4 16.5344 1.34786   4
  -5  -5   4 2.07592 2.00425   2
  -5  -5   4 0.94101 0.95398   4
   5  -5  -4 1.78763 0.72824   4
  -5   5   4 2.43699 0.94424   4
   5   5  -4 1.09830 0.76310   4
   5   5  -4 0.64178 2.10150   2
   5   5  -4 1.66109 0.88660   4
  -4  -5   4 4.43788 1.97499   2
   4  -5  -4 7.08463 1.38101   4
   4  -5  -4 6.13623 1.13171   4
  -4  -5   4 5.65038 1.03856   4
   4   5  -4 5.58376 1.25095   4
  -4   5   4 6.23420 0.89733   4
   4   5  -4 6.66464 1.45518   4
   4   5  -4 6.05045 1.97038   2
  -4   5   4 4.14436 1.22926   4
  -3  -5   4 31.4323 2.07819   4
   3  -5  -4 33.7133 2.07129   4
  -3  -5   4 33.3484 3.03976   2
   3  -5  -4 31.5060 2.15640   4
  -3  -5   4 30.2164 2.48215   4
   3   5  -4 30.7787 2.27518   4
   3   5  -4 32.0177 2.51079   4
   3   5  -4 33.1642 2.82879   2
  -3   5   4 32.6929 2.38097   4
  -3   5   4 33.2125 1.95569   4
  -2  -5   4 29.7358 2.77025   2
   2  -5  -4 27.9261 1.98215   4
  -2  -5   4 27.3256 1.97014   4
   2  -5  -4 25.5211 2.03276   4
  -2  -5   4 24.8372 2.35117   4
   2   5  -4 26.7328 2.23717   4
  -2   5   4 27.0228 2.23241   2
  -2   5   4 28.8009 1.92973   4
   2   5  -4 26.0958 2.25986   4
   2   5  -4 28.8029 2.65208   2
  -1  -5   4 149.700 4.91974   4
   1  -5  -4 145.618 4.81841   4
  -1  -5   4 147.223 5.05044   4
  -1  -5   4 148.162 5.47613   2
   1  -5  -4 142.773 4.61042   4
  -1   5   4 148.973 4.75714   4
   1   5  -4 148.600 5.00773   4
  -1   5   4 145.176 4.89059   2
   1   5  -4 151.459 5.46031   2
  -1   5   4 153.511 4.87225   4
   0  -5   4 2.30230 1.03123   4
   0  -5   4 2.91295 0.81732   4
   0  -5   4 3.99480 1.69727   2
   0  -5  -4 2.66826 0.85457   4
   0  -5  -4 3.70570 1.19502   4
   0   5  -4 1.44222 0.97418   4
   0   5   4 2.89352 1.28840   2
   0   5  -4 2.59417 1.58484   2
   0   5   4 1.71245 0.92336   4
   0   5  -4 3.10290 1.03851   4
   1  -5   4 -0.0937 0.88829   4
  -1  -5  -4 0.15179 1.05935   4
  -1  -5  -4 0.51488 1.25234   2
   1  -5   4 0.19093 0.93071   3
  -1  -5  -4 0.66112 0.66720   4
   1  -5   4 0.75486 0.56730   4
   1   5   4 0.12050 0.79064   4
  -1   5  -4 0.33593 1.20678   2
   1   5   4 0.79042 1.01349   4
   1   5   4 -0.6292 1.02548   2
  -1   5  -4 0.49787 0.89471   4
  -1   5  -4 0.07038 0.71839   4
  -2  -5  -4 19.1533 1.80189   4
  -2  -5  -4 19.7947 2.17025   2
   2  -5   4 18.9949 2.29023   4
  -2  -5  -4 18.9057 2.26512   4
   2  -5   4 18.9188 1.91837   3
   2   5   4 19.8968 2.15736   4
  -2   5  -4 19.8453 1.79071   4
   2   5   4 19.0583 1.79780   4
  -2   5  -4 17.5618 2.19165   2
   2   5   4 18.0282 1.91341   2
  -2   5  -4 19.2779 2.27524   4
   3  -5   4 2.22181 1.19165   4
  -3  -5  -4 1.27990 0.68569   4
   3  -5   4 -0.2405 0.92311   4
  -3  -5  -4 0.38526 1.38240   2
   3  -5   4 0.15999 0.77556   3
  -3  -5  -4 0.07436 0.98921   4
  -3  -5  -4 0.41791 0.95901   3
   3   5   4 -0.1956 1.11093   2
  -3   5  -4 -0.2364 0.91690   4
  -3   5  -4 0.87103 0.70037   4
   3   5   4 -0.5887 0.72129   4
  -3   5  -4 -1.2986 1.21849   2
   3   5   4 0.66014 0.62804   4
  -4  -5  -4 11.2929 2.02426   3
  -4  -5  -4 17.0345 2.46556   2
  -4  -5  -4 16.0505 1.71045   4
   4  -5   4 14.7713 1.74966   3
   4  -5   4 13.2104 2.40802   4
   4  -5   4 14.7806 1.82130   4
  -4  -5  -4 14.9108 2.46775   4
  -4   5  -4 15.6061 1.69180   4
   4   5   4 15.8394 1.72979   4
  -4   5  -4 15.4898 1.25121   3
  -4   5  -4 14.8564 2.38470   4
   4   5   4 12.1614 2.26991   4
   4   5   4 14.3389 2.17806   2
  -5  -5  -4 1.47082 1.37849   3
   5  -5   4 1.79841 1.13247   3
  -5  -5  -4 1.46761 1.32608   4
   5  -5   4 1.32227 1.14007   4
   5  -5   4 1.92249 1.42359   4
  -5  -5  -4 1.17045 2.02197   2
  -5  -5  -4 2.02165 0.89349   4
  -5   5  -4 2.76083 0.86478   4
   5   5   4 -0.1729 0.94072   4
   5   5   4 1.43937 1.31838   4
  -5   5  -4 1.74499 1.48950   4
   6  -5   4 -0.9712 1.17268   4
  -6  -5  -4 -1.5613 1.98827   2
   6  -5   4 1.44638 1.30340   3
  -6  -5  -4 1.11811 2.37432   4
  -6  -5  -4 -1.1657 0.87226   4
  -6   5  -4 -0.4085 0.92719   4
   6   5   4 1.32435 1.16209   4
  -6   5  -4 0.88191 0.67026   3
  -6   5  -4 -1.6410 1.13338   4
   6   5   4 -0.0768 1.16927   4
  -7  -5  -4 19.8202 2.29891   4
   7  -5   4 16.8022 2.86560   4
  -7  -5  -4 17.8322 2.39636   4
  -7  -5  -4 25.9253 3.49562   2
   7  -5   4 16.7374 2.21170   3
  -7   5  -4 18.9474 2.22314   4
  -7   5  -4 15.7240 2.11678   4
  -7   5  -4 20.3998 1.73060   3
   7   5   4 20.3830 2.47032   4
  -8  -5  -4 4.18546 2.14513   2
  -8  -5  -4 0.27527 1.40635   4
  -8  -5  -4 1.80766 1.21843   4
  -8   5  -4 2.66421 1.33173   4
  -8   5  -4 0.01382 1.17289   4
   8   5   4 0.73924 1.29238   4
   8   5   4 1.58910 1.45771   4
  -8   5  -4 1.62783 1.20814   3
   9  -5   4 0.62814 1.48562   4
  -9  -5  -4 1.70790 2.35490   2
  -9  -5  -4 -2.8537 2.04153   3
  -9  -5  -4 -2.0611 1.73755   4
  -9  -5  -4 -0.9971 1.45275   4
   9   5   4 0.51257 1.77262   4
  -9   5  -4 3.25933 1.36587   3
  -9   5  -4 -0.2347 1.50004   4
  -9   5  -4 -1.4187 1.32000   4
   9   5   4 2.44485 1.52253   4
 -10  -6   4 -1.4823 1.96514   4
 -10  -6   4 -0.0827 3.00269   2
 -10  -6   4 2.07721 1.92016   4
 -10   6   4 -1.8682 1.51224   4
  10   6  -4 -0.5915 1.91660   4
 -10   6   4 -0.9471 1.66158   4
  -9  -6   4 0.65369 1.42002   4
   9  -6  -4 2.34858 1.40601   4
  -9  -6   4 -1.0002 1.45738   4
  -9  -6   4 1.34704 2.36473   2
  -9   6   4 -0.2576 1.31655   4
   9   6  -4 3.61366 1.79912   4
  -9   6   4 -0.2279 1.23827   4
   9   6  -4 1.26740 1.52996   4
  -8  -6   4 1.84559 1.10064   4
   8  -6  -4 3.75611 1.16303   4
  -8  -6   4 -0.4156 1.93999   2
  -8  -6   4 1.35012 1.27646   4
   8   6  -4 2.29462 1.22781   4
   8   6  -4 1.88567 1.43558   4
  -8   6   4 1.55401 1.00489   4
  -8   6   4 0.60665 1.08840   4
  -7  -6   4 59.4930 4.15297   2
   7  -6  -4 55.8596 3.34618   4
  -7  -6   4 56.4197 3.33563   4
  -7  -6   4 55.5571 3.08684   4
   7   6  -4 58.6197 5.33440   2
  -7   6   4 52.7988 2.94355   4
  -7   6   4 59.8076 3.17449   4
   7   6  -4 60.6088 3.98533   4
   6  -6  -4 1.38512 1.08541   4
  -6  -6   4 1.79267 2.18442   2
   6  -6  -4 1.47636 0.93841   4
  -6  -6   4 0.73694 0.87460   4
  -6   6   4 1.06710 1.03748   4
  -6   6   4 1.49197 0.75229   4
   6   6  -4 -0.0920 2.51361   2
  -5  -6   4 57.6734 4.47693   2
   5  -6  -4 50.4534 3.34985   4
  -5  -6   4 52.8113 2.83235   4
   5  -6  -4 51.9428 3.14688   4
  -5  -6   4 45.2255 3.50078   4
  -5   6   4 49.5766 2.59467   4
  -5   6   4 50.5430 3.15647   4
   5   6  -4 46.5584 3.49327   4
  -4  -6   4 269.612 8.93129   2
   4  -6  -4 272.254 7.64362   4
  -4  -6   4 273.856 7.93180   4
   4  -6  -4 266.471 7.65610   4
  -4  -6   4 276.201 8.23698   4
   4   6  -4 281.787 8.21893   4
  -4   6   4 280.252 7.89827   4
   4   6  -4 278.576 9.00517   2
  -4   6   4 276.275 7.57661   4
   4   6  -4 278.822 8.24071   4
  -3  -6   4 28.8786 2.05506   4
  -3  -6   4 31.5186 3.25338   2
  -3  -6   4 25.3318 2.70143   4
   3  -6  -4 27.8954 2.35317   4
   3  -6  -4 28.6070 2.13407   4
   3   6  -4 30.2251 2.34736   4
  -3   6   4 27.2606 1.90891   4
   3   6  -4 26.6157 2.90052   2
   3   6  -4 22.9625 2.52218   4
  -3   6   4 30.4600 2.57151   4
  -2  -6   4 76.0402 3.87728   4
  -2  -6   4 78.7083 4.36833   2
   2  -6  -4 78.4682 2.15834   3
   2  -6  -4 81.5216 3.66409   4
  -2  -6   4 77.5282 3.47494   4
   2  -6  -4 78.6402 3.38674   4
   2   6  -4 77.9383 4.14257   2
  -2   6   4 82.0189 3.90121   2
  -2   6   4 83.6510 3.50479   4
   2   6  -4 76.1136 3.84918   4
   2   6  -4 82.4848 3.77586   4
  -1  -6   4 48.5251 3.46129   2
   1  -6  -4 51.3397 2.71086   4
  -1  -6   4 47.8091 3.19956   4
  -1  -6   4 48.6735 2.63021   4
   1  -6  -4 46.4293 2.91732   4
  -1   6   4 48.2873 2.90414   2
  -1   6   4 48.2115 2.87551   4
   1   6  -4 50.5603 4.09416   4
   1   6  -4 46.9593 3.31758   2
  -1   6   4 48.7105 2.63896   4
   0  -6  -4 0.62806 0.59075   4
   0  -6  -4 2.32910 1.19510   4
   0  -6   4 0.57718 0.93183   4
   0  -6   4 -0.9556 1.24384   2
   0  -6   4 1.58961 0.64047   4
   0   6   4 0.83837 0.87864   2
   0   6  -4 0.88387 1.08139   4
   0   6   4 0.51904 0.74380   4
   0   6  -4 2.28573 1.01234   4
   0   6  -4 -0.0245 1.27092   2
   0   6   4 1.14672 0.62570   4
   1  -6   4 22.8790 1.92852   4
  -1  -6  -4 26.0188 1.95425   4
   1  -6   4 24.2910 2.18519   3
   1  -6   4 27.0862 2.59624   4
  -1  -6  -4 23.5490 2.31628   2
  -1  -6  -4 24.2887 2.43567   4
  -1   6  -4 24.8079 2.27075   4
   1   6   4 24.6762 2.02418   4
  -1   6  -4 20.8452 2.38938   2
   1   6   4 22.9374 2.01922   2
  -1   6  -4 24.0184 2.61782   4
   1   6   4 26.8277 2.40032   4
   2  -6   4 5.82943 1.42718   3
   2  -6   4 3.66041 1.34446   4
  -2  -6  -4 8.01367 1.89000   2
  -2  -6  -4 5.93545 1.35102   4
  -2  -6  -4 4.55643 1.22851   4
   2   6   4 3.19426 1.06606   4
   2   6   4 3.47872 1.32465   2
  -2   6  -4 4.95002 1.55821   4
  -2   6  -4 2.35750 1.49976   2
   2   6   4 5.54042 1.24591   4
   3  -6   4 14.7234 1.86796   3
   3  -6   4 11.4656 2.35705   4
  -3  -6  -4 14.1647 2.51192   2
  -3  -6  -4 16.1772 2.55302   4
  -3   6  -4 10.4364 2.08502   2
  -3   6  -4 16.8741 1.73558   4
   3   6   4 14.2564 2.26741   4
  -3   6  -4 13.2047 2.36645   4
   3   6   4 13.3048 2.06665   2
   4  -6   4 186.496 6.86748   4
   4  -6   4 179.800 5.76148   3
  -4  -6  -4 182.529 6.81382   4
  -4  -6  -4 188.537 6.54335   4
  -4  -6  -4 195.582 6.83373   2
  -4  -6  -4 191.927 6.93964   3
   4   6   4 183.899 6.63606   4
  -4   6  -4 189.980 6.89149   4
   4   6   4 184.380 6.84528   4
  -4   6  -4 185.165 6.40196   4
  -4   6  -4 186.173 7.50207   2
  -5  -6  -4 13.5173 2.76700   3
   5  -6   4 15.9093 2.10784   3
   5  -6   4 18.1858 2.35746   4
   5  -6   4 13.7885 2.90389   4
  -5  -6  -4 18.0544 3.05411   4
  -5  -6  -4 17.2182 2.84772   2
  -5  -6  -4 17.7333 2.67354   4
   5   6   4 14.7876 3.12016   2
   5   6   4 15.8093 2.81496   4
  -5   6  -4 17.2110 1.41863   3
   5   6   4 13.8701 2.81290   4
  -5   6  -4 15.3090 1.95933   4
  -5   6  -4 13.5932 2.87251   4
  -6  -6  -4 11.0623 2.60297   2
   6  -6   4 12.5444 2.35045   4
   6  -6   4 11.2736 1.86352   3
  -6  -6  -4 11.8981 1.84455   4
  -6   6  -4 10.7490 1.92471   4
  -6   6  -4 10.0166 1.25942   3
   6   6   4 13.2362 2.11422   4
   6   6   4 9.46106 2.48762   4
  -6   6  -4 12.2795 2.13877   4
  -7  -6  -4 1.84801 1.22191   4
  -7  -6  -4 8.20623 2.30364   2
  -7  -6  -4 4.56002 1.46697   4
   7  -6   4 5.81448 2.62610   4
   7   6   4 4.06970 1.26682   4
  -7   6  -4 3.65705 0.87754   3
  -7   6  -4 3.35054 1.29972   4
  -7   6  -4 5.17672 1.17376   4
  -8  -6  -4 -1.6720 1.47370   4
   8  -6   4 -0.1196 1.50599   4
  -8  -6  -4 2.24745 2.31373   2
   8  -6   4 -0.3476 1.26187   4
  -8  -6  -4 -1.9300 1.49094   4
  -8  -6  -4 -1.2720 1.83776   3
  -8   6  -4 -1.7624 1.30723   4
   8   6   4 -0.3916 1.50289   4
  -8   6  -4 -0.6423 1.40519   4
  -8   6  -4 -0.0226 1.05690   3
   8   6   4 -1.2791 1.50826   4
   9  -6   4 -0.0844 1.67213   4
  -9  -6  -4 2.05028 2.41545   2
   9  -6   4 3.73038 2.01407   4
  -9  -6  -4 -2.0632 2.00139   4
  -9  -6  -4 -2.8442 1.98610   4
  -9   6  -4 -1.9686 1.74037   4
  -9   6  -4 0.02941 1.75177   4
   9   6   4 3.82346 2.08364   4
   9   6   4 0.51614 2.14360   4
  -9  -7   4 -2.4114 1.81761   4
  -9  -7   4 -1.5503 1.74374   4
   9  -7  -4 3.18209 1.65900   4
  -9  -7   4 0.44251 2.63469   2
   9  -7  -4 -0.9045 1.75868   4
  -9   7   4 -1.0839 1.45370   4
   9   7  -4 -1.1926 1.80935   4
   9   7  -4 4.91631 2.24687   4
  -8  -7   4 4.31146 2.21229   2
  -8  -7   4 4.57099 2.88871   4
  -8  -7   4 3.06037 1.29430   4
  -8   7   4 4.43466 1.25484   4
   8   7  -4 1.98205 1.46417   4
  -8   7   4 2.20101 1.25377   4
  -7  -7   4 3.38608 1.30866   4
  -7  -7   4 1.68848 1.21602   4
  -7  -7   4 3.51910 1.99884   2
   7   7  -4 3.48157 1.86137   4
   7   7  -4 1.24260 2.64865   2
  -7   7   4 2.90295 1.10657   4
  -7   7   4 3.23949 1.10437   4
  -6  -7   4 24.0015 2.95840   2
   6  -7  -4 32.1820 2.95034   4
  -6  -7   4 24.3110 2.38845   4
  -6  -7   4 29.8607 2.37501   4
  -6   7   4 24.6058 1.98962   4
   6   7  -4 25.0524 3.08575   4
   6   7  -4 25.3903 3.66607   2
  -6   7   4 30.4153 2.28756   4
  -5  -7   4 202.283 7.89429   2
   5  -7  -4 199.648 6.81590   4
   5  -7  -4 201.517 6.69235   4
  -5  -7   4 202.896 7.03964   4
  -5  -7   4 208.126 6.73522   4
  -5   7   4 200.583 6.40787   4
   5   7  -4 197.785 7.33621   4
  -5   7   4 200.705 6.77799   4
   5   7  -4 195.747 7.99176   2
   4  -7  -4 16.0022 2.48949   4
  -4  -7   4 12.6332 3.15498   4
  -4  -7   4 18.3782 1.80050   4
   4  -7  -4 12.8966 2.31482   4
  -4   7   4 17.1740 1.66527   4
   4   7  -4 12.6438 2.72367   4
   4   7  -4 14.7495 3.27081   2
  -4   7   4 12.8992 2.93955   4
  -4   7   4 11.9929 2.57702   2
   3  -7  -4 6.83908 1.57430   4
  -3  -7   4 10.8051 2.97204   2
  -3  -7   4 10.2784 1.55635   4
  -3  -7   4 9.00314 1.94495   4
   3  -7  -4 8.90954 1.85574   4
   3   7  -4 6.72193 1.82977   4
   3   7  -4 5.66175 1.78083   4
  -3   7   4 7.69131 2.18311   2
   3   7  -4 9.21035 2.97469   2
  -3   7   4 8.40088 1.82953   4
  -3   7   4 10.7996 1.39630   4
   2  -7  -4 11.0198 2.02651   4
  -2  -7   4 12.4966 2.73783   2
   2  -7  -4 7.62934 1.76222   4
  -2  -7   4 12.1786 2.41260   4
  -2  -7   4 12.3393 1.54485   4
   2   7  -4 13.2329 2.09263   4
  -2   7   4 8.92745 1.46715   4
  -2   7   4 7.69522 1.76000   2
   2   7  -4 13.8273 2.81806   2
   2   7  -4 13.0103 2.26324   4
   1  -7  -4 93.1874 4.01557   4
  -1  -7   4 91.1211 4.08336   4
  -1  -7   4 89.3581 4.51686   4
   1  -7  -4 86.7207 4.33145   4
  -1  -7   4 87.9653 4.91352   2
  -1   7   4 93.1068 4.34855   4
   1   7  -4 92.4192 4.87943   2
   1   7  -4 92.5589 4.35633   4
  -1   7   4 91.5050 4.97094   2
  -1   7   4 89.6546 4.01980   4
   0  -7   4 44.9751 3.42457   4
   0  -7   4 43.5928 3.12183   3
   0  -7   4 49.8530 2.82318   4
   0  -7   4 41.5667 3.64677   2
   0  -7  -4 41.6877 2.71081   4
   0  -7  -4 42.9493 3.18974   4
   0   7   4 41.3648 3.41766   2
   0   7  -4 49.1061 2.99111   4
   0   7   4 49.3997 2.89256   4
   0   7  -4 43.7950 3.46059   2
   0   7  -4 45.6105 3.54652   4
   0   7   4 43.9876 3.08550   4
  -1  -7  -4 14.7570 1.94472   4
   1  -7   4 12.9068 2.64553   4
  -1  -7  -4 16.1791 2.60969   4
   1  -7   4 17.3001 1.91668   4
  -1  -7  -4 16.2286 2.62641   2
   1  -7   4 12.7107 2.21165   3
  -1   7  -4 14.1917 2.63331   2
  -1   7  -4 13.2056 1.96760   4
   1   7   4 10.9762 2.28791   2
  -1   7  -4 14.3891 2.75492   4
   1   7   4 18.1005 2.29361   4
   1   7   4 17.7034 1.91198   4
  -2  -7  -4 87.0843 4.19518   4
   2  -7   4 83.4206 4.62955   4
   2  -7   4 86.5706 4.16146   4
   2  -7   4 82.6309 3.87934   3
  -2  -7  -4 80.2732 4.45049   2
  -2  -7  -4 84.6951 4.56694   4
   2   7   4 88.9406 4.46442   4
   2   7   4 84.8225 4.03221   4
  -2   7  -4 78.4521 5.49621   2
  -2   7  -4 81.0776 4.58340   4
  -2   7  -4 89.9886 4.21632   4
   3  -7   4 319.201 9.69406   4
   3  -7   4 316.894 8.41137   3
  -3  -7  -4 266.627 10.2635   4
   3  -7   4 297.022 12.1404   4
  -3  -7  -4 314.380 9.59377   4
  -3  -7  -4 330.714 9.58579   2
   3   7   4 335.113 9.50844   4
  -3   7  -4 316.342 9.23946   4
   3   7   4 324.774 9.64379   4
   3   7   4 313.865 9.22308   2
  -3   7  -4 320.183 9.67263   4
   4  -7   4 76.4192 3.59047   3
   4  -7   4 82.9207 4.71414   4
  -4  -7  -4 80.9002 4.28932   4
  -4  -7  -4 89.7895 4.98808   2
  -4  -7  -4 79.5896 4.96322   4
   4   7   4 78.5591 4.39256   2
  -4   7  -4 83.0709 4.16948   4
  -4   7  -4 78.0513 4.56641   4
   4   7   4 71.0888 5.84588   4
   5  -7   4 0.85218 1.02817   3
  -5  -7  -4 0.01402 0.96837   4
   5  -7   4 1.66503 1.65513   4
  -5  -7  -4 0.80791 1.37583   3
  -5  -7  -4 3.15011 2.05348   2
  -5  -7  -4 2.06700 1.44713   4
  -5   7  -4 3.09748 1.29023   4
   5   7   4 1.41977 2.26103   2
   5   7   4 1.90479 1.08389   4
  -5   7  -4 1.91992 1.24230   4
   5   7   4 5.21274 1.72047   4
  -6  -7  -4 3.49216 2.35213   2
  -6  -7  -4 1.39692 1.22611   4
   6  -7   4 4.00587 4.35088   4
   6  -7   4 -0.3923 1.06200   3
  -6  -7  -4 0.60722 1.36130   4
  -6  -7  -4 1.39815 1.21419   3
   6   7   4 1.74152 1.21932   4
   6   7   4 2.27722 1.38779   4
  -6   7  -4 -0.6147 1.19861   4
  -6   7  -4 0.56528 1.31095   4
   6   7   4 0.83887 2.36550   2
  -7  -7  -4 0.00618 1.82134   3
   7  -7   4 3.34637 1.46787   3
   7  -7   4 0.04056 1.21527   4
  -7  -7  -4 2.05291 2.15648   2
   7   7   4 -0.7165 1.29918   4
  -7   7  -4 0.20190 1.32045   4
  -7   7  -4 -0.4244 1.47754   4
  -8  -7  -4 -1.9686 1.95370   4
   8  -7   4 3.33663 1.67756   4
  -8  -7  -4 1.83733 1.94196   4
  -8  -7  -4 5.65169 2.50744   2
   8  -7   4 1.32480 2.35803   4
   8   7   4 4.07544 1.96011   4
  -8   7  -4 0.03001 1.64271   4
  -8   7  -4 0.25799 1.55584   4
  -8   7  -4 0.73447 1.08346   3
  -8  -8   4 8.33979 2.84151   2
   8  -8  -4 4.38141 1.69829   4
  -8   8   4 1.12077 1.63700   4
  -8   8   4 1.19313 1.58003   4
  -7  -8   4 8.04475 1.55284   4
  -7   8   4 4.50813 1.55523   4
   6  -8  -4 59.1410 3.44942   4
  -6  -8   4 45.7680 3.39775   4
  -6  -8   4 55.7334 4.34207   4
   6  -8  -4 62.1057 4.10849   4
  -6  -8   4 55.2460 3.76186   2
  -6   8   4 56.4765 3.35030   4
  -6   8   4 55.0993 3.27068   4
   6   8  -4 59.7368 4.50862   2
   6   8  -4 64.0762 4.60850   4
  -5  -8   4 2.10979 1.14333   4
   5  -8  -4 0.20403 1.03268   4
   5  -8  -4 1.56516 1.39727   4
  -5  -8   4 2.17214 1.39596   4
  -5  -8   4 0.84646 1.89046   2
   5   8  -4 2.67558 1.47565   4
  -5   8   4 -0.5210 1.65881   2
  -5   8   4 0.71403 1.09076   4
   5   8  -4 0.45704 2.03670   2
  -5   8   4 -0.1569 1.00378   4
   4  -8  -4 75.5961 4.31402   4
  -4  -8   4 69.5730 3.88110   4
  -4  -8   4 75.5432 4.73675   2
  -4  -8   4 68.4681 3.58434   4
  -4   8   4 64.9170 3.99636   2
  -4   8   4 72.7519 3.74594   4
   4   8  -4 70.4862 4.82940   2
  -4   8   4 71.1943 3.54765   4
   4   8  -4 65.8690 4.35800   4
   3  -8  -4 15.6765 2.82553   4
  -3  -8   4 15.3682 2.82888   2
  -3  -8   4 18.2957 1.88981   4
  -3  -8   4 17.8833 2.59806   4
  -3   8   4 11.6930 2.80433   2
   3   8  -4 18.3468 2.31842   4
  -3   8   4 15.8237 2.24939   4
  -3   8   4 15.4896 1.73270   4
   2  -8  -4 17.8416 1.23178   3
  -2  -8   4 13.6971 2.98948   2
  -2  -8   4 11.0514 2.17293   4
   2  -8  -4 15.1056 2.77637   4
   2   8  -4 16.0312 3.09012   2
   2   8  -4 15.9360 2.45641   4
  -2   8   4 15.3424 2.75900   2
  -2   8   4 15.9996 1.83244   4
  -2   8   4 14.5474 2.56201   4
   2   8  -4 16.7046 2.73929   4
  -1  -8   4 1.62136 2.64615   2
   1  -8  -4 1.85781 1.33937   4
  -1  -8   4 1.65907 1.02560   4
  -1  -8   4 0.55806 1.61200   4
   1   8  -4 2.45503 2.20495   2
   1   8  -4 4.62722 1.49513   4
  -1   8   4 5.70215 2.01322   4
  -1   8   4 2.27985 1.61788   2
   0  -8  -4 17.8612 3.06838   4
   0  -8   4 16.2654 3.08732   4
   0  -8   4 12.3456 2.80061   3
   0  -8   4 15.8591 2.19940   4
   0   8   4 19.0990 3.63889   4
   0   8  -4 16.0840 2.95664   4
   0   8   4 20.4162 2.01252   4
   1  -8   4 10.4524 2.16406   4
   1  -8   4 12.0431 2.66915   3
  -1  -8  -4 17.5309 2.20078   4
  -1  -8  -4 15.4144 2.98342   4
   1   8   4 14.1332 2.48312   4
  -1   8  -4 10.1686 2.20480   4
   1   8   4 11.3597 2.21067   2
   1   8   4 15.5200 2.01863   4
  -2  -8  -4 103.824 5.27208   4
  -2  -8  -4 104.397 4.88561   4
   2  -8   4 106.198 5.58894   4
   2  -8   4 105.222 4.65163   3
  -2  -8  -4 110.567 5.47652   2
   2  -8   4 107.879 4.92486   4
   2   8   4 104.709 5.13736   4
   2   8   4 91.3376 5.36480   2
   2   8   4 113.999 5.07183   4
  -2   8  -4 116.995 6.73966   4
   3  -8   4 2.78534 2.00426   4
  -3  -8  -4 0.51418 2.29281   4
   3  -8   4 3.10192 1.16408   4
  -3  -8  -4 2.74832 2.13568   2
   3   8   4 0.33349 1.61637   2
   3   8   4 4.22063 1.45791   4
   3   8   4 3.45129 1.23545   4
  -3   8  -4 3.41770 1.55215   4
  -3   8  -4 2.62883 1.55196   4
  -4  -8  -4 69.4995 4.16707   4
   4  -8   4 63.5490 3.24864   3
   4  -8   4 67.0861 6.87934   4
   4  -8   4 67.2386 3.59133   4
  -4  -8  -4 68.9234 4.76795   2
  -4  -8  -4 63.6693 3.73541   4
  -4  -8  -4 65.5487 4.12652   3
  -4   8  -4 69.1363 3.75441   4
  -4   8  -4 64.1790 3.78869   4
   4   8   4 70.4631 3.95198   4
   4   8   4 68.0447 3.98894   4
  -5  -8  -4 10.7322 2.40105   4
  -5  -8  -4 4.72969 1.29031   4
   5  -8   4 5.87703 1.22461   4
  -5  -8  -4 8.15602 2.40304   2
  -5   8  -4 5.55879 1.26896   4
   5   8   4 3.33178 1.29396   4
  -5   8  -4 6.55032 1.35029   4
   5   8   4 3.16236 1.29579   4
  -6  -8  -4 5.58039 2.26887   2
  -6  -8  -4 3.11937 1.60582   3
   6  -8   4 4.40164 1.45888   4
  -6  -8  -4 1.84679 1.61588   4
   6  -8   4 8.15321 1.72174   3
   6   8   4 5.93292 1.67534   4
   6   8   4 6.76208 2.54972   2
   6   8   4 1.69939 1.55942   4
  -6   8  -4 5.50957 2.25969   2
  -7  -8  -4 -2.6891 2.16436   3
  -7  -8  -4 0.96013 2.37924   2
   7  -8   4 4.31404 1.75467   4
   7  -8   4 1.36526 1.34750   3
  -7  -8  -4 1.19535 1.95975   4
   7   8   4 0.38765 1.97844   4
  -7   8  -4 1.42539 2.93303   2
  -7   8  -4 -1.0857 1.80703   4
  -7   8  -4 -2.2070 1.59950   4
   7  -9  -4 8.58335 2.64960   4
  -7  -9   4 10.4177 2.91109   2
   7   9  -4 9.74718 2.01721   4
  -6  -9   4 4.18835 2.50991   2
   6  -9  -4 3.03655 1.87131   4
  -6  -9   4 -0.7401 1.86570   4
  -6  -9   4 0.48053 1.52603   4
   6  -9  -4 -0.3485 1.44046   4
  -6   9   4 1.75139 2.34179   2
   6   9  -4 -1.9815 2.37451   2
  -6   9   4 0.79108 1.47580   4
   6   9  -4 -2.0342 1.70052   4
  -6   9   4 0.92783 1.41247   4
  -5  -9   4 3.90606 1.42857   4
   5  -9  -4 4.65636 1.25795   4
   5  -9  -4 7.63971 2.20589   4
  -5  -9   4 4.27205 1.68994   4
  -5   9   4 4.99117 1.31642   4
   5   9  -4 6.29843 2.26120   2
  -5   9   4 6.00777 2.16595   2
   4  -9  -4 52.9752 4.01608   4
  -4  -9   4 42.0903 3.18253   4
  -4  -9   4 47.5508 3.41221   4
  -4  -9   4 46.5316 3.67450   2
  -4   9   4 39.9537 3.37015   2
  -4   9   4 44.3102 3.13874   4
   4   9  -4 50.8463 3.87972   2
  -4   9   4 48.2907 3.02616   4
   4   9  -4 49.7400 3.97414   4
   4   9  -4 40.5574 3.32512   4
  -3  -9   4 25.6904 2.64176   4
   3  -9  -4 25.3040 3.22541   4
  -3  -9   4 16.4597 2.64129   2
  -3  -9   4 23.7585 2.35048   4
   3   9  -4 19.8913 2.36548   4
   3   9  -4 16.8483 2.75906   2
  -3   9   4 24.0741 2.28323   4
  -3   9   4 20.8620 2.44610   2
   3   9  -4 23.0366 3.15292   4
  -3   9   4 23.3942 2.38932   4
   2  -9  -4 8.40739 0.90205   3
  -2  -9   4 9.69620 2.09540   4
  -2  -9   4 9.29471 1.96748   4
   2  -9  -4 6.32461 1.78153   4
  -2   9   4 11.4071 1.91148   4
  -2   9   4 5.14865 1.81577   2
  -2   9   4 9.48106 1.90596   4
   1  -9  -4 14.9412 2.97328   4
  -1  -9   4 17.1654 2.50291   4
  -1  -9   4 17.5493 1.99991   4
  -1   9   4 20.3828 2.09474   4
  -1   9   4 12.8384 2.34298   2
   1   9  -4 11.8547 2.71620   2
   1   9  -4 17.8233 2.31287   4
   0  -9   4 3.26918 1.45023   3
   0  -9   4 1.83537 1.24308   4
   0  -9  -4 2.49431 1.81792   4
   0  -9   4 1.98625 1.06646   4
   0   9  -4 1.78025 1.22268   4
   0   9   4 2.90890 1.22495   4
   0   9   4 2.58403 0.99764   4
   0   9  -4 1.53911 1.31001   4
   0   9   4 3.74310 1.66269   2
   1  -9   4 3.90354 1.53686   4
  -1  -9  -4 1.25556 1.54317   4
  -1  -9  -4 3.49622 1.07113   4
   1  -9   4 5.14333 1.53185   3
   1  -9   4 5.66914 1.26540   4
   1   9   4 6.07937 1.78198   2
   1   9   4 1.95116 0.95221   4
  -1   9  -4 1.55432 1.26900   4
   1   9   4 5.73248 2.30617   4
  -1   9  -4 3.00542 1.64625   4
   2  -9   4 15.1986 2.54938   3
   2  -9   4 18.1178 2.23892   4
   2  -9   4 15.5056 2.63068   4
  -2  -9  -4 17.4182 3.14000   4
  -2  -9  -4 15.3742 2.30831   4
   2   9   4 16.7186 2.19003   4
  -2   9  -4 20.1736 2.42010   4
  -2   9  -4 15.5713 2.44663   4
   2   9   4 15.7742 2.35010   4
  -3  -9  -4 26.1583 3.51133   2
   3  -9   4 27.6420 2.97806   4
   3  -9   4 18.4787 2.40850   4
  -3  -9  -4 17.5741 2.52169   4
   3  -9   4 23.0687 2.58320   3
  -3  -9  -4 23.1257 2.88754   4
  -3   9  -4 23.8877 2.62565   4
  -3   9  -4 26.8832 2.89058   4
   3   9   4 17.1530 2.59144   2
   3   9   4 21.2308 2.60326   4
  -4  -9  -4 3.34459 1.60972   4
   4  -9   4 3.43470 1.32422   3
  -4  -9  -4 3.65589 2.05617   2
   4  -9   4 4.34560 1.69231   4
   4  -9   4 2.34437 1.33434   4
  -4  -9  -4 2.99544 1.48980   4
  -4   9  -4 2.15564 1.36556   4
   4   9   4 1.95978 1.49813   4
   4   9   4 3.98359 1.94743   2
   4   9   4 5.19382 1.53738   4
   5  -9   4 5.75672 1.78703   4
  -5  -9  -4 4.29386 2.24936   2
   5  -9   4 -0.2596 1.49745   4
  -5  -9  -4 2.74125 1.82359   4
  -5  -9  -4 1.25014 1.69015   3
   5  -9   4 2.99791 1.29935   3
  -5   9  -4 1.86404 1.69042   4
  -5   9  -4 4.93227 2.37486   2
  -5   9  -4 0.23841 1.66485   4
   5   9   4 5.87105 2.11817   2
   5   9   4 2.61338 1.76353   4
   5   9   4 0.81273 1.54319   4
  -6  -9  -4 5.36938 2.13329   3
  -6  -9  -4 0.64500 2.09113   4
  -6  -9  -4 4.80064 1.68603   4
  -6  -9  -4 9.29662 2.61619   2
  -6   9  -4 1.84010 1.62136   4
   6   9   4 3.90791 1.70134   4
  -6   9  -4 1.07543 1.98729   4
  -6 -10   4 0.24203 2.04922   4
  -6 -10   4 1.19202 2.94704   2
   6 -10  -4 6.51170 3.63155   4
   6 -10  -4 2.23830 1.92776   4
   6  10  -4 5.23435 2.07143   4
  -6  10   4 -0.6704 1.90640   4
  -6  10   4 6.83335 3.25146   2
   6  10  -4 2.07332 2.04736   4
  -6  10   4 -0.5065 1.92930   4
   6  10  -4 0.77561 3.02395   2
   5 -10  -4 2.82616 2.39067   4
  -5 -10   4 3.14105 2.63591   2
   5 -10  -4 1.20532 2.43341   4
  -5 -10   4 -1.8590 1.72578   4
  -5  10   4 4.07411 2.53337   2
   5  10  -4 -4.9519 4.09841   4
   5  10  -4 -0.2433 2.75164   2
  -4 -10   4 25.7451 3.20443   4
  -4 -10   4 30.1444 3.53628   2
   4 -10  -4 21.1776 2.79898   4
  -4 -10   4 16.4889 3.19989   4
  -4  10   4 22.4029 2.83874   4
  -4  10   4 25.0881 2.87299   2
   4  10  -4 23.6419 3.19800   4
  -3 -10   4 15.1531 2.82650   4
  -3 -10   4 17.5038 3.14278   2
  -3  10   4 17.8040 2.52445   2
  -3  10   4 22.8793 4.90351   4
   3  10  -4 12.4518 2.70218   4
   3  10  -4 16.9068 2.94233   2
  -3  10   4 15.6957 2.55008   4
   2 -10  -4 6.06576 2.61015   4
   2 -10  -4 6.37043 1.04503   3
  -2 -10   4 4.19816 1.62415   4
  -2 -10   4 4.20551 2.00139   2
   2  10  -4 4.96865 2.15492   2
  -2  10   4 6.22377 1.43678   4
  -2  10   4 7.25738 1.67079   4
   2  10  -4 5.55139 1.42757   4
  -2  10   4 6.35794 1.83037   2
  -1 -10   4 16.8412 2.76877   4
   1 -10  -4 20.2327 1.72025   3
  -1 -10   4 16.7257 2.46210   4
  -1  10   4 18.0181 2.52020   4
   1  10  -4 11.6706 2.69900   2
   1  10  -4 11.9416 2.56474   4
  -1  10   4 16.8170 2.23273   2
   1  10  -4 22.0117 2.85125   4
   0 -10  -4 10.1259 2.27972   4
   0  10  -4 12.9746 2.56436   4
   0  10   4 11.1209 1.71966   4
   0  10   4 12.3557 2.52006   2
   0  10  -4 14.0975 2.45048   2
   0  10  -4 16.0422 2.59335   4
   1 -10   4 4.75044 1.53187   4
   1 -10   4 5.31736 1.64723   3
  -1 -10  -4 2.91150 1.42023   4
   1 -10   4 1.29082 1.27418   4
  -1  10  -4 3.29796 1.99666   2
   1  10   4 0.59200 1.91383   2
  -1  10  -4 3.44569 1.39269   4
   1  10   4 4.41023 1.43842   4
   2 -10   4 24.6883 2.81195   4
  -2 -10  -4 38.1347 3.46536   4
   2 -10   4 32.6325 3.30176   3
   2 -10   4 38.7332 3.38703   4
   2  10   4 34.9028 3.03935   4
  -2  10  -4 28.4945 3.18611   2
   2  10   4 34.1484 2.88176   2
  -2  10  -4 33.4728 3.15162   4
   2  10   4 27.8040 2.95196   4
  -2  10  -4 25.2440 3.07650   4
   3 -10   4 1.59878 1.61898   3
   3 -10   4 0.76854 1.74792   4
  -3 -10  -4 -2.1165 1.69576   4
  -3 -10  -4 1.58274 2.12036   2
  -3 -10  -4 -0.1545 1.73310   4
   3 -10   4 3.66737 1.91067   4
  -3  10  -4 1.64750 2.30548   2
   3  10   4 -0.0844 1.52365   4
   3  10   4 -0.6984 1.99365   2
  -3  10  -4 2.93382 1.78193   4
   3  10   4 -1.4463 1.78790   4
  -3  10  -4 -0.7089 1.74075   4
   4 -10   4 -0.1210 1.80988   4
   4 -10   4 -0.2076 1.60962   4
  -4 -10  -4 3.66503 1.87108   3
  -4 -10  -4 1.51352 2.29592   2
  -4 -10  -4 0.45072 2.00275   4
   4 -10   4 1.95298 1.44060   3
  -4  10  -4 -0.0912 2.75025   2
   4  10   4 1.83339 2.36623   2
   4  10   4 0.48515 1.94994   4
  -4  10  -4 -0.8718 1.43696   4
  -4  10  -4 -2.4974 1.93368   4
   5 -10   4 1.51310 2.15106   4
  -5 -10  -4 -2.0608 2.19042   4
   5 -10   4 -0.9268 1.51825   3
   5 -10   4 -0.0553 2.13157   4
  -5 -10  -4 3.53092 2.64489   2
  -5 -10  -4 -2.8231 2.21960   4
  -5 -10  -4 0.45698 1.98774   3
  -5  10  -4 -1.2323 2.28575   4
   5  10   4 0.30131 2.12882   4
  -5  10  -4 4.19035 2.89534   2
  -5  10  -4 -2.1362 2.01322   4
   5  10   4 -0.8182 2.60861   2
   4 -11  -4 -0.1538 1.91209   4
   4 -11  -4 -0.1823 2.03312   4
  -4 -11   4 -2.9917 2.43152   4
  -4 -11   4 0.08649 3.10138   2
  -4 -11   4 -1.7277 2.29491   4
  -4  11   4 -1.6187 1.82439   4
   4  11  -4 1.40886 3.03642   2
  -4  11   4 -2.1008 2.07879   4
   4  11  -4 -0.4195 2.19795   4
   3 -11  -4 0.86223 1.87626   4
  -3 -11   4 -0.1381 2.71023   2
  -3 -11   4 -2.1539 1.91951   4
  -3 -11   4 0.19721 2.11826   4
   3  11  -4 -1.7469 2.74771   4
   3  11  -4 2.09773 3.32265   2
  -3  11   4 3.25378 2.52460   2
  -3  11   4 -0.4453 1.79616   4
  -3  11   4 -1.7217 2.05051   4
   2 -11  -4 5.54313 0.98308   3
  -2 -11   4 2.04996 1.78861   4
  -2 -11   4 6.52811 2.58962   2
   2 -11  -4 3.05831 2.24924   4
  -2  11   4 3.19404 2.38932   2
   2  11  -4 3.90477 2.09894   4
   2  11  -4 1.13920 2.97173   2
  -1 -11   4 5.25670 1.70835   4
   1 -11  -4 2.88130 1.87538   4
   1 -11  -4 8.11960 1.72020   3
  -1  11   4 4.33400 1.57475   4
   1  11  -4 5.93156 1.88210   4
   1  11  -4 8.79924 2.72988   2
  -1  11   4 4.55185 1.72830   4
  -1  11   4 6.80108 2.26569   2
   1  11  -4 7.43792 1.77439   4
   0 -11  -4 -2.8362 2.27439   4
   0 -11   4 -0.7384 1.66901   4
   0 -11   4 1.45287 1.72735   4
   0 -11  -4 -0.5638 1.32588   3
   0 -11  -4 -1.0676 1.82718   4
   0  11   4 1.75772 2.27192   2
   0  11  -4 -0.7728 1.77217   4
   0  11   4 0.00244 1.92999   4
   0  11  -4 1.78838 2.69574   2
   0  11  -4 -1.4519 1.72008   4
   1 -11   4 4.39684 1.68729   4
   1 -11   4 0.14628 1.86599   4
  -1 -11  -4 4.58072 2.13235   4
  -1 -11  -4 3.38375 2.64942   4
  -1  11  -4 2.76030 3.98211   2
  -1  11  -4 2.38142 1.56113   4
   1  11   4 3.92835 2.50185   2
   1  11   4 0.34571 1.69677   4
   1  11   4 3.43914 2.02030   4
  -1  11  -4 0.03942 1.96864   4
  -2 -11  -4 -4.4441 4.34290   4
   2 -11   4 -1.5719 2.04714   4
  -2 -11  -4 -2.0173 2.02258   4
   2 -11   4 -1.4493 2.31560   4
   2 -11   4 3.42778 1.87387   3
   2  11   4 4.05568 3.90801   2
   2  11   4 -1.0967 1.67185   4
   2  11   4 -2.0910 2.20823   4
  -2  11  -4 -1.6559 2.15510   4
  -2  11  -4 1.75386 3.23034   2
  -2  11  -4 1.92358 1.90111   4
  -3 -11  -4 3.92893 2.29915   4
   3 -11   4 4.49740 2.30598   4
   3 -11   4 0.87346 2.02452   4
  -3 -11  -4 -1.5192 2.44015   4
   3  11   4 1.52724 2.78069   2
  -3  11  -4 0.28226 2.16607   4
   3  11   4 -0.3647 2.21549   4
  -3  11  -4 5.33693 2.87316   2
   3  11   4 -2.8087 2.47049   4
  -3  11  -4 -2.2785 2.22282   4
  11   0  -5 14.7268 2.38650   4
 -11   0   5 19.4493 4.16828   2
  11   0  -5 10.9054 2.37898   4
 -10   0   5 5.09074 2.48420   2
  -9   0   5 173.510 5.75772   4
  -9   0   5 183.184 8.27786   2
   9   0  -5 174.872 5.93460   4
   9   0  -5 174.204 5.64773   4
  -9   0   5 175.039 6.30487   3
  -9   0   5 161.744 5.47351   4
   8   0  -5 1.57215 0.99038   4
  -8   0   5 1.55502 0.59228   4
   8   0  -5 1.44800 0.72209   4
  -8   0   5 1.21771 0.78708   4
  -7   0   5 4.05188 0.99220   4
  -7   0   5 4.52254 0.73075   4
   7   0  -5 6.38196 1.11609   4
   7   0  -5 4.84866 1.11360   4
  -7   0   5 4.75781 2.95443   2
  -6   0   5 0.91220 0.35107   4
   6   0  -5 0.93830 0.53595   4
  -6   0   5 0.66883 2.19050   2
  -6   0   5 -0.0663 0.61461   4
  -5   0   5 10.8911 2.72991   2
   5   0  -5 11.6105 1.16455   4
   5   0  -5 11.1787 1.24497   4
  -5   0   5 11.4988 1.22898   4
  -5   0   5 11.4691 1.04651   4
  -4   0   5 0.36860 0.53942   4
  -4   0   5 0.33651 0.51853   4
   4   0  -5 0.22336 0.42061   4
  -4   0   5 0.08449 1.74537   2
   3   0  -5 126.231 2.83222   4
  -3   0   5 132.531 4.18049   2
  -3   0   5 129.821 2.85432   4
  -3   0   5 128.137 2.89377   4
   3   0  -5 122.630 2.92573   4
  -2   0   5 -0.6045 1.05577   2
   1   0  -5 8246.31 153.233   1
  -1   0   5 8596.40 153.816   1
   0   0   5 0.22621 0.58797   4
   0   0  -5 -0.0249 0.81510   3
   0   0   5 -0.0126 0.60823   4
   0   0  -5 0.06594 0.55983   2
   0   0  -5 -0.1245 0.59660   4
   0   0   5 -0.4556 0.60678   2
   0   0  -5 0.13071 0.56993   4
   0   0   5 0.55711 0.97233   3
   1   0   5 27.9081 1.67181   4
   1   0   5 27.6402 1.63333   4
   1   0   5 27.2372 1.96105   3
  -1   0  -5 25.5558 1.85504   3
  -1   0  -5 27.0760 1.66312   4
  -1   0  -5 26.5693 1.60020   4
  -2   0  -5 0.01362 0.61057   4
   2   0   5 0.05748 0.92261   3
  -2   0  -5 -0.0436 0.63008   4
   2   0   5 0.37452 0.63652   4
   2   0   5 -0.2733 0.61141   4
  -2   0  -5 0.31051 0.83652   3
  -3   0  -5 210.619 5.83303   4
  -3   0  -5 212.844 5.93373   4
  -3   0  -5 215.754 6.15665   3
   3   0   5 213.796 6.19771   3
   3   0   5 214.398 5.92958   4
   3   0   5 210.846 5.82954   4
   4   0   5 -0.2440 0.77394   4
   4   0   5 -0.1367 0.93986   4
  -4   0  -5 0.56614 0.70190   4
  -4   0  -5 -0.0478 1.00895   3
   4   0   5 1.61603 1.23392   3
  -4   0  -5 0.03885 0.94838   4
   5   0   5 47.3974 3.06596   4
  -5   0  -5 50.4475 2.77460   4
   5   0   5 49.8915 2.83963   4
  -5   0  -5 49.2348 3.01736   3
  -5   0  -5 50.5764 3.19727   4
  -6   0  -5 9.65798 1.40841   4
  -6   0  -5 6.99558 1.51748   3
  -7   0  -5 118.106 5.38197   3
  -7   0  -5 117.290 4.88826   4
  -7   0  -5 108.063 5.30792   4
   7   0   5 113.073 5.29424   4
  -8   0  -5 10.9421 2.10986   4
  -8   0  -5 10.0037 1.83720   3
   8   0   5 14.6528 2.90407   4
   9   0   5 9.32980 2.78989   4
  -9   0  -5 6.19093 1.34593   3
 -10   0  -5 -1.3813 1.50121   4
 -10   0  -5 -1.9454 1.82720   4
  10   0   5 -0.6813 1.79442   4
 -10   0  -5 1.22404 3.03959   2
  11  -1  -5 5.35133 1.50997   4
  11   1  -5 6.00831 1.52951   4
 -10  -1   5 33.0252 2.40384   4
 -10  -1   5 35.4662 2.94964   3
 -10   1   5 33.8846 2.89705   3
  10   1  -5 41.7175 2.79634   4
 -10   1   5 31.8266 2.33861   4
  10   1  -5 37.0208 2.61998   4
  -9  -1   5 1.96552 2.51508   2
  -9  -1   5 1.79170 0.88291   4
   9  -1  -5 0.31829 0.93439   4
   9  -1  -5 1.32792 0.85301   4
  -9   1   5 2.31830 0.81676   4
   9   1  -5 2.64636 1.03839   4
  -9   1   5 2.81637 0.94193   3
  -8  -1   5 15.8726 4.58392   2
  -8  -1   5 13.0367 1.70027   4
   8  -1  -5 13.4679 1.47605   4
  -8  -1   5 9.82911 1.27093   4
   8  -1  -5 14.7156 1.92914   4
   8   1  -5 10.5989 2.16349   4
   8   1  -5 9.76860 1.49697   4
  -8   1   5 11.6685 1.25522   4
  -8   1   5 12.2100 1.63340   4
   7  -1  -5 125.688 4.12113   4
   7  -1  -5 128.186 4.28279   4
  -7  -1   5 126.379 4.36546   4
  -7  -1   5 128.993 4.23342   4
  -7  -1   5 121.635 6.17250   2
  -7   1   5 130.898 4.13125   4
  -7   1   5 127.914 4.26569   4
   7   1  -5 122.533 4.19881   4
   7   1  -5 127.750 4.37342   4
  -6  -1   5 47.6302 2.39263   4
   6  -1  -5 48.5788 2.17203   4
   6  -1  -5 48.3363 2.28574   4
  -6  -1   5 48.0234 3.91756   2
  -6  -1   5 50.4181 2.20318   4
  -6   1   5 47.8777 2.29363   4
   6   1  -5 48.4045 2.34338   4
   6   1  -5 47.7805 2.30520   4
  -6   1   5 48.5032 2.08876   4
  -5  -1   5 77.1731 4.18368   2
  -5  -1   5 79.5387 2.72463   4
   5  -1  -5 76.8237 2.62529   4
  -5  -1   5 79.8401 2.86966   4
   5  -1  -5 75.5751 2.63326   4
  -5   1   5 79.2449 2.60760   4
  -5   1   5 76.9872 2.66280   4
   5   1  -5 76.0026 2.72265   4
   5   1  -5 80.3525 2.82917   4
  -4  -1   5 128.259 4.78411   2
  -4  -1   5 123.729 3.37062   4
  -4  -1   5 123.813 3.43727   4
   4  -1  -5 123.669 3.16836   4
  -4   1   5 124.020 3.19687   4
   4   1  -5 122.546 3.39533   4
   4   1  -5 120.809 3.39293   4
  -4   1   5 120.116 3.20204   4
  -3  -1   5 48.8643 2.73836   2
   3  -1  -5 51.0534 1.52350   4
   3  -1  -5 52.7078 1.50568   4
  -3  -1   5 52.6370 1.81653   4
  -3  -1   5 49.9306 1.77520   4
   3   1  -5 50.1651 1.76694   4
   3   1  -5 52.0703 2.89872   2
  -3   1   5 52.9979 1.51436   4
  -3   1   5 49.9409 1.56191   4
  -2  -1   5 187.308 4.04033   4
  -2  -1   5 195.838 5.02298   2
   2  -1  -5 183.913 3.56351   4
  -2  -1   5 191.177 4.06272   4
   2  -1  -5 182.752 3.55939   4
  -2   1   5 183.903 3.56063   4
   2   1  -5 188.724 4.92675   2
  -2   1   5 185.303 4.29728   3
  -2   1   5 186.727 3.56818   4
   2   1  -5 187.182 4.03645   4
   1  -1  -5 2319.46 50.8733   1
  -1  -1   5 2418.82 55.8043   1
  -1   1   5 2408.09 50.9961   1
   0  -1  -5 2805.11 68.1286   1
   0  -1   5 3080.97 71.4730   1
   0   1   5 3125.13 69.5591   1
   1  -1   5 30.0003 2.00409   3
  -1  -1  -5 31.8853 1.71662   4
   1  -1   5 30.0361 1.77395   4
  -1  -1  -5 32.0787 1.11951   2
   1  -1   5 31.6423 1.76143   4
  -1  -1  -5 30.1903 1.94819   3
  -1  -1  -5 32.1612 1.76773   4
  -1   1  -5 33.1447 1.78001   4
   1   1   5 31.1132 1.72242   4
  -1   1  -5 29.3599 1.68947   2
   1   1   5 30.0371 2.00280   3
   1   1   5 32.0232 1.74428   4
  -1   1  -5 30.7061 1.92320   3
  -1   1  -5 30.8518 1.77851   4
  -2  -1  -5 5.69895 1.08117   4
  -2  -1  -5 5.65537 1.28069   3
  -2  -1  -5 5.81566 1.06243   4
   2  -1   5 6.09811 1.29429   3
   2  -1   5 4.31621 0.93271   4
   2  -1   5 5.93491 1.28379   4
  -2   1  -5 5.67541 1.24011   4
   2   1   5 3.51124 1.01530   3
  -2   1  -5 6.01618 1.34475   4
   2   1   5 5.45447 1.05280   4
  -2   1  -5 5.45404 1.28024   3
   2   1   5 4.90827 1.08097   4
  -3  -1  -5 78.6934 3.24176   4
   3  -1   5 76.5852 3.30306   4
   3  -1   5 77.4028 3.26499   4
   3  -1   5 77.3130 3.44014   3
  -3  -1  -5 73.0914 3.45592   3
  -3  -1  -5 77.2359 3.33255   4
   3   1   5 78.5491 3.25033   4
   3   1   5 73.3076 3.23173   4
   3   1   5 77.3064 3.61772   3
  -3   1  -5 79.0790 3.37007   3
  -3   1  -5 76.8206 3.24416   4
  -3   1  -5 77.1519 3.31022   4
   4  -1   5 72.6967 3.53422   4
  -4  -1  -5 72.0137 3.30052   4
   4  -1   5 77.1583 3.69197   3
  -4  -1  -5 77.7736 3.66593   3
  -4  -1  -5 70.9565 3.45494   4
   4  -1   5 73.9791 3.40703   4
   4   1   5 71.6018 3.33672   4
  -4   1  -5 75.2864 3.57466   4
  -4   1  -5 72.6766 3.39789   3
  -4   1  -5 74.1915 3.36253   4
   4   1   5 73.1409 3.46405   4
  -5  -1  -5 14.9415 2.00104   3
   5  -1   5 17.4047 2.20993   4
  -5  -1  -5 13.9131 2.16973   4
   5  -1   5 15.9463 1.84502   4
  -5  -1  -5 17.0779 1.56396   4
   5  -1   5 16.5248 2.36278   3
  -5   1  -5 17.7352 1.72751   4
  -5   1  -5 16.0686 1.78784   3
   5   1   5 16.0106 2.16131   4
  -5   1  -5 14.8248 2.19015   4
   5   1   5 16.1563 1.76954   4
   6  -1   5 64.5840 3.86199   4
  -6  -1  -5 66.4336 4.63938   4
   6  -1   5 66.4126 3.52461   4
  -6  -1  -5 63.1497 3.82434   4
  -6  -1  -5 65.1502 3.74018   3
   6   1   5 68.6112 3.92956   4
  -6   1  -5 63.2924 3.81949   4
   6   1   5 63.8310 3.43467   4
  -6   1  -5 65.8374 3.51178   3
  -6   1  -5 65.4305 3.42196   4
   7  -1   5 189.073 7.52317   4
  -7  -1  -5 207.264 7.77161   2
  -7  -1  -5 199.118 7.35625   4
  -7  -1  -5 212.214 6.95419   4
   7  -1   5 211.111 7.36366   4
  -7  -1  -5 185.124 10.1705   3
   7   1   5 185.860 8.80569   4
  -7   1  -5 214.293 6.98023   4
  -7   1  -5 205.621 7.55360   4
  -7   1  -5 215.723 7.22249   3
   7   1   5 209.289 7.33940   4
  -8  -1  -5 -2.5522 3.20382   2
  -8  -1  -5 2.53093 1.27640   4
   8  -1   5 3.95070 1.42265   4
  -8  -1  -5 0.68903 1.19553   3
   8   1   5 3.40654 1.09708   4
  -8   1  -5 1.66417 1.03574   4
   8   1   5 3.26333 1.64133   4
  -8   1  -5 2.15030 1.33750   3
  -8   1  -5 2.10350 1.08881   4
  -9  -1  -5 16.1890 2.21825   4
   9  -1   5 21.1947 4.85269   4
  -9  -1  -5 14.6907 2.25568   4
  -9  -1  -5 10.6907 2.12704   3
  -9  -1  -5 15.3177 3.71696   2
  -9   1  -5 11.8039 2.19073   3
  -9   1  -5 12.5820 2.01256   4
  -9   1  -5 16.2793 2.35513   4
   9   1   5 11.6693 2.42372   4
   9   1   5 11.8856 2.28574   4
 -10  -1  -5 30.4838 3.45989   3
 -10  -1  -5 40.2204 3.30347   4
 -10  -1  -5 34.5987 3.50422   4
  10  -1   5 36.0794 3.49269   4
 -10   1  -5 41.0202 3.34286   4
  10   1   5 42.6091 3.49448   4
 -10   1  -5 33.2634 3.53876   4
 -11  -2   5 8.90272 2.86535   2
  11  -2  -5 10.3027 2.24132   4
  11   2  -5 6.75960 1.46482   4
  10  -2  -5 8.50571 1.86699   4
 -10  -2   5 8.23181 1.36301   4
  10  -2  -5 11.8129 2.05241   4
 -10  -2   5 9.30223 2.47532   2
  10   2  -5 12.5596 2.29753   4
  -9  -2   5 21.4579 3.49728   2
   9  -2  -5 18.1648 2.06523   4
  -9  -2   5 19.1987 1.81670   4
   9  -2  -5 20.4167 1.80725   4
  -9   2   5 19.6451 1.70458   3
  -9   2   5 21.6440 1.85053   4
   9   2  -5 20.4810 2.13455   4
   8  -2  -5 13.0439 1.46792   4
  -8  -2   5 15.4441 3.69456   2
   8  -2  -5 11.2213 2.01330   4
  -8  -2   5 15.3141 2.01826   4
  -8  -2   5 10.0813 1.32761   4
  -8   2   5 14.4573 1.67521   4
   8   2  -5 13.9442 1.66538   4
   8   2  -5 11.1338 2.42793   4
  -7  -2   5 152.195 5.11819   4
   7  -2  -5 153.110 4.82371   4
   7  -2  -5 147.230 4.64089   4
  -7  -2   5 156.710 6.77684   2
  -7  -2   5 148.041 4.80690   4
   7   2  -5 147.519 4.91020   4
  -7   2   5 149.843 4.80237   4
  -7   2   5 157.985 4.83983   3
  -7   2   5 154.733 4.68720   4
   7   2  -5 150.973 5.08459   4
  -6  -2   5 21.0057 3.06394   2
   6  -2  -5 19.4751 1.56899   4
  -6  -2   5 19.3101 1.37077   4
  -6  -2   5 18.1785 1.72771   4
   6  -2  -5 17.4455 1.36340   4
   6   2  -5 19.1664 1.76255   4
  -6   2   5 18.6751 1.56575   4
   6   2  -5 18.2772 1.58353   4
  -6   2   5 19.8956 1.25235   4
  -5  -2   5 14.5377 1.59240   4
  -5  -2   5 14.2055 1.22742   4
   5  -2  -5 15.7405 1.32294   4
  -5  -2   5 17.4976 2.82475   2
   5  -2  -5 16.8581 1.31452   4
  -5   2   5 16.6169 1.11020   4
   5   2  -5 15.5635 1.40476   4
   5   2  -5 16.6538 1.52023   4
  -5   2   5 17.6277 1.39367   4
  -4  -2   5 211.940 5.27592   4
   4  -2  -5 212.778 4.95457   4
  -4  -2   5 213.626 6.54969   2
   4  -2  -5 204.713 4.94523   4
  -4  -2   5 214.765 5.40833   4
  -4   2   5 213.056 4.95710   4
   4   2  -5 205.641 5.27298   4
  -4   2   5 214.011 4.98388   4
   4   2  -5 209.981 5.31170   4
   4   2  -5 211.717 6.50408   2
  -3  -2   5 74.7332 2.50890   4
  -3  -2   5 74.0684 3.54357   2
  -3  -2   5 75.4299 2.63582   4
   3   2  -5 74.7916 2.59982   4
  -3   2   5 75.2673 2.28822   4
   3   2  -5 74.8193 2.57564   4
   3   2  -5 75.0371 3.44595   2
  -3   2   5 75.5104 2.26056   4
  -2  -2   5 22.2584 2.07751   2
   2  -2  -5 23.6037 1.13284   4
  -2  -2   5 21.6150 1.44183   4
  -2  -2   5 22.5142 1.33686   4
   2   2  -5 24.0325 2.01395   2
  -2   2   5 22.4142 1.24385   4
  -2   2   5 22.1120 0.98783   3
   2   2  -5 22.0273 1.44432   4
   2   2  -5 24.1423 1.42763   4
   1  -2  -5 482.971 9.61816   3
  -1  -2   5 504.839 10.0736   4
   1  -2  -5 505.789 9.74736   4
  -1  -2   5 507.429 10.5877   2
   1  -2  -5 499.065 9.71206   4
  -1  -2   5 500.373 10.0617   4
  -1   2   5 500.193 9.73483   4
   1   2  -5 502.547 10.5457   2
  -1   2   5 505.461 9.71283   3
  -1   2   5 509.776 9.76903   4
   1   2  -5 510.276 10.0860   4
   1   2  -5 503.127 10.0621   4
   0  -2   5 37.3201 1.88598   4
   0  -2  -5 38.8577 1.86383   3
   0  -2   5 37.5643 1.92885   4
   0  -2  -5 37.8789 1.79258   4
   0  -2  -5 38.0989 1.75195   4
   0  -2   5 40.0059 2.15418   2
   0  -2   5 38.6239 2.20520   3
   0   2   5 39.9702 1.80189   4
   0   2  -5 38.0362 2.09047   2
   0   2  -5 38.2058 1.93523   4
   0   2   5 39.3183 1.79407   4
   0   2   5 40.2672 1.90830   3
   0   2   5 39.3655 1.39742   2
   0   2  -5 38.5977 1.90552   4
  -1  -2  -5 338.699 6.82643   2
   1  -2   5 343.405 7.79289   4
  -1  -2  -5 341.347 7.62940   4
  -1  -2  -5 332.157 7.60847   4
  -1  -2  -5 350.318 7.93140   3
   1  -2   5 351.633 8.03619   3
   1  -2   5 351.372 7.81630   4
  -1   2  -5 347.225 7.96909   3
  -1   2  -5 356.417 7.89878   2
   1   2   5 344.162 7.68896   4
  -1   2  -5 348.927 7.81787   4
  -1   2  -5 349.479 7.80016   4
   1   2   5 352.572 7.71793   4
   1   2   5 359.751 8.01041   3
   1   2   5 340.957 6.84287   2
   2  -2   5 71.4422 3.04545   4
   2  -2   5 70.2415 2.93104   4
  -2  -2  -5 70.3793 2.89682   4
  -2  -2  -5 72.3485 3.01136   4
  -2  -2  -5 70.6417 2.47087   2
  -2  -2  -5 72.0241 3.17825   3
   2  -2   5 74.2215 3.11894   3
  -2   2  -5 73.2956 3.00899   3
   2   2   5 74.4922 2.98245   4
  -2   2  -5 74.3814 3.10431   4
   2   2   5 72.7406 3.20560   3
  -2   2  -5 71.5738 2.97436   4
   2   2   5 72.6504 3.03002   4
   3  -2   5 162.561 5.18258   4
   3  -2   5 168.951 5.24198   3
  -3  -2  -5 167.392 5.19561   4
   3  -2   5 167.005 5.13739   4
  -3  -2  -5 165.487 4.70199   2
  -3  -2  -5 168.775 5.49768   3
  -3  -2  -5 161.426 5.06539   4
   3   2   5 165.040 5.18914   4
   3   2   5 167.529 5.18239   4
  -3   2  -5 168.150 5.16900   4
  -3   2  -5 165.819 5.08596   3
  -3   2  -5 166.637 5.22526   4
  -4  -2  -5 93.3933 3.81820   4
   4  -2   5 91.3157 3.91619   4
  -4  -2  -5 81.6188 3.94846   3
  -4  -2  -5 87.7452 3.68343   2
  -4  -2  -5 91.2541 3.94086   4
   4  -2   5 85.3616 3.82669   3
   4  -2   5 90.1605 3.77240   4
   4   2   5 89.9961 3.89845   4
   4   2   5 92.5958 3.86127   4
  -4   2  -5 88.1678 3.93281   4
  -4   2  -5 90.2722 3.69087   4
  -4   2  -5 86.8473 3.99761   3
  -5  -2  -5 8.79051 1.91853   4
  -5  -2  -5 10.0786 2.28962   2
  -5  -2  -5 12.0136 1.74396   3
   5  -2   5 10.8878 2.38975   4
   5  -2   5 8.87533 1.96337   3
   5  -2   5 9.28851 1.97452   4
  -5  -2  -5 10.8079 1.42546   4
   5   2   5 10.7538 1.75829   4
   5   2   5 9.89785 2.02546   4
  -5   2  -5 8.89548 1.92587   4
  -5   2  -5 12.0800 1.36905   3
  -5   2  -5 11.5266 1.38986   4
   6  -2   5 73.9590 4.13281   4
  -6  -2  -5 77.0229 4.45009   2
  -6  -2  -5 74.5806 3.63776   4
   6  -2   5 76.3850 3.97993   4
   6  -2   5 77.5137 4.21944   3
  -6  -2  -5 75.8264 4.14326   4
  -6  -2  -5 72.6211 4.16085   3
  -6   2  -5 65.6499 5.08371   4
  -6   2  -5 71.4157 4.10097   4
  -6   2  -5 81.3624 4.46159   3
   6   2   5 74.0497 3.84136   4
   6   2   5 79.8256 4.24749   4
  -7  -2  -5 0.62217 0.92925   4
   7  -2   5 -1.6661 1.17605   4
  -7  -2  -5 2.31630 1.34694   3
  -7  -2  -5 -2.2752 2.22491   2
   7   2   5 -0.7806 1.17782   4
  -7   2  -5 0.77332 0.82461   3
   7   2   5 -1.1014 1.24766   4
  -8  -2  -5 6.41953 3.70377   2
  -8  -2  -5 11.2823 1.95565   4
   8  -2   5 12.5414 2.60871   4
  -8  -2  -5 8.82991 2.11500   3
  -8   2  -5 8.95377 1.86621   4
  -8   2  -5 12.5894 1.85397   4
   8   2   5 12.3277 2.09500   4
  -9  -2  -5 0.65141 1.29223   3
  -9  -2  -5 0.00477 1.27096   4
  -9  -2  -5 2.06118 1.25984   4
   9  -2   5 3.80990 1.83048   4
  -9  -2  -5 4.03667 2.54744   2
   9   2   5 5.11048 1.56908   4
  -9   2  -5 2.24988 1.32998   4
   9   2   5 0.86403 1.25174   4
  -9   2  -5 0.96638 1.27392   3
  -9   2  -5 2.85060 1.25519   4
  10  -2   5 1.73384 1.50488   4
  10  -2   5 2.96742 1.39466   4
 -10  -2  -5 -0.1919 1.84740   4
 -10  -2  -5 0.02557 1.47829   4
 -10   2  -5 -0.3663 1.28258   4
 -10   2  -5 1.96420 1.52379   4
  10   2   5 3.32580 1.86475   4
  10   2   5 5.59309 1.74921   4
 -10   2  -5 -0.8522 1.70548   3
 -11  -3   5 -1.7529 2.39486   4
 -11  -3   5 -1.9970 1.58815   4
 -11  -3   5 -3.3322 2.96030   2
  11  -3  -5 2.69517 1.38456   4
 -11  -3   5 -2.9323 2.23061   3
  11   3  -5 3.09701 1.75139   4
  11   3  -5 -1.6270 1.91208   4
 -11   3   5 -1.2195 1.42528   3
 -11   3   5 -1.9744 1.40576   4
 -10  -3   5 15.7826 2.18704   4
 -10  -3   5 17.6131 3.45730   2
 -10   3   5 15.4323 2.03859   4
  10   3  -5 20.2384 2.39306   4
  -9  -3   5 3.76995 1.07889   4
  -9  -3   5 4.98521 2.07412   2
  -9  -3   5 0.45327 0.88694   4
   9   3  -5 3.56226 1.26567   4
  -9   3   5 2.51808 0.82840   3
  -9   3   5 0.67332 0.82711   4
  -9   3   5 1.74822 0.84564   4
  -8  -3   5 2.68288 2.39491   2
  -8  -3   5 2.60541 0.98120   4
  -8  -3   5 1.65325 0.69365   4
   8  -3  -5 2.41270 1.17178   4
   8   3  -5 2.83979 1.13317   4
  -8   3   5 1.41523 0.70924   4
  -8   3   5 1.26305 0.62252   3
   8   3  -5 1.40039 0.95543   4
  -8   3   5 2.36120 0.95328   4
   7  -3  -5 48.9539 2.69045   4
  -7  -3   5 47.1672 2.96371   4
  -7  -3   5 48.7008 2.53302   4
   7  -3  -5 50.0031 2.50929   4
  -7  -3   5 47.7415 4.34147   2
   7   3  -5 47.7599 3.00124   4
  -7   3   5 47.0473 2.22852   4
  -7   3   5 49.5273 2.65460   4
   7   3  -5 47.4282 2.83122   4
  -7   3   5 50.5578 2.15043   3
  -6  -3   5 0.47672 0.44664   4
  -6  -3   5 -0.2518 0.75290   4
  -6  -3   5 4.75880 2.38585   2
   6  -3  -5 0.22959 1.12860   4
   6  -3  -5 1.57623 0.53797   4
   6   3  -5 -0.4066 0.63540   4
  -6   3   5 0.38022 0.40334   4
   6   3  -5 -0.5212 0.63028   4
  -6   3   5 0.42888 0.38966   3
  -6   3   5 -0.1758 0.59392   4
  -5  -3   5 118.978 3.93327   4
  -5  -3   5 120.931 5.29317   2
   5  -3  -5 119.867 3.71333   4
  -5  -3   5 122.774 4.22738   4
   5  -3  -5 121.526 3.75981   4
   5   3  -5 120.060 4.02892   4
  -5   3   5 121.292 3.65486   4
  -5   3   5 123.368 3.82994   4
   5   3  -5 115.651 5.93815   2
  -5   3   5 119.766 3.12006   3
   5   3  -5 121.447 4.11682   4
   4  -3  -5 1.88168 0.67385   4
  -4  -3   5 0.86363 0.52501   4
  -4  -3   5 0.70479 0.77544   4
  -4  -3   5 1.32035 1.56886   2
   4   3  -5 1.87886 1.64736   2
  -4   3   5 2.36783 0.71637   4
  -4   3   5 2.01784 0.50971   4
  -4   3   5 1.62967 0.33415   3
   3  -3  -5 28.3020 1.62940   4
  -3  -3   5 29.6039 1.83609   4
  -3  -3   5 29.8239 2.06821   4
   3  -3  -5 31.3020 1.71543   4
  -3  -3   5 30.9356 2.71232   2
   3   3  -5 31.8446 2.67202   2
   3   3  -5 29.7570 1.96273   4
  -3   3   5 31.5872 1.75360   4
  -3   3   5 32.1172 1.64085   4
   3   3  -5 31.3005 2.01780   4
   2  -3  -5 161.333 4.21494   4
  -2  -3   5 162.327 4.59549   4
  -2  -3   5 164.333 4.54548   4
  -2  -3   5 164.276 5.25090   2
   2  -3  -5 165.124 4.21419   4
   2   3  -5 167.653 5.24222   2
   2   3  -5 168.885 4.63632   4
  -2   3   5 165.536 4.21714   4
   2   3  -5 160.645 4.54474   4
  -1  -3   5 47.6727 2.18608   4
  -1  -3   5 47.3892 2.73895   2
   1  -3  -5 44.4935 2.05348   4
   1  -3  -5 47.4419 2.00719   4
  -1  -3   5 47.4648 2.32155   4
   1  -3  -5 47.3139 1.68322   3
   1   3  -5 45.9140 2.24941   4
  -1   3   5 48.1467 2.08501   4
   1   3  -5 46.7169 2.68115   2
  -1   3   5 48.0730 2.05408   4
   0  -3   5 19.1961 1.74787   4
   0  -3   5 20.2138 1.85546   3
   0  -3  -5 21.2904 1.57304   4
   0  -3  -5 20.0851 1.48362   3
   0  -3  -5 20.2521 1.65704   4
   0  -3   5 20.7995 2.01956   2
   0   3  -5 20.6008 1.98291   2
   0   3   5 20.4299 1.59084   4
   0   3  -5 20.1585 1.79047   4
   0   3  -5 21.3123 1.73285   4
   0   3   5 21.3844 1.42469   2
   0   3   5 21.4497 1.62156   4
  -1  -3  -5 41.0098 1.92075   2
   1  -3   5 40.4509 2.25791   4
   1  -3   5 42.3368 2.44134   3
  -1  -3  -5 36.8360 2.22437   4
   1  -3   5 41.0035 2.43990   4
  -1  -3  -5 42.3795 2.31818   3
  -1  -3  -5 40.4724 2.22661   4
  -1   3  -5 39.9669 2.25462   3
   1   3   5 40.0625 1.89008   2
  -1   3  -5 39.0024 2.50608   2
  -1   3  -5 41.8380 2.45182   4
   1   3   5 41.1521 2.25108   4
   1   3   5 39.3331 2.22319   4
  -1   3  -5 41.6720 2.32757   4
   2  -3   5 26.1420 2.19618   4
   2  -3   5 26.4248 2.16103   3
  -2  -3  -5 23.1397 1.81779   2
  -2  -3  -5 26.4905 2.23274   3
  -2  -3  -5 24.0273 2.14339   4
   2  -3   5 23.4643 1.99939   4
  -2  -3  -5 24.8187 2.05531   4
   2   3   5 22.6526 1.97943   4
  -2   3  -5 25.5192 2.30446   2
  -2   3  -5 25.6305 1.92528   3
   2   3   5 24.1490 2.12729   4
   2   3   5 25.1366 1.83943   2
  -2   3  -5 26.0123 2.17937   4
  -2   3  -5 26.2964 2.09887   4
  -3  -3  -5 303.363 7.93555   4
   3  -3   5 299.142 7.93317   4
  -3  -3  -5 302.852 7.86791   4
   3  -3   5 312.133 7.85098   3
  -3  -3  -5 301.464 8.21931   3
   3  -3   5 301.341 7.89381   4
  -3  -3  -5 308.024 7.40357   2
  -3   3  -5 305.534 7.72928   3
   3   3   5 311.650 7.97251   4
  -3   3  -5 302.370 7.99372   4
  -3   3  -5 297.860 7.86184   4
   3   3   5 304.531 7.97143   4
   4  -3   5 5.12940 1.41090   4
   4  -3   5 6.83648 1.47242   4
  -4  -3  -5 7.80381 1.87731   2
  -4  -3  -5 7.17297 1.27895   4
  -4  -3  -5 4.08732 1.12100   3
  -4  -3  -5 3.65859 1.17061   4
   4  -3   5 6.06213 1.45282   3
   4   3   5 6.08025 1.28765   4
   4   3   5 3.74185 1.10418   4
  -4   3  -5 5.14796 1.41158   4
  -4   3  -5 5.59681 1.27790   4
  -4   3  -5 6.98799 1.12134   3
   5  -3   5 4.31512 1.19658   4
   5  -3   5 3.10685 0.91823   4
   5  -3   5 6.14047 1.56295   3
  -5  -3  -5 2.86409 1.17652   4
  -5  -3  -5 7.21380 2.01140   2
  -5   3  -5 3.68628 0.86984   4
   5   3   5 4.36597 1.17350   4
   5   3   5 6.13236 1.31216   4
  -5   3  -5 4.82658 1.09227   3
  -5   3  -5 4.72597 1.30127   4
  -6  -3  -5 10.5750 1.54572   4
  -6  -3  -5 8.00344 1.90940   4
  -6  -3  -5 10.1264 2.26320   3
  -6  -3  -5 8.07756 2.45441   2
   6  -3   5 6.31976 1.77527   3
   6  -3   5 7.76388 1.91626   4
  -6   3  -5 7.26893 1.91416   3
   6   3   5 8.77190 2.19674   4
   6   3   5 5.29169 1.44611   4
  -6   3  -5 8.30922 1.42156   4
  -6   3  -5 7.61612 1.93534   4
  -7  -3  -5 5.97925 1.90026   4
  -7  -3  -5 5.71558 1.33495   4
   7  -3   5 4.47925 1.43784   4
  -7  -3  -5 6.61781 2.45462   2
   7   3   5 4.32950 1.55874   4
  -7   3  -5 5.40120 0.99828   4
   7   3   5 4.97632 1.64287   4
  -8  -3  -5 9.39296 1.97161   4
   8  -3   5 3.56380 1.46770   4
  -8  -3  -5 9.54470 2.00163   4
  -8  -3  -5 5.83809 1.52143   3
   8   3   5 6.35664 1.26563   4
   8   3   5 4.93606 3.13169   4
  -8   3  -5 3.90662 1.41803   4
  -9  -3  -5 14.3092 3.06355   2
  -9  -3  -5 10.2817 2.34680   4
   9  -3   5 8.85649 1.45745   4
   9   3   5 11.1581 2.44676   4
  -9   3  -5 10.0004 1.65406   4
  -9   3  -5 10.7056 1.53647   3
  10  -3   5 2.96117 2.24364   4
 -10  -3  -5 -1.1439 1.98339   4
 -10  -3  -5 1.27873 1.86897   4
  10  -3   5 3.75876 1.60924   4
 -10   3  -5 -1.2316 1.44756   4
  10   3   5 -3.7090 2.52712   4
 -10   3  -5 -2.0466 1.55078   4
 -10   3  -5 -0.6913 1.65591   3
 -10  -4   5 2.87349 1.50689   4
  10   4  -5 7.22568 1.42024   4
  10   4  -5 10.1450 2.48600   4
 -10   4   5 5.24904 1.21421   4
 -10   4   5 6.28841 1.25874   4
 -10   4   5 4.06528 1.09444   3
  -9  -4   5 12.4178 2.94494   2
  -9  -4   5 6.79552 1.16302   4
   9   4  -5 11.4570 2.14587   4
  -9   4   5 8.42038 1.20118   4
  -9   4   5 7.34274 1.09512   4
  -9   4   5 6.14200 1.28192   3
  -8  -4   5 5.87345 1.16327   4
   8  -4  -5 8.69234 1.76445   4
   8  -4  -5 6.89752 1.46934   4
  -8  -4   5 5.14018 0.90616   4
  -8  -4   5 4.80900 2.19512   2
   8   4  -5 8.90439 2.05479   4
  -8   4   5 5.25095 0.87823   4
  -8   4   5 7.80881 1.50128   4
  -8   4   5 4.76693 0.80317   3
   7  -4  -5 58.6761 2.89400   4
   7  -4  -5 63.4403 3.31399   4
  -7  -4   5 66.3508 4.13704   4
  -7  -4   5 60.9522 2.88214   4
  -7  -4   5 58.6511 5.36154   2
  -7   4   5 61.9389 2.81556   4
  -7   4   5 65.2932 3.18076   4
   7   4  -5 63.8452 3.51393   4
  -7   4   5 59.2036 2.12770   3
   7   4  -5 60.0383 3.69614   4
   6  -4  -5 35.9897 2.35395   4
  -6  -4   5 34.1287 2.72956   4
   6  -4  -5 34.6322 2.14596   4
  -6  -4   5 35.9097 2.08528   4
  -6  -4   5 35.4593 3.59513   2
   6   4  -5 33.6814 2.50947   4
  -6   4   5 34.5915 2.26938   4
  -6   4   5 34.1059 1.84521   4
  -6   4   5 33.5687 1.25525   3
   6   4  -5 31.0674 4.01778   2
   6   4  -5 31.3154 2.46063   4
  -5  -4   5 312.931 7.93968   4
  -5  -4   5 304.110 9.17619   2
  -5  -4   5 309.564 8.15150   4
   5  -4  -5 296.961 7.46232   4
   5   4  -5 307.185 9.20302   2
   5   4  -5 305.144 7.99912   4
   5   4  -5 309.328 8.03698   4
  -5   4   5 306.546 7.62483   4
  -5   4   5 304.801 7.45991   4
  -4  -4   5 6.96703 0.97632   4
  -4  -4   5 5.93634 1.99468   2
   4  -4  -5 5.71817 1.04198   4
  -4  -4   5 4.85423 1.15331   4
   4  -4  -5 5.65886 1.07761   4
  -4   4   5 7.05479 0.87388   4
  -4   4   5 6.88355 1.22004   4
   4   4  -5 5.79529 1.26693   4
   4   4  -5 6.64831 2.02821   2
   4   4  -5 5.93322 1.26209   4
  -3  -4   5 34.9093 2.36578   4
   3  -4  -5 39.1727 1.96326   4
  -3  -4   5 37.6067 2.15308   4
   3  -4  -5 36.9591 2.03442   4
  -3  -4   5 39.3426 3.00374   2
  -3   4   5 38.8698 2.16684   4
   3   4  -5 37.8267 2.91474   2
   3   4  -5 37.8244 2.29827   4
   3   4  -5 36.6284 2.25282   4
  -3   4   5 35.8838 1.86871   4
  -2  -4   5 1.16407 1.05119   4
  -2  -4   5 0.97978 1.64509   2
   2  -4  -5 1.93113 0.79310   4
  -2  -4   5 1.35003 0.53585   4
   2  -4  -5 1.33329 0.69188   4
   2   4  -5 1.06286 0.69210   4
   2   4  -5 0.89553 1.34341   2
   2   4  -5 1.74559 0.94608   4
  -2   4   5 1.32525 0.65027   4
   1  -4  -5 85.2749 2.55192   3
  -1  -4   5 84.6644 3.31454   4
  -1  -4   5 83.9771 3.90101   2
   1  -4  -5 86.1895 3.14830   4
  -1  -4   5 85.6031 3.47972   4
   1  -4  -5 85.2843 3.22573   4
   1   4  -5 83.1346 3.38507   4
  -1   4   5 85.1959 3.14573   4
   1   4  -5 87.5517 3.90520   2
  -1   4   5 88.1087 3.32281   2
  -1   4   5 84.0420 3.19555   4
   0  -4  -5 257.045 6.22591   3
   0  -4   5 277.302 7.51710   2
   0  -4  -5 253.626 6.58706   4
   0  -4   5 264.866 6.94923   4
   0  -4   5 264.415 7.05036   3
   0  -4   5 265.696 6.87230   4
   0  -4  -5 260.282 6.69994   4
   0   4  -5 263.164 6.92553   4
   0   4   5 263.114 6.68815   4
   0   4  -5 262.816 6.86402   4
   0   4  -5 263.406 7.29817   2
   0   4   5 267.364 6.75116   4
   0   4   5 265.679 6.46386   2
  -1  -4  -5 166.577 5.07004   4
  -1  -4  -5 168.351 4.74476   2
  -1  -4  -5 172.739 5.04496   3
  -1  -4  -5 167.838 5.17098   4
   1  -4   5 163.926 5.26152   4
   1  -4   5 171.519 5.25950   3
  -1   4  -5 173.314 5.64439   2
   1   4   5 167.398 5.14748   4
  -1   4  -5 170.663 5.36140   4
  -1   4  -5 168.604 5.25605   4
   1   4   5 173.904 5.21042   4
   1   4   5 171.314 4.73489   2
   2  -4   5 5.47518 1.27727   3
  -2  -4  -5 7.23345 1.49231   2
   2  -4   5 6.62468 1.49331   4
   2  -4   5 3.90446 1.17862   4
  -2  -4  -5 5.81253 1.45188   4
   2   4   5 4.19766 1.03602   4
  -2   4  -5 4.40253 1.19610   4
   2   4   5 5.92844 1.36567   4
  -2   4  -5 7.80865 1.87868   2
  -2   4  -5 4.72383 1.14854   3
   2   4   5 7.24707 1.44075   2
  -2   4  -5 6.45852 1.26330   4
   3  -4   5 210.900 6.50608   4
  -3  -4  -5 207.617 6.54368   3
  -3  -4  -5 215.350 6.02286   2
   3  -4   5 209.671 6.12549   3
   3  -4   5 213.681 6.40569   4
  -3  -4  -5 205.203 6.38787   4
  -3  -4  -5 212.617 6.35107   4
   3   4   5 213.160 5.97925   2
   3   4   5 212.229 6.39220   4
  -3   4  -5 211.070 6.35410   4
  -3   4  -5 206.461 5.96150   3
   3   4   5 205.533 6.38691   4
  -3   4  -5 208.132 6.51297   4
  -4  -4  -5 0.07682 0.95383   4
   4  -4   5 0.65037 0.97524   4
   4  -4   5 0.24445 0.86444   3
  -4  -4  -5 1.77070 0.83316   3
  -4  -4  -5 0.93386 1.00808   4
  -4  -4  -5 1.22096 1.27341   2
   4  -4   5 -0.7440 1.07544   4
  -4   4  -5 -1.2751 0.97070   4
   4   4   5 0.58332 0.57956   4
   4   4   5 0.63109 0.83103   4
  -4   4  -5 -0.5606 0.62842   4
  -4   4  -5 0.93644 0.57022   3
  -5  -4  -5 9.60730 2.28867   2
   5  -4   5 9.34178 1.85842   4
  -5  -4  -5 8.62465 1.91955   3
   5  -4   5 8.49629 1.81622   3
  -5  -4  -5 9.11756 1.50644   4
  -5  -4  -5 8.27044 1.96683   4
   5   4   5 7.32908 1.90124   4
  -5   4  -5 10.1611 1.17971   3
  -5   4  -5 9.47172 2.24649   4
   5   4   5 7.98295 1.65705   4
  -6  -4  -5 57.0323 3.31209   4
   6  -4   5 52.4858 3.75257   4
  -6  -4  -5 56.1665 4.00782   2
   6  -4   5 54.6599 3.52621   3
  -6  -4  -5 52.6522 3.92937   4
   6  -4   5 50.0639 3.92618   4
  -6   4  -5 53.2056 3.23216   4
   6   4   5 56.1663 5.00155   4
  -6   4  -5 50.7132 3.91524   3
  -6   4  -5 52.0819 3.92685   4
   6   4   5 52.1271 3.75376   4
   7  -4   5 14.6169 2.79751   4
   7  -4   5 15.2587 2.40053   3
  -7  -4  -5 12.2541 2.39878   4
  -7  -4  -5 14.0744 3.11578   2
  -7  -4  -5 16.4015 2.41757   4
   7   4   5 13.4126 2.30858   4
  -7   4  -5 15.7806 1.59328   3
   7   4   5 14.4117 2.93924   4
  -7   4  -5 17.0656 1.98559   4
  -7   4  -5 14.6530 2.20998   4
   8  -4   5 1.90899 2.43383   4
  -8  -4  -5 1.74675 2.22578   2
  -8  -4  -5 0.16697 1.19201   4
  -8   4  -5 3.95572 1.15179   3
   8   4   5 0.54436 1.20273   4
  -8   4  -5 1.97322 1.24840   4
  -8   4  -5 3.17164 1.14430   4
   9  -4   5 16.6210 2.54481   4
  -9  -4  -5 10.2336 1.70372   4
  -9   4  -5 12.4663 2.69192   4
   9   4   5 8.50828 1.57976   4
  -9   4  -5 14.0509 2.46836   4
  -9   4  -5 11.8668 2.28241   3
  10  -4   5 3.71038 1.67289   4
  10  -4   5 0.48296 1.63989   4
  10   4   5 2.91324 1.97275   4
 -10   4  -5 -2.3529 1.70555   4
 -10   4  -5 -2.1307 1.48557   4
 -10   4  -5 -1.9584 1.72376   3
  10   4   5 -2.6133 2.08593   4
 -10  -5   5 -1.9126 1.41232   4
 -10  -5   5 1.71593 2.60805   2
  10  -5  -5 1.71943 1.32417   4
 -10  -5   5 -0.9328 1.54912   4
 -10   5   5 -1.0142 1.04485   3
 -10   5   5 -0.3652 1.31988   4
  10   5  -5 -1.0049 1.63888   4
  10   5  -5 1.39683 1.91522   4
 -10   5   5 -0.6165 1.26503   4
  -9  -5   5 -0.1234 2.08084   2
  -9  -5   5 0.41313 1.25796   4
   9  -5  -5 3.17083 1.19354   4
   9  -5  -5 3.58203 1.12052   4
  -9  -5   5 1.30822 1.41004   4
   9   5  -5 1.88455 1.30772   4
  -9   5   5 -0.4031 1.04765   4
  -9   5   5 1.86641 1.03005   4
  -8  -5   5 36.5105 2.51260   4
  -8  -5   5 36.5752 3.43700   2
  -8  -5   5 41.3158 2.69671   4
   8  -5  -5 41.4069 2.60415   4
  -8   5   5 38.3300 2.44462   4
  -8   5   5 33.3989 2.22717   4
   8   5  -5 43.6486 3.22836   4
  -7  -5   5 2.56925 1.10204   4
  -7  -5   5 2.88831 0.85724   4
  -7  -5   5 3.50822 2.09566   2
   7   5  -5 4.48209 1.27425   4
  -7   5   5 2.88398 1.74359   4
  -7   5   5 1.84503 0.72514   4
   7   5  -5 0.93955 1.37339   4
  -6  -5   5 151.780 6.94085   2
  -6  -5   5 150.611 5.72205   4
   6  -5  -5 146.104 4.94865   4
  -6  -5   5 144.689 5.13237   4
   6   5  -5 136.793 8.88999   2
  -6   5   5 152.333 5.17747   4
   6   5  -5 145.450 5.51385   4
  -6   5   5 149.574 4.86392   4
  -5  -5   5 204.402 7.51026   2
  -5  -5   5 203.439 6.53724   4
   5  -5  -5 206.499 6.03808   4
  -5  -5   5 203.171 6.22256   4
   5  -5  -5 201.128 5.88916   4
   5   5  -5 201.689 7.55783   2
  -5   5   5 198.918 5.76470   4
   5   5  -5 200.280 6.41590   4
  -5   5   5 202.225 6.05944   4
   5   5  -5 205.306 6.53167   4
  -4  -5   5 105.007 4.34849   4
  -4  -5   5 105.214 4.01717   4
   4  -5  -5 105.145 3.89618   4
  -4  -5   5 103.710 5.01844   2
   4  -5  -5 109.885 4.26880   4
   4   5  -5 100.212 4.18965   4
   4   5  -5 103.635 4.91967   2
  -4   5   5 101.777 3.96096   4
  -4   5   5 106.327 3.71691   4
   4   5  -5 107.243 4.22259   4
   3  -5  -5 73.3541 3.06362   4
  -3  -5   5 75.8083 3.59122   4
  -3  -5   5 78.6936 4.18051   2
  -3  -5   5 76.7724 3.25836   4
   3  -5  -5 74.2158 3.14343   4
  -3   5   5 74.4106 2.98158   4
  -3   5   5 73.0812 3.29890   4
   3   5  -5 74.6543 3.48871   4
   3   5  -5 70.1652 4.66182   4
   2  -5  -5 132.970 4.31819   4
   2  -5  -5 135.194 4.42434   4
  -2  -5   5 136.362 5.36077   2
  -2  -5   5 133.155 4.58054   4
  -2  -5   5 130.488 4.78724   4
  -2   5   5 135.802 4.34611   4
   2   5  -5 134.927 4.77657   4
   2   5  -5 127.600 5.14267   2
  -2   5   5 136.440 4.74124   2
   2   5  -5 134.816 4.74806   4
  -1  -5   5 2.33296 0.80993   4
   1  -5  -5 1.36682 0.62091   3
  -1  -5   5 1.71119 1.15525   4
  -1  -5   5 2.58422 1.57520   2
   1  -5  -5 1.14755 0.76036   4
   1  -5  -5 1.90998 0.62110   4
   1   5  -5 1.06029 0.92299   4
  -1   5   5 1.58371 0.81171   4
  -1   5   5 0.89670 0.58215   4
  -1   5   5 1.58450 1.10795   2
   1   5  -5 2.39652 1.52608   2
   0  -5  -5 232.501 6.61420   4
   0  -5   5 243.077 7.36367   2
   0  -5   5 245.299 6.93197   3
   0  -5  -5 236.909 6.01641   3
   0  -5   5 233.822 6.70916   4
   0  -5   5 239.321 6.92206   4
   0  -5  -5 239.254 6.53150   4
   0   5  -5 237.656 7.27038   2
   0   5   5 241.275 6.68728   4
   0   5   5 244.660 6.65266   4
   0   5  -5 247.527 6.99622   4
   0   5   5 240.616 6.52866   2
   0   5  -5 238.141 6.81656   4
  -1  -5  -5 74.0825 3.30180   4
  -1  -5  -5 73.3479 3.47601   4
   1  -5   5 74.5455 3.72088   4
  -1  -5  -5 74.5937 3.21465   3
   1  -5   5 77.0730 3.47898   3
  -1  -5  -5 73.0109 3.25222   2
   1  -5   5 76.2371 3.33590   4
  -1   5  -5 75.1918 3.90740   2
   1   5   5 75.4592 3.36408   4
   1   5   5 76.6918 3.50057   4
  -1   5  -5 75.2303 3.69754   4
  -1   5  -5 73.0025 3.41635   4
   1   5   5 73.4808 3.17400   2
   2  -5   5 6.88137 1.48884   3
  -2  -5  -5 8.16926 1.86121   4
  -2  -5  -5 6.79327 1.70791   2
   2  -5   5 8.76448 1.93468   4
  -2  -5  -5 7.37791 1.57545   3
  -2  -5  -5 10.2406 1.38573   4
   2   5   5 7.21932 1.66853   4
  -2   5  -5 4.76764 1.76301   2
   2   5   5 7.87133 1.35755   4
   2   5   5 6.91026 1.56541   2
  -2   5  -5 8.47222 1.35662   4
  -3  -5  -5 2.51506 1.41358   2
  -3  -5  -5 3.91390 1.14040   3
   3  -5   5 5.14352 1.70516   4
   3  -5   5 2.74685 1.33114   4
   3  -5   5 2.17867 1.00391   3
   3   5   5 2.98620 1.00234   4
   3   5   5 3.78126 1.28083   4
  -3   5  -5 2.21568 0.72023   4
  -3   5  -5 3.13347 1.31626   4
   3   5   5 2.90196 1.22781   2
  -3   5  -5 0.64793 1.42817   2
   4  -5   5 5.78553 1.46212   3
   4  -5   5 4.97154 1.13560   4
  -4  -5  -5 3.34136 1.36440   4
  -4  -5  -5 4.40996 1.74403   2
   4  -5   5 3.71080 1.44981   4
  -4  -5  -5 6.62638 1.77935   3
   4   5   5 4.44860 1.82356   2
  -4   5  -5 5.10036 1.17335   4
   4   5   5 7.45462 1.51299   4
  -4   5  -5 3.99618 1.43190   4
   5  -5   5 -0.5564 1.24327   4
  -5  -5  -5 0.27369 1.60809   2
   5  -5   5 -0.3704 1.23929   4
  -5  -5  -5 -1.0051 1.32762   4
  -5  -5  -5 -0.4494 1.37778   3
   5  -5   5 -1.2615 1.08670   3
  -5   5  -5 0.58311 0.61765   3
   5   5   5 0.05598 1.01545   4
   5   5   5 -0.2625 1.18673   4
  -5   5  -5 -0.8934 0.87236   4
  -6  -5  -5 9.87192 2.69677   4
   6  -5   5 10.4273 2.09258   4
   6  -5   5 8.78244 2.13245   4
  -6  -5  -5 7.53455 2.03354   4
  -6  -5  -5 11.3043 2.78127   2
   6  -5   5 9.28022 1.92715   3
   6   5   5 8.57940 2.00790   4
  -6   5  -5 9.59283 1.96469   4
   6   5   5 6.84944 1.54505   4
  -6   5  -5 11.0658 1.83455   4
   7  -5   5 16.2683 2.34587   3
   7  -5   5 12.5658 2.87425   4
  -7  -5  -5 15.0314 2.47343   4
  -7  -5  -5 20.5395 3.53051   2
  -7  -5  -5 18.7992 2.25415   4
   7  -5   5 16.2020 2.96755   4
  -7   5  -5 15.7652 2.15182   4
  -7   5  -5 12.3469 1.66039   3
   7   5   5 14.7320 2.27341   4
  -8  -5  -5 11.4998 1.64867   4
  -8  -5  -5 12.7468 1.71248   4
   8  -5   5 7.60783 1.54724   4
  -8  -5  -5 16.2765 3.06600   2
   8  -5   5 13.0089 2.87506   4
  -8   5  -5 11.6617 2.25486   4
   8   5   5 13.2897 2.51849   4
   8   5   5 9.80111 1.68713   4
  -8   5  -5 9.23307 1.91029   3
  -8   5  -5 10.3640 1.59014   4
   9  -5   5 3.63706 1.91324   4
  -9  -5  -5 -2.7575 1.82875   4
  -9  -5  -5 0.96840 2.32147   2
  -9  -5  -5 -2.1000 1.80553   4
   9  -5   5 -1.0929 1.74088   4
   9   5   5 2.60065 1.86289   4
  -9   5  -5 -1.0799 1.80200   4
   9   5   5 -1.0960 1.80947   4
  -9   5  -5 -0.2245 1.43163   3
  -9   5  -5 -0.6617 1.68967   4
 -10  -6   5 5.35002 3.03842   2
  10   6  -5 1.45687 1.79156   4
 -10   6   5 -0.6688 1.49477   4
  -9  -6   5 7.33464 1.40610   4
  -9   6   5 9.06802 1.26710   4
   9   6  -5 7.82591 1.44925   4
  -9   6   5 5.40250 1.35499   4
  -8  -6   5 9.78919 1.43611   4
  -8  -6   5 9.15728 2.11628   2
  -8  -6   5 5.56377 1.15896   4
   8   6  -5 12.7814 2.74630   4
  -8   6   5 6.59276 1.19158   4
  -8   6   5 9.32612 1.75118   4
  -7  -6   5 27.0607 2.70274   4
  -7  -6   5 26.9342 2.27386   4
   7  -6  -5 30.1039 2.51860   4
  -7  -6   5 25.6675 2.95181   2
  -7   6   5 31.2293 2.26197   4
   7   6  -5 26.0985 4.33954   2
   7   6  -5 29.8078 3.11594   4
   6  -6  -5 2.15093 1.34427   4
   6  -6  -5 0.76352 1.04811   4
  -6  -6   5 2.19340 1.77090   2
  -6  -6   5 1.23929 0.88305   4
  -6  -6   5 2.36864 1.00101   4
   6   6  -5 0.70123 1.29768   4
  -6   6   5 0.91195 0.71690   4
  -6   6   5 2.06309 1.25002   4
   5  -6  -5 36.7450 2.55901   4
  -5  -6   5 34.2178 3.38739   4
   5  -6  -5 36.7450 2.83964   4
  -5  -6   5 35.5854 4.61523   2
  -5  -6   5 40.1211 2.31649   4
  -5   6   5 40.8003 2.76576   4
  -5   6   5 39.4616 2.12068   4
   5   6  -5 32.9813 4.29967   2
   5   6  -5 33.2917 3.03995   4
   4  -6  -5 6.83295 1.55934   4
  -4  -6   5 6.27695 1.20830   4
  -4  -6   5 4.32987 2.13045   2
  -4  -6   5 1.72017 1.06812   4
   4   6  -5 5.24714 2.29088   2
  -4   6   5 3.58121 1.18284   4
   4   6  -5 1.85174 1.17292   4
   4   6  -5 1.96126 0.96726   4
  -3  -6   5 162.614 6.57246   2
   3  -6  -5 156.953 5.19114   4
  -3  -6   5 162.994 5.46525   4
  -3  -6   5 157.552 5.76399   4
   3  -6  -5 156.597 5.32327   4
   3   6  -5 153.429 5.63983   4
  -3   6   5 162.583 5.48261   4
   3   6  -5 157.006 6.27222   2
   3   6  -5 162.410 5.64151   4
  -3   6   5 162.443 5.16821   4
   2  -6  -5 78.9293 3.62238   4
   2  -6  -5 82.4069 3.48760   4
  -2  -6   5 77.9621 3.50822   4
  -2  -6   5 82.5253 4.50389   2
  -2  -6   5 80.1043 4.02035   4
   2  -6  -5 82.8278 2.13238   3
   2   6  -5 78.6787 3.93921   4
   2   6  -5 78.5412 4.22196   2
   2   6  -5 85.8336 3.84670   4
  -2   6   5 83.3745 3.85256   2
  -2   6   5 83.1186 3.44636   4
  -1  -6   5 4.93074 1.08686   4
  -1  -6   5 1.48019 1.76546   2
   1  -6  -5 3.65371 1.02959   4
   1  -6  -5 6.06690 1.05850   4
  -1  -6   5 1.63893 0.99137   4
   1  -6  -5 3.87437 0.82871   3
  -1   6   5 3.37409 1.19406   2
  -1   6   5 2.40193 1.09139   4
  -1   6   5 5.37375 1.05672   4
   0  -6  -5 113.800 3.75320   3
   0  -6   5 112.539 5.09903   2
   0  -6   5 107.527 4.25092   4
   0  -6   5 112.304 4.58957   3
   0  -6  -5 108.951 4.17470   4
   0  -6   5 113.655 4.70188   4
   0  -6  -5 112.481 4.49828   4
   0   6   5 112.685 4.46291   4
   0   6  -5 110.170 4.48963   4
   0   6   5 110.907 4.28595   2
   0   6  -5 108.217 4.67863   4
   0   6  -5 107.816 4.82825   2
   0   6   5 119.185 4.37307   4
   1  -6   5 70.8975 3.50561   3
  -1  -6  -5 68.4137 3.60603   4
   1  -6   5 71.0060 3.84865   4
   1  -6   5 66.6946 3.17274   4
  -1  -6  -5 68.9471 3.13134   3
  -1  -6  -5 69.9172 3.46304   2
  -1  -6  -5 71.9605 3.33731   4
   1   6   5 72.3469 3.41718   4
   1   6   5 65.4050 3.52715   4
  -1   6  -5 65.6665 3.82650   2
  -1   6  -5 67.3260 3.81042   4
  -1   6  -5 65.0460 3.37908   4
   1   6   5 68.3638 3.25859   2
  -2  -6  -5 4.66401 1.60434   2
   2  -6   5 4.67533 1.60424   4
   2  -6   5 5.03122 1.28456   3
   2  -6   5 5.42246 1.08397   4
  -2  -6  -5 4.33435 1.29999   3
  -2  -6  -5 3.88618 1.53867   4
   2   6   5 6.27968 1.37897   4
  -2   6  -5 4.69935 1.12891   4
  -2   6  -5 3.53306 1.81503   2
  -2   6  -5 2.47136 1.40104   4
   2   6   5 4.59958 1.50846   4
   2   6   5 5.07465 1.56472   2
  -3  -6  -5 126.738 5.00856   4
   3  -6   5 119.967 4.67413   3
  -3  -6  -5 127.951 5.43966   4
  -3  -6  -5 130.110 5.13768   2
  -3  -6  -5 116.332 5.01203   3
   3  -6   5 127.685 5.41632   4
   3   6   5 120.659 5.13883   4
   3   6   5 126.691 5.05484   4
  -3   6  -5 125.257 5.44985   4
  -3   6  -5 126.291 5.00531   4
  -3   6  -5 124.035 5.67360   2
   3   6   5 120.922 4.85411   2
   4  -6   5 39.1744 2.92617   3
  -4  -6  -5 41.3969 3.33777   3
  -4  -6  -5 40.4393 3.55998   4
   4  -6   5 42.9616 3.70651   4
   4  -6   5 42.1146 3.29778   4
  -4  -6  -5 44.3578 3.55500   2
  -4  -6  -5 44.6487 3.19963   4
  -4   6  -5 46.0252 2.98393   4
   4   6   5 38.8338 3.34804   4
   4   6   5 47.0122 3.10486   4
  -4   6  -5 41.2801 3.51160   4
   4   6   5 38.6471 3.94156   2
   5  -6   5 -0.7152 1.26107   4
  -5  -6  -5 0.33674 1.90232   2
  -5  -6  -5 -2.0793 1.45590   4
   5  -6   5 -0.4455 1.30240   3
   5  -6   5 -0.6062 0.88504   4
   5   6   5 -1.3400 1.13456   4
  -5   6  -5 -0.3710 0.87343   4
   5   6   5 -2.3451 1.61474   4
   5   6   5 -0.6029 1.95527   2
  -5   6  -5 0.95071 0.64965   3
  -5   6  -5 -0.3927 1.26451   4
   6  -6   5 0.67652 1.09157   3
   6  -6   5 0.88042 1.65019   4
   6  -6   5 -0.1355 1.26887   4
  -6  -6  -5 0.53851 1.12497   4
  -6  -6  -5 0.05636 1.28826   4
  -6  -6  -5 1.36450 2.10061   2
   6   6   5 1.29824 1.25667   4
  -6   6  -5 0.78281 1.10607   4
  -6   6  -5 1.92077 0.91964   3
   7  -6   5 1.12378 1.50594   4
   7  -6   5 1.18672 1.34733   3
  -7  -6  -5 -1.1557 1.19541   4
   7  -6   5 1.17407 1.24138   4
  -7  -6  -5 -1.0307 1.42403   4
  -7   6  -5 1.52777 0.96843   3
   7   6   5 0.36341 1.83366   4
  -7   6  -5 -0.0549 1.37788   4
   7   6   5 0.66920 1.21702   4
  -7   6  -5 0.80827 1.13897   4
  -8  -6  -5 3.72842 2.22178   2
   8  -6   5 0.53960 1.69416   4
   8  -6   5 2.77672 1.49504   4
  -8   6  -5 -0.9690 1.63312   4
  -8   6  -5 1.80873 1.19218   3
  -8   6  -5 -0.8343 1.54974   4
   8   6   5 -0.5733 1.51976   4
   8   6   5 -0.2060 1.50976   4
   9  -6   5 0.47257 1.85491   4
   9  -6   5 2.30936 1.83986   4
  -9  -6  -5 -2.1799 1.92622   4
  -9  -6  -5 -1.6450 1.79939   4
  -9  -6  -5 -2.5217 2.61080   3
   9   6   5 0.30844 1.97155   4
  -9   6  -5 -0.9723 2.07750   4
   9   6   5 1.62094 1.80327   4
  -9   6  -5 0.66885 1.52044   3
  -9   6  -5 -1.6178 1.63099   4
   9  -7  -5 1.07212 1.57837   4
  -9  -7   5 -2.2791 1.66626   4
  -9  -7   5 0.69372 2.76413   2
  -9  -7   5 -0.0171 1.60954   4
   9   7  -5 1.87761 3.52716   4
   9   7  -5 -1.7222 1.63007   4
  -9   7   5 -0.9399 1.46863   4
  -9   7   5 -1.7900 1.44110   4
  -8  -7   5 4.38112 2.29084   2
  -8  -7   5 1.58978 1.41113   4
  -8   7   5 1.58574 1.20349   4
   8   7  -5 3.32353 1.32858   4
   8   7  -5 2.95050 1.81557   4
   8   7  -5 8.94488 3.02517   2
  -7  -7   5 1.93960 1.04456   4
  -7  -7   5 3.10643 1.36127   4
  -7  -7   5 3.36300 2.01640   2
  -7   7   5 1.49496 1.06567   4
   7   7  -5 5.00949 1.45064   4
   7   7  -5 5.92372 2.63740   2
  -7   7   5 3.34591 1.06922   4
  -6  -7   5 77.3718 4.70358   2
   6  -7  -5 78.9238 3.95069   4
  -6  -7   5 74.9170 3.79059   4
  -6  -7   5 68.6029 3.65006   4
  -6   7   5 69.4942 3.44558   4
  -6   7   5 74.3313 3.60152   4
   6   7  -5 76.6233 4.51070   4
   6   7  -5 76.4708 5.18972   2
  -5  -7   5 17.3378 1.98721   4
  -5  -7   5 15.3000 2.80392   2
   5  -7  -5 19.9732 2.07800   4
   5  -7  -5 20.2561 2.34594   4
  -5   7   5 17.0657 1.94722   4
   5   7  -5 16.4722 2.86325   4
  -5   7   5 15.4481 1.45652   4
   4  -7  -5 27.3863 2.61992   4
  -4  -7   5 25.4048 4.08569   2
  -4  -7   5 28.3953 2.45951   4
   4  -7  -5 24.7143 2.61634   4
  -4  -7   5 22.0401 2.84293   4
  -4   7   5 24.7480 1.94557   4
   4   7  -5 23.5566 2.97672   4
  -4   7   5 24.6135 2.70912   2
   4   7  -5 25.0312 4.37947   2
   3  -7  -5 11.2045 2.22669   4
  -3  -7   5 12.2101 3.03236   2
   3  -7  -5 12.7012 2.57224   4
  -3  -7   5 11.4846 2.24473   4
  -3   7   5 11.2680 1.48923   4
  -3   7   5 11.2936 2.20794   4
   3   7  -5 10.7678 2.09914   4
  -3   7   5 9.68377 1.98542   2
  -2  -7   5 27.8734 3.28454   2
   2  -7  -5 25.8226 2.73765   4
  -2  -7   5 28.3005 2.93071   4
   2  -7  -5 29.4830 1.26961   3
   2  -7  -5 24.4380 2.46311   4
  -2  -7   5 32.5899 3.56376   4
   2   7  -5 29.3478 2.80029   4
   2   7  -5 29.0281 3.41809   2
  -2   7   5 29.8768 2.17412   4
  -2   7   5 28.5411 2.58011   2
   2   7  -5 22.8769 2.95637   4
  -1  -7   5 5.90311 1.28002   4
   1  -7  -5 3.89821 1.31413   4
  -1  -7   5 3.10429 1.87305   2
  -1  -7   5 2.64083 1.30850   4
   1  -7  -5 2.41126 0.89895   4
   1  -7  -5 3.38636 0.89046   3
   1   7  -5 2.65992 1.75994   2
  -1   7   5 3.63215 1.22092   4
   0  -7   5 62.0752 3.78155   3
   0  -7   5 62.7327 3.85301   4
   0  -7   5 66.4302 3.41790   4
   0  -7  -5 62.4690 3.76896   4
   0  -7   5 60.8876 4.11963   2
   0  -7  -5 65.9280 2.92358   3
   0  -7  -5 66.2743 3.43330   4
   0   7  -5 69.7826 3.71992   4
   0   7   5 57.8555 3.32680   2
   0   7  -5 64.8623 4.08457   4
   0   7   5 63.6022 3.35929   4
   0   7   5 58.7491 3.45854   4
   0   7  -5 66.0703 4.19249   2
   1  -7   5 23.2504 2.68125   3
  -1  -7  -5 22.7783 2.08307   3
   1  -7   5 22.7943 2.95630   4
  -1  -7  -5 26.7264 2.85861   4
   1  -7   5 26.5624 2.19557   4
  -1  -7  -5 22.5527 2.74517   2
  -1  -7  -5 25.5461 2.38674   4
   1   7   5 25.6156 2.59140   4
  -1   7  -5 19.7428 3.03070   2
  -1   7  -5 25.5524 2.55699   4
  -1   7  -5 25.0257 3.05707   4
   1   7   5 25.1005 2.13950   4
   2  -7   5 68.1548 3.68571   4
   2  -7   5 68.1007 4.26150   4
   2  -7   5 66.0822 3.76540   3
  -2  -7  -5 68.6316 4.22447   4
  -2  -7  -5 64.6890 4.00227   2
  -2  -7  -5 70.7384 4.20205   4
  -2  -7  -5 75.2789 5.34032   3
  -2   7  -5 67.3352 4.32812   4
  -2   7  -5 66.8943 3.76677   4
   2   7   5 61.7943 3.96076   4
   2   7   5 60.9798 4.22466   2
   2   7   5 71.7609 3.59295   4
  -3  -7  -5 45.6283 3.80528   4
   3  -7   5 44.2297 3.17274   3
  -3  -7  -5 47.7247 3.79239   2
  -3  -7  -5 48.8723 3.56367   4
  -3  -7  -5 39.2094 3.28846   3
   3  -7   5 47.7272 3.77293   4
   3   7   5 47.4275 3.03623   4
   3   7   5 39.8121 3.83075   4
  -3   7  -5 44.8654 3.91766   4
   3   7   5 41.4786 3.13972   2
  -3   7  -5 49.7050 3.08151   4
   4  -7   5 48.5034 4.08204   4
  -4  -7  -5 49.2431 3.87995   2
  -4  -7  -5 43.2198 3.98981   4
  -4  -7  -5 45.7507 3.13450   4
   4  -7   5 45.3356 3.11129   3
  -4   7  -5 47.1785 3.84891   4
   4   7   5 45.2609 3.68615   4
   4   7   5 41.8330 4.50990   4
  -4   7  -5 46.6516 4.19703   4
   4   7   5 43.0460 3.43225   2
  -5  -7  -5 1.97090 1.38556   4
   5  -7   5 2.87304 1.26806   3
  -5  -7  -5 3.01334 2.30436   3
   5  -7   5 -3.8948 3.72583   4
  -5  -7  -5 2.96271 1.28401   4
  -5  -7  -5 1.77217 2.10452   2
   5   7   5 -1.0007 1.82788   2
  -5   7  -5 3.93756 1.17995   4
  -5   7  -5 2.89458 1.27918   4
   5   7   5 1.35973 1.32875   4
   5   7   5 0.72409 1.15133   4
  -6  -7  -5 13.6610 2.58460   4
   6  -7   5 12.7966 2.04760   3
   6  -7   5 12.7906 2.22541   4
  -6  -7  -5 11.8042 2.41260   3
   6  -7   5 12.8824 2.93872   4
  -6   7  -5 13.0671 2.58819   2
  -6   7  -5 10.1714 2.23671   4
   6   7   5 12.8834 2.30569   4
  -6   7  -5 10.0937 1.72600   4
   6   7   5 14.8075 2.55542   4
  -7  -7  -5 5.12041 1.69790   4
  -7  -7  -5 8.93713 2.33205   2
   7  -7   5 7.74495 1.77955   3
  -7  -7  -5 5.77355 1.91918   3
   7  -7   5 4.96789 1.50346   4
   7  -7   5 4.25817 1.49139   4
  -7   7  -5 5.51697 1.42872   4
   7   7   5 7.81632 1.78194   4
  -7   7  -5 2.02215 1.63896   4
   7   7   5 2.16659 1.46616   4
   8  -7   5 2.49764 2.56038   4
   8  -7   5 4.16112 1.89165   4
  -8  -7  -5 1.14592 2.47097   2
  -8  -7  -5 -2.2104 2.03344   4
  -8  -7  -5 0.24594 1.95461   4
   8   7   5 3.41149 2.01499   4
  -8   7  -5 -2.7252 1.96911   4
  -8   7  -5 0.73937 1.24603   3
  -8   7  -5 -1.2788 1.75065   4
   8   7   5 -1.1167 2.30576   4
   8  -8  -5 0.48071 1.56825   4
  -8  -8   5 -0.5295 1.85945   4
  -8  -8   5 -0.6791 1.80145   4
  -8  -8   5 -0.6167 2.64281   2
  -8   8   5 0.00535 1.82624   4
   8   8  -5 -1.3415 1.85277   4
  -8   8   5 -1.0824 1.50972   4
   8   8  -5 3.42917 1.98936   4
  -7  -8   5 44.3885 3.56408   2
  -7  -8   5 31.7339 2.99355   4
  -7  -8   5 41.2866 3.39861   4
   7   8  -5 47.9896 4.47868   2
  -7   8   5 31.5720 2.77538   4
  -7   8   5 34.1043 2.90138   4
   7   8  -5 39.4045 3.17139   4
   7   8  -5 48.5938 7.32967   4
   6  -8  -5 3.73721 1.49625   4
  -6  -8   5 1.51131 1.51179   4
  -6  -8   5 1.12667 1.29074   4
  -6  -8   5 0.79148 2.00787   2
  -6   8   5 1.93541 1.13234   4
   6   8  -5 3.38782 1.67574   4
   6   8  -5 2.66495 2.19868   2
  -6   8   5 3.16018 1.12390   4
  -5  -8   5 3.01366 1.04754   4
  -5  -8   5 -0.3735 1.71652   2
  -5  -8   5 2.40824 1.31938   4
   5  -8  -5 4.73925 1.46873   4
   5   8  -5 2.12514 2.03096   2
   5   8  -5 2.54227 1.24437   4
  -5   8   5 3.84881 1.05714   4
  -5   8   5 0.88430 1.67129   2
  -5   8   5 3.46397 1.18241   4
  -4  -8   5 62.2713 4.18302   2
  -4  -8   5 69.1450 3.39769   4
  -4  -8   5 61.0292 3.62856   4
   4  -8  -5 65.1111 3.88478   4
  -4   8   5 63.4181 3.20915   4
  -4   8   5 54.7387 3.56415   2
  -4   8   5 61.3684 3.35769   4
   4   8  -5 58.9916 4.67417   2
   4   8  -5 61.7119 4.22992   4
   3  -8  -5 178.787 6.64700   4
  -3  -8   5 180.481 6.39651   4
  -3  -8   5 182.520 6.80529   4
  -3  -8   5 175.049 7.31517   2
  -3   8   5 188.558 6.31609   4
  -3   8   5 182.859 6.53071   4
   3   8  -5 180.941 7.23573   4
  -2  -8   5 2.40133 0.99490   4
   2  -8  -5 0.93217 0.44095   3
  -2  -8   5 1.31997 1.14504   4
   2   8  -5 1.11145 1.21907   4
  -2   8   5 0.59969 0.79474   4
  -2   8   5 -2.0226 1.51407   2
  -1  -8   5 148.872 6.66358   2
   1  -8  -5 143.797 5.98965   4
   1  -8  -5 144.446 4.31452   3
  -1  -8   5 133.817 7.87929   4
  -1  -8   5 145.288 5.71153   4
  -1   8   5 148.530 5.88380   2
   1   8  -5 142.664 6.30623   4
  -1   8   5 151.088 6.03769   4
   1   8  -5 147.398 6.06889   4
  -1   8   5 150.091 5.74659   4
   0  -8   5 4.27207 1.08825   4
   0  -8  -5 5.54208 2.02615   4
   0  -8   5 3.96302 1.84173   3
   0   8  -5 4.84793 2.21641   4
   0   8   5 3.45962 1.26630   4
   0   8   5 3.43848 1.52620   2
   0   8  -5 4.33489 1.52085   4
  -1  -8  -5 2.62705 1.11183   3
   1  -8   5 1.35885 2.49784   4
   1  -8   5 0.17417 1.48942   3
  -1  -8  -5 1.46879 1.47189   4
  -1   8  -5 0.92467 1.88038   4
   1   8   5 2.23386 1.03196   4
   1   8   5 -0.9828 1.17437   2
  -1   8  -5 0.54252 1.04418   4
   1   8   5 -0.6322 1.09435   4
  -2  -8  -5 2.77823 2.14322   2
  -2  -8  -5 0.75814 1.43875   4
   2  -8   5 3.54664 1.13599   4
  -2   8  -5 3.10178 1.37368   4
  -2   8  -5 0.92616 1.69727   4
   2   8   5 2.97362 1.19738   4
   2   8   5 1.47628 1.34470   2
   3  -8   5 11.8187 1.94713   4
  -3  -8  -5 6.86790 2.54987   4
   3  -8   5 10.9032 2.31165   3
  -3  -8  -5 11.7733 2.06381   4
   3   8   5 12.4858 2.26116   4
  -3   8  -5 11.6637 2.47362   4
  -3   8  -5 10.3189 2.13101   4
  -4  -8  -5 10.5820 2.07835   4
  -4  -8  -5 7.53047 2.15573   2
  -4  -8  -5 13.0057 2.58683   4
   4  -8   5 9.26509 2.01111   4
   4  -8   5 8.59070 2.10366   3
  -4   8  -5 10.3860 2.27213   4
   4   8   5 12.2870 2.20434   4
  -4   8  -5 11.4454 2.19308   4
  -5  -8  -5 29.5622 2.99374   4
  -5  -8  -5 36.0945 3.93097   2
   5  -8   5 28.2460 3.36957   4
   5  -8   5 29.8361 2.65384   3
  -5  -8  -5 26.8810 2.74014   4
   5  -8   5 26.1656 2.50191   4
  -5   8  -5 31.1674 2.87077   4
   5   8   5 28.0043 3.19464   2
   5   8   5 23.9876 2.88440   4
  -5   8  -5 26.3625 2.74626   4
   5   8   5 35.2122 2.91294   4
   6  -8   5 -0.7033 1.52807   4
  -6  -8  -5 1.10963 1.48019   4
  -6  -8  -5 0.23645 2.11780   2
   6  -8   5 1.01277 1.32643   3
  -6  -8  -5 0.62606 1.60430   3
  -6  -8  -5 -2.5758 1.76347   4
  -6   8  -5 -0.5128 1.66584   4
   6   8   5 0.58471 1.45103   4
   6   8   5 2.31287 2.38282   2
  -6   8  -5 4.35329 2.26419   2
  -6   8  -5 -0.5924 1.42661   4
  -7  -8  -5 3.66330 2.52495   2
  -7  -8  -5 -0.1091 1.81673   4
   7  -8   5 3.05921 1.54541   3
  -7   8  -5 -1.0573 1.83794   4
   7   8   5 -1.1653 1.81329   4
   7   8   5 1.16975 1.98683   4
  -7  -9   5 2.44047 1.96987   4
  -7  -9   5 3.58936 2.79792   2
  -7  -9   5 3.08784 2.05715   4
  -7   9   5 0.77900 1.61777   4
  -7   9   5 7.10005 4.48473   2
   7   9  -5 3.26502 1.90022   4
  -6  -9   5 3.43881 2.43339   2
  -6  -9   5 1.11982 1.51388   4
   6  -9  -5 6.44006 2.06015   4
   6  -9  -5 3.35059 1.58926   4
  -6  -9   5 1.86562 1.85934   4
   6   9  -5 3.51197 2.50305   2
   6   9  -5 6.42870 1.60345   4
  -6   9   5 2.07757 1.42167   4
  -6   9   5 3.54466 1.51957   4
   6   9  -5 3.64788 1.81365   4
  -6   9   5 2.65247 2.24079   2
  -5  -9   5 6.30297 1.69429   4
  -5  -9   5 4.25061 1.42279   4
  -5  -9   5 1.99227 2.13991   2
   5  -9  -5 3.21526 1.28957   4
   5   9  -5 6.79559 1.74570   4
  -5   9   5 3.35864 1.28416   4
   5   9  -5 1.83551 1.57988   4
  -5   9   5 3.05381 2.03269   2
   5   9  -5 6.83004 2.33499   2
  -5   9   5 3.49510 1.22739   4
  -4  -9   5 9.71942 2.13006   2
   4  -9  -5 13.5033 2.06384   4
  -4  -9   5 12.7234 2.39908   4
   4   9  -5 9.86919 2.46440   4
  -4   9   5 7.72186 1.43068   4
   4   9  -5 10.5253 2.22936   2
  -4   9   5 8.99665 1.98057   2
   3  -9  -5 0.89726 1.42651   4
  -3  -9   5 1.86889 1.09755   4
  -3  -9   5 1.21223 1.79125   2
  -3  -9   5 0.40321 1.24560   4
   3   9  -5 1.09303 1.82822   4
  -3   9   5 1.89980 1.07865   4
  -3   9   5 0.03889 1.19435   4
   3   9  -5 2.91068 1.09515   4
   3   9  -5 -1.5049 1.84313   2
  -3   9   5 2.69961 1.66497   2
  -2  -9   5 21.8250 2.36599   4
  -2  -9   5 26.1040 2.48586   4
  -2  -9   5 15.7090 2.92195   2
   2  -9  -5 23.3802 1.33846   3
   2  -9  -5 20.4285 1.18987   3
   2  -9  -5 25.7705 3.17173   4
  -2   9   5 20.8214 2.46028   2
   2   9  -5 14.8826 3.07324   2
  -2   9   5 19.9357 2.10055   4
   2   9  -5 24.5194 2.40985   4
  -1  -9   5 4.21513 1.25967   4
   1  -9  -5 1.18336 1.38955   4
   1  -9  -5 3.03993 0.78087   3
   1   9  -5 2.00014 1.90315   4
  -1   9   5 3.92452 1.08834   4
   1   9  -5 3.57004 1.12795   4
   0  -9  -5 7.31763 1.48104   3
   0  -9   5 7.21674 1.35832   4
   0  -9   5 3.53369 1.11081   4
   0  -9  -5 6.48687 1.86469   4
   0   9   5 5.06915 1.12038   4
   0   9   5 4.95858 2.10743   2
   0   9  -5 4.11321 1.61501   4
   0   9  -5 3.11686 1.22945   4
   1  -9   5 3.61514 1.21997   4
   1  -9   5 2.39327 1.25543   4
  -1  -9  -5 2.08801 1.65583   4
  -1  -9  -5 3.15743 1.07061   3
   1  -9   5 5.27801 1.55569   3
  -1   9  -5 3.77167 1.30396   4
   1   9   5 1.05471 2.13796   2
   1   9   5 1.33454 0.97818   4
  -1   9  -5 4.15705 1.32651   4
  -2  -9  -5 25.8777 3.44274   4
  -2  -9  -5 28.8084 2.99178   3
  -2  -9  -5 26.7182 2.59185   4
   2  -9   5 25.5096 2.64029   4
   2  -9   5 32.1357 3.11637   3
   2  -9   5 27.5013 2.96138   4
   2   9   5 27.8357 2.51060   4
  -2   9  -5 28.1568 2.98124   4
   2   9   5 25.6288 2.66212   4
   2   9   5 28.1023 2.86187   2
  -2   9  -5 28.8573 2.88070   4
   3  -9   5 41.2542 3.27087   3
  -3  -9  -5 39.0859 3.66167   3
   3  -9   5 37.0392 3.02391   4
  -3  -9  -5 33.0823 2.96906   4
  -3  -9  -5 42.3178 4.24965   2
   3  -9   5 39.8232 3.54569   4
   3   9   5 39.0254 3.17373   4
   3   9   5 43.1873 3.25523   2
  -3   9  -5 39.0436 3.27929   4
  -3   9  -5 39.9201 3.22408   4
   3   9   5 45.6206 3.08687   4
   4  -9   5 11.2238 2.60029   4
  -4  -9  -5 18.4362 2.86262   4
   4  -9   5 20.3365 2.56063   3
  -4  -9  -5 14.2817 2.64876   4
   4   9   5 20.8936 2.71279   2
  -4   9  -5 13.9136 2.76637   4
   4   9   5 15.4009 2.67886   4
   4   9   5 12.4348 2.65544   4
  -4   9  -5 20.1610 2.61584   4
  -5  -9  -5 4.09362 2.32542   2
  -5  -9  -5 2.75779 1.82111   3
  -5  -9  -5 -0.3524 1.80013   4
   5  -9   5 5.18907 1.57793   3
   5  -9   5 0.39024 1.70287   4
   5  -9   5 5.28959 1.90420   4
  -5  -9  -5 2.32887 1.75919   4
  -5   9  -5 2.57603 1.89445   4
   5   9   5 1.58870 1.89236   4
   5   9   5 -0.3944 1.66859   4
   5   9   5 4.40081 2.08399   2
  -5   9  -5 4.53068 2.47105   2
  -5   9  -5 2.89845 1.67621   4
  -6  -9  -5 14.6454 3.55435   3
  -6  -9  -5 6.12351 2.17657   4
   6  -9   5 6.08507 2.24230   4
  -6  -9  -5 17.3173 3.56894   4
  -6   9  -5 15.1644 3.43850   2
  -6   9  -5 9.70627 1.81172   4
   6   9   5 12.1498 2.11894   4
  -6   9  -5 6.98537 1.83066   4
   6   9   5 11.1466 2.21073   4
   6 -10  -5 0.37280 1.89060   4
  -6 -10   5 -2.8803 2.22515   4
  -6 -10   5 -0.0974 3.03835   2
   6  10  -5 2.86774 2.22600   4
   6  10  -5 1.62508 3.03763   2
  -6  10   5 0.15100 2.09860   4
   6  10  -5 -1.8752 2.62645   4
  -6  10   5 -0.7928 1.64862   4
  -5 -10   5 -1.4292 2.01591   4
  -5 -10   5 2.86141 2.67503   2
  -5 -10   5 -1.2180 2.07377   4
   5 -10  -5 2.61551 1.91920   4
   5  10  -5 -3.5729 3.88146   4
  -5  10   5 -0.3607 1.85237   4
  -5  10   5 2.62853 2.51368   2
  -5  10   5 0.35513 1.54009   4
   4 -10  -5 -0.7514 1.54127   4
  -4 -10   5 -1.9070 2.41959   2
   4 -10  -5 1.90353 1.97777   4
  -4 -10   5 -1.7249 1.73834   4
   4  10  -5 2.18342 1.68095   4
  -4  10   5 1.02449 2.17080   2
  -4  10   5 2.12718 1.59234   4
   4  10  -5 2.02787 2.36286   2
  -4  10   5 -0.7045 1.57905   4
   3 -10  -5 5.71721 1.30576   4
   3 -10  -5 8.22892 2.00224   4
  -3 -10   5 6.12562 1.43968   4
  -3 -10   5 3.55237 1.34981   4
   3  10  -5 4.80211 1.45705   4
  -3  10   5 8.36887 1.53100   4
  -3  10   5 5.55155 1.35575   4
  -2 -10   5 12.3420 2.52638   2
   2 -10  -5 14.6047 1.13979   3
  -2 -10   5 14.5512 2.66717   4
  -2 -10   5 10.1118 1.65104   4
  -2  10   5 10.7714 2.27204   2
   2  10  -5 10.3933 1.61309   4
   2  10  -5 12.6643 2.80345   2
  -2  10   5 12.5892 1.66272   4
  -1 -10   5 3.23795 1.31725   4
  -1 -10   5 -0.6377 1.44373   4
   1 -10  -5 1.29786 0.88612   3
   1 -10  -5 -1.0084 1.25667   4
   1  10  -5 -0.3153 1.55516   4
   1  10  -5 -0.2956 2.12315   2
  -1  10   5 1.06894 1.25261   4
   1  10  -5 3.29105 1.46865   4
  -1  10   5 1.09036 1.81570   2
   0 -10   5 25.0003 2.94157   4
   0 -10  -5 25.6904 2.36540   3
   0 -10  -5 29.7259 3.73237   4
   0  10  -5 25.2197 3.18991   2
   0  10  -5 22.2579 2.92685   4
   0  10   5 27.6419 2.46467   2
   0  10  -5 31.4018 3.03154   4
   0  10   5 21.0840 2.69550   4
  -1 -10  -5 2.76907 1.35933   3
   1 -10   5 0.33161 1.67370   4
   1 -10   5 -1.4628 1.35506   4
  -1 -10  -5 -0.4466 1.39135   4
  -1 -10  -5 1.60178 1.79650   4
  -1  10  -5 0.22992 1.43199   4
   1  10   5 -0.4412 1.82397   2
   1  10   5 -1.3874 1.48764   4
  -1  10  -5 0.02560 2.13714   2
  -1  10  -5 -0.9200 1.61603   4
   1  10   5 0.87312 1.45197   4
   2 -10   5 2.77119 1.50592   4
  -2 -10  -5 -0.3655 1.70473   4
   2 -10   5 5.01627 1.46190   4
   2  10   5 2.98405 1.80132   4
  -2  10  -5 3.01477 1.61588   4
   2  10   5 3.83916 1.91813   2
  -2  10  -5 3.03072 1.48417   4
  -2  10  -5 2.58447 2.14442   2
   2  10   5 2.14156 1.56302   4
   3 -10   5 20.0210 3.44331   4
  -3 -10  -5 15.3141 2.20417   4
  -3 -10  -5 23.4619 2.98211   2
  -3  10  -5 17.5311 3.14260   4
   3  10   5 20.3085 2.96541   4
   3  10   5 17.6013 2.43155   4
  -3  10  -5 18.9125 3.08447   2
   3  10   5 23.0535 2.96649   2
  -3  10  -5 15.2206 3.15899   4
  -4 -10  -5 2.49654 2.35438   2
  -4 -10  -5 1.36050 2.05167   4
   4 -10   5 2.30957 1.61786   4
   4 -10   5 3.01032 1.62273   3
   4 -10   5 -0.3873 1.99938   4
  -4 -10  -5 -1.7183 1.91047   4
  -4 -10  -5 -0.6364 2.02296   3
   4  10   5 1.42612 1.84354   4
  -4  10  -5 -1.0362 2.11382   4
   4  10   5 0.90619 2.43320   2
   4  10   5 -1.1890 1.90009   4
  -4  10  -5 -0.8109 1.46587   4
  -4  10  -5 0.73801 5.14027   2
  -5 -10  -5 7.90693 2.03695   4
   5 -10   5 4.98258 2.14308   4
  -5 -10  -5 8.61245 2.14333   3
  -5 -10  -5 2.44286 3.08866   4
   5  10   5 3.35007 1.96184   4
  -5  10  -5 11.5518 2.98839   2
  -5  10  -5 6.30362 2.23549   4
  -5  10  -5 5.75485 2.30550   4
   5  10   5 12.5402 2.99115   2
  -3 -11   5 6.54976 2.77477   2
  -3 -11   5 -0.9701 1.95573   4
  -3 -11   5 1.75723 1.82365   4
   3 -11  -5 0.31935 1.62250   4
   3  11  -5 0.16662 1.83336   4
  -3  11   5 2.95059 1.67278   4
  -3  11   5 1.04014 1.73110   4
   3  11  -5 5.31128 2.96728   2
  -3  11   5 3.95659 2.54529   2
  -2 -11   5 -1.7631 1.96358   4
  -2 -11   5 4.39044 2.65550   2
   2 -11  -5 2.02557 0.90658   3
  -2 -11   5 -1.0517 2.07457   4
   2 -11  -5 -1.4844 2.01073   4
   2 -11  -5 0.41003 0.87070   3
  -2  11   5 2.76044 1.96021   4
  -2  11   5 0.40932 2.41963   2
  -2  11   5 0.43392 1.55719   4
   2  11  -5 -2.6054 2.51850   4
   2  11  -5 2.44746 2.02715   4
  -1 -11   5 2.98474 1.72747   4
  -1 -11   5 4.07750 2.02419   4
   1 -11  -5 2.89219 1.95164   4
  -1  11   5 2.07544 1.85878   4
  -1  11   5 4.18140 2.37958   2
  -1  11   5 4.74931 1.85909   4
   1  11  -5 5.82235 1.72561   4
   1  11  -5 2.12638 2.05013   4
   0 -11   5 -2.0242 1.89021   4
   0 -11  -5 1.36188 1.64146   4
   0 -11  -5 1.30226 1.44175   3
   0 -11   5 -1.4463 1.72296   4
   0  11  -5 -2.3742 1.97275   4
   0  11   5 2.09814 2.57654   2
   0  11  -5 -0.2028 4.92763   2
   0  11  -5 0.31717 1.69996   4
   1 -11   5 -0.9282 2.07462   4
  -1 -11  -5 -1.4627 2.52652   4
   1 -11   5 2.46800 1.89320   3
   1 -11   5 -0.7533 1.84862   4
   1  11   5 -0.8095 2.37444   2
   1  11   5 0.66325 1.58581   4
   1  11   5 0.41923 1.88982   4
  -1  11  -5 0.75221 1.71737   4
  -1  11  -5 -2.4468 2.21843   4
   2 -11   5 2.82635 2.24807   4
  -2 -11  -5 -0.1986 2.14215   4
   2 -11   5 4.88559 4.91976   3
   2 -11   5 -0.6755 2.16898   4
  -2 -11  -5 4.11714 2.05400   4
   2  11   5 0.93339 2.59731   2
   2  11   5 -1.4135 2.02089   4
  -2  11  -5 -1.8359 2.09026   4
  -2  11  -5 0.34152 2.16049   4
  -2  11  -5 2.48110 2.85028   2
   2  11   5 -1.7776 1.83967   4
  -3 -11  -5 -0.7749 2.33817   4
   3 -11   5 -2.0086 2.37313   4
  -3 -11  -5 3.21182 1.97752   3
  -3 -11  -5 -3.6256 2.27206   4
   3 -11   5 -3.4840 2.39704   4
   3  11   5 -2.6209 2.75096   2
   3  11   5 0.60732 2.12741   4
  -3  11  -5 -1.4260 2.56264   4
  -3  11  -5 4.20228 3.40474   2
   3  11   5 -3.4880 2.19803   4
  -3  11  -5 -2.1401 2.28279   4
 -11   0   6 -1.5011 1.25094   4
  11   0  -6 2.55345 1.30685   4
  11   0  -6 0.91696 1.27138   4
 -11   0   6 3.93377 2.84505   2
 -10   0   6 0.77061 0.88156   4
 -10   0   6 2.43530 0.95156   4
 -10   0   6 1.68576 1.28331   3
  10   0  -6 1.99285 0.96679   4
   9   0  -6 2.91607 1.08599   4
  -9   0   6 4.68551 3.12509   2
   9   0  -6 1.59069 0.75822   4
   8   0  -6 6.32751 1.17040   4
  -8   0   6 4.05124 0.94175   4
   8   0  -6 4.70677 1.16539   4
  -8   0   6 3.11559 3.76676   2
  -8   0   6 4.72005 0.72159   4
   7   0  -6 -0.3366 0.51462   4
  -7   0   6 -0.0995 0.56633   4
   6   0  -6 107.756 3.41478   4
  -6   0   6 108.055 5.37767   2
   6   0  -6 112.662 3.53421   4
  -6   0   6 110.023 3.47399   4
  -6   0   6 114.803 3.41693   4
   5   0  -6 1.13158 0.51524   4
  -5   0   6 0.29391 0.48172   4
  -5   0   6 0.83693 1.98266   2
  -5   0   6 0.37015 0.47716   4
   5   0  -6 0.61707 1.04007   4
  -4   0   6 164.576 3.72006   4
  -4   0   6 150.911 4.27985   4
  -4   0   6 168.033 5.51735   2
   4   0  -6 164.532 3.72068   4
   3   0  -6 0.13113 0.27274   4
  -3   0   6 -0.4372 0.24599   4
  -3   0   6 0.72992 1.28531   2
   3   0  -6 -0.0013 0.25808   4
  -3   0   6 0.29861 0.23413   4
  -2   0   6 9.69515 1.28363   3
  -2   0   6 13.3120 1.48200   2
  -1   0   6 -0.0794 0.87369   3
  -1   0   6 -1.2476 0.75021   2
   1   0  -6 0.76010 0.73562   3
   0   0   6 293.537 5.66548   2
   0   0  -6 279.611 5.61160   2
   0   0   6 290.095 6.10040   4
   0   0  -6 284.900 6.06484   4
   0   0   6 291.136 6.76012   3
   0   0  -6 292.298 6.73789   3
   0   0   6 282.097 6.04455   4
   0   0  -6 290.918 6.09450   4
  -1   0  -6 -0.0299 0.62752   4
   1   0   6 -0.4371 0.64848   4
   1   0   6 0.04889 0.59050   4
   1   0   6 0.14320 0.93296   3
  -1   0  -6 -0.4828 0.66975   3
  -1   0  -6 0.00919 0.66849   4
  -2   0  -6 123.570 3.88862   4
   2   0   6 115.443 4.20428   3
   2   0   6 126.557 3.99141   4
   2   0   6 128.387 3.94511   4
  -2   0  -6 124.932 3.96094   4
  -2   0  -6 121.885 4.19079   3
   3   0   6 -0.3716 0.81688   4
   3   0   6 0.95424 1.12244   3
  -3   0  -6 0.13993 0.82655   4
   3   0   6 -0.0006 0.79568   4
  -3   0  -6 0.00696 0.79130   4
  -3   0  -6 -0.4109 0.92623   3
  -4   0  -6 35.1966 2.36272   4
   4   0   6 33.5791 2.53627   4
  -4   0  -6 35.8842 2.62545   4
   4   0   6 30.2446 2.79360   3
   4   0   6 32.1443 2.29429   4
  -4   0  -6 34.1794 2.55904   3
   5   0   6 1.36060 0.68393   4
  -5   0  -6 1.58852 1.22336   4
   5   0   6 0.56931 1.13452   3
  -5   0  -6 1.75683 0.65313   4
  -5   0  -6 1.48170 1.00116   3
   5   0   6 1.73262 1.09796   4
   6   0   6 495.859 12.3726   4
  -6   0  -6 473.383 12.0196   4
   6   0   6 463.597 12.0130   4
  -6   0  -6 485.628 12.3350   4
  -6   0  -6 487.365 12.5090   3
  -7   0  -6 2.50722 2.19070   4
   7   0   6 2.74622 1.18895   4
   7   0   6 1.67326 1.24354   4
   8   0   6 4.06228 1.66249   4
  -8   0  -6 3.82125 1.19683   4
   8   0   6 3.63137 1.28185   4
  -8   0  -6 4.28820 1.16217   3
  -9   0  -6 1.58832 1.34759   4
 -10   0  -6 18.4862 3.37641   4
  10   0   6 27.8529 3.61314   4
 -10   0  -6 25.7597 2.91354   3
 -10   0  -6 23.3778 3.11034   4
  11  -1  -6 2.54623 1.30510   4
 -11  -1   6 -1.2100 1.36332   4
 -11  -1   6 2.06573 3.03729   2
 -11  -1   6 -2.2161 1.84533   3
 -11  -1   6 -1.9291 1.27547   4
  11  -1  -6 2.00377 1.26435   4
 -11   1   6 5.70500 2.96465   2
 -11   1   6 -0.6489 1.22805   4
 -11   1   6 -1.7315 1.18528   4
  11   1  -6 0.50195 1.40499   4
 -10  -1   6 3.44035 1.05840   4
 -10  -1   6 3.61861 0.96254   4
 -10   1   6 6.36934 1.13668   4
 -10   1   6 3.57661 0.97289   4
   9  -1  -6 28.6006 2.02279   4
  -9  -1   6 27.3698 3.97649   2
   9  -1  -6 31.3449 2.41965   4
  -9  -1   6 34.0449 2.25245   4
  -9   1   6 41.0894 4.99671   2
  -9   1   6 32.3722 2.28639   4
   9   1  -6 35.0165 2.51750   4
   9   1  -6 31.6855 2.13780   4
  -9   1   6 35.5723 2.34384   3
   8  -1  -6 10.2588 1.29200   4
  -8  -1   6 6.91850 1.05517   4
  -8  -1   6 9.74865 3.57029   2
  -8  -1   6 9.90500 1.51536   4
   8  -1  -6 10.2563 1.70308   4
   8   1  -6 8.21730 1.77748   4
  -8   1   6 8.73569 1.06017   4
   8   1  -6 9.39809 1.35098   4
  -8   1   6 11.6337 1.48835   4
  -7  -1   6 3.28947 0.78841   4
   7  -1  -6 1.18463 0.71734   4
  -7  -1   6 2.27350 2.63150   2
  -7  -1   6 2.29856 0.50676   4
   7   1  -6 2.16331 0.82698   4
  -7   1   6 1.78894 0.44237   4
  -7   1   6 1.90808 0.75880   4
  -6  -1   6 42.7672 1.93133   4
   6  -1  -6 41.6471 2.02793   4
   6  -1  -6 40.0155 1.95840   4
  -6  -1   6 42.3359 2.15738   4
  -6  -1   6 43.6510 4.01333   2
   6   1  -6 39.0051 1.98305   4
  -6   1   6 43.8139 1.86141   4
  -6   1   6 43.1555 1.99062   4
   6   1  -6 41.2714 2.15558   4
  -5  -1   6 118.892 5.06473   2
   5  -1  -6 116.832 3.23234   4
  -5  -1   6 118.963 3.40527   4
  -5  -1   6 115.144 3.46005   4
  -5   1   6 115.113 3.27741   4
  -5   1   6 114.417 3.22678   4
   5   1  -6 115.236 3.45929   4
   5   1  -6 113.887 3.42925   4
  -4  -1   6 144.619 5.14245   2
   4  -1  -6 144.129 3.32408   4
  -4  -1   6 140.563 3.62220   4
  -4  -1   6 144.094 3.66498   4
   4  -1  -6 138.730 3.41301   4
  -4   1   6 141.707 3.32184   4
   4   1  -6 144.780 3.64725   4
  -4   1   6 140.372 3.36470   4
   3  -1  -6 13.0671 0.63161   4
  -3  -1   6 12.4252 1.19933   4
  -3  -1   6 11.4671 0.95383   4
  -3  -1   6 10.7857 1.91965   2
  -3   1   6 12.3170 0.60827   4
  -3   1   6 12.9821 0.59619   4
   3   1  -6 11.2998 0.96823   4
   3   1  -6 12.8377 2.04067   2
  -2  -1   6 186.484 4.92553   2
  -2  -1   6 180.769 3.97561   4
  -2  -1   6 180.189 4.00178   4
   2   1  -6 187.664 4.95495   2
   2   1  -6 187.845 3.99743   4
  -2   1   6 179.340 4.40654   3
  -1  -1   6 1348.77 25.3708   3
   0  -1  -6 283.406 6.20341   4
   0  -1   6 299.754 6.41467   2
   0  -1   6 299.558 7.08829   3
   0  -1  -6 282.883 6.65623   3
   0  -1   6 298.364 6.41013   4
   0  -1   6 302.549 6.41309   4
   0  -1  -6 297.904 6.25601   4
   0   1   6 291.024 6.23951   4
   0   1   6 301.420 6.81641   3
   0   1  -6 291.049 6.34111   2
   0   1  -6 296.522 6.40691   4
   0   1  -6 301.096 7.04392   3
   0   1   6 297.658 6.27294   4
   0   1  -6 296.249 6.39834   4
  -1  -1  -6 909.367 17.9931   3
  -1  -1  -6 915.649 17.5498   4
   1  -1   6 918.114 18.1483   3
  -1  -1  -6 919.651 17.5564   4
   1  -1   6 917.608 17.6569   4
   1  -1   6 904.762 17.6210   4
  -1   1  -6 915.986 17.6463   4
  -1   1  -6 894.000 17.5959   4
  -1   1  -6 909.613 18.1094   3
   1   1   6 933.481 17.5985   4
   1   1   6 930.220 17.5881   4
   1   1   6 964.065 18.2013   3
  -2  -1  -6 6.77095 1.56222   3
  -2  -1  -6 6.81593 1.47737   4
   2  -1   6 7.01682 1.64995   3
   2  -1   6 7.63248 1.36149   4
   2  -1   6 7.68044 1.53767   4
  -2  -1  -6 6.16393 1.25418   4
  -2   1  -6 6.47559 1.41946   3
  -2   1  -6 7.79870 1.50183   4
   2   1   6 7.28104 1.69431   3
   2   1   6 6.61995 1.31935   4
   2   1   6 5.60733 1.06937   4
  -2   1  -6 7.31010 1.37245   4
  -3  -1  -6 218.787 7.13230   3
   3  -1   6 231.627 6.69943   3
  -3  -1  -6 232.673 6.35576   4
   3  -1   6 236.717 6.42256   4
   3  -1   6 222.458 6.37265   4
  -3  -1  -6 228.908 6.40271   4
  -3   1  -6 224.702 6.37818   4
   3   1   6 234.265 6.43076   4
  -3   1  -6 234.211 6.58881   3
   3   1   6 242.206 6.94406   3
   3   1   6 232.527 6.36302   4
  -3   1  -6 237.094 6.41620   4
  -4  -1  -6 3.25750 1.14597   4
  -4  -1  -6 3.75491 0.96188   4
   4  -1   6 3.97803 1.37359   3
  -4  -1  -6 5.14818 1.48241   3
   4  -1   6 3.29057 1.05886   4
   4  -1   6 3.31797 0.96477   4
  -4   1  -6 3.99264 0.95314   4
   4   1   6 4.66964 1.65864   3
   4   1   6 4.25439 1.05553   4
  -4   1  -6 3.06015 1.11019   3
  -4   1  -6 3.54995 1.09198   4
   4   1   6 3.69136 1.09258   4
   5  -1   6 0.40075 0.98025   4
   5  -1   6 -0.0299 0.70671   4
  -5  -1  -6 0.57119 0.58131   4
  -5  -1  -6 0.46435 0.67653   3
   5  -1   6 -0.2914 1.33440   3
  -5  -1  -6 0.50965 1.14434   4
  -5   1  -6 1.53933 0.88625   3
   5   1   6 0.23514 1.00592   4
   5   1   6 0.22677 0.60773   4
  -5   1  -6 -0.1555 0.93711   4
  -5   1  -6 0.60246 0.57798   4
  -6  -1  -6 43.8655 3.21969   3
   6  -1   6 49.3325 3.55654   4
  -6  -1  -6 50.1016 3.60772   4
   6  -1   6 45.8505 3.65358   3
  -6  -1  -6 48.9212 2.87809   4
   6  -1   6 51.2209 3.25354   4
   6   1   6 49.0328 3.09160   4
  -6   1  -6 48.8002 3.46238   4
  -6   1  -6 50.6375 3.16405   3
  -6   1  -6 50.9487 2.94839   4
   6   1   6 53.7834 3.59726   4
  -7  -1  -6 40.0593 3.50269   3
  -7  -1  -6 38.2515 2.64773   4
  -7  -1  -6 33.9739 4.27994   2
   7  -1   6 37.8851 3.39540   4
  -7  -1  -6 39.3327 5.40900   4
   7  -1   6 35.9991 3.12374   4
  -7   1  -6 36.6565 2.99204   3
   7   1   6 37.8795 3.16018   4
  -7   1  -6 36.9096 2.61612   4
   7   1   6 41.4327 3.51314   4
  -8  -1  -6 2.12169 1.14003   4
   8  -1   6 2.98529 1.13568   4
  -8  -1  -6 1.51704 1.13772   3
   8  -1   6 0.76205 1.50483   4
  -8   1  -6 2.36550 1.89239   4
  -8   1  -6 2.66478 0.99887   4
   8   1   6 1.32545 1.73952   4
  -8   1  -6 2.54524 1.16157   3
   9  -1   6 1.17672 1.25597   4
  -9  -1  -6 0.45128 1.43827   4
  -9  -1  -6 1.25264 1.43556   4
  -9  -1  -6 -0.2696 1.29068   3
  -9  -1  -6 1.55876 2.95079   2
   9   1   6 2.58670 1.69184   4
   9   1   6 -0.0636 1.37049   4
  -9   1  -6 1.28338 1.00050   4
  -9   1  -6 1.25420 1.23433   4
  10  -1   6 11.5625 2.13110   4
 -10  -1  -6 9.59531 1.91710   4
 -10  -1  -6 7.56023 1.60680   4
 -10   1  -6 10.3576 1.69263   4
  10   1   6 9.42368 1.77738   4
 -10   1  -6 8.11439 2.01206   4
 -11  -2   6 -0.5563 1.43443   4
  11  -2  -6 1.39018 1.33020   4
  11  -2  -6 2.47318 1.25342   4
  11   2  -6 3.98272 1.52195   4
  11   2  -6 1.49121 1.37365   4
 -10  -2   6 0.43168 1.08292   4
  10  -2  -6 1.73890 1.00990   4
 -10  -2   6 3.78180 2.23251   2
  10  -2  -6 2.39228 0.98423   4
 -10   2   6 2.02288 1.00939   4
  10   2  -6 3.77743 1.27587   4
  10   2  -6 4.29549 1.12527   4
  -9  -2   6 38.6666 3.86216   2
   9  -2  -6 41.3602 2.71488   4
  -9  -2   6 40.8676 2.46400   4
  -9  -2   6 30.9769 2.14468   4
   9  -2  -6 39.2164 2.32176   4
   9   2  -6 41.1938 2.50134   4
  -9   2   6 41.1242 2.94308   3
  -9   2   6 40.5594 2.47979   4
   8  -2  -6 121.487 4.17026   4
   8  -2  -6 121.750 4.48001   4
  -8  -2   6 130.377 6.66618   2
  -8  -2   6 123.650 4.68879   4
  -8  -2   6 122.247 4.34772   4
   8   2  -6 123.091 4.44204   4
  -8   2   6 127.812 4.45859   3
  -8   2   6 118.483 4.04359   4
  -8   2   6 126.399 4.42473   4
  -7  -2   6 24.1222 1.50197   4
  -7  -2   6 26.0057 3.73607   2
   7  -2  -6 26.3704 1.64928   4
   7  -2  -6 26.1940 1.86642   4
  -7  -2   6 25.0888 2.05900   4
   7   2  -6 25.6553 2.19250   4
  -7   2   6 26.0391 1.81013   4
  -7   2   6 25.9737 1.47856   4
   7   2  -6 27.3618 1.92517   4
  -6  -2   6 0.48652 0.59341   4
   6  -2  -6 0.75136 0.50068   4
  -6  -2   6 0.23812 0.40758   4
  -6  -2   6 0.30317 1.97211   2
   6  -2  -6 0.51838 0.56958   4
   6   2  -6 -0.1338 0.48267   4
  -6   2   6 0.30902 0.47395   4
   6   2  -6 -0.2260 0.56677   4
  -6   2   6 0.34779 0.33871   4
  -5  -2   6 89.5562 2.99870   4
   5  -2  -6 85.0398 2.97631   4
   5  -2  -6 84.9702 2.80776   4
  -5  -2   6 91.5775 3.22874   4
  -5  -2   6 94.7909 4.58371   2
   5   2  -6 89.9974 3.15659   4
  -5   2   6 91.7453 2.79936   4
   5   2  -6 87.6555 3.07397   4
  -5   2   6 90.5809 2.86082   4
  -4  -2   6 692.705 14.8683   2
  -4  -2   6 645.610 13.1052   4
  -4  -2   6 672.909 13.2397   4
  -4   2   6 669.445 12.6831   4
   4   2  -6 650.195 13.1365   4
   4   2  -6 657.493 13.1328   4
   4   2  -6 665.580 14.6754   2
  -4   2   6 647.336 12.6927   4
  -3  -2   6 0.46896 0.51541   4
  -3  -2   6 -0.0669 0.62718   4
   3  -2  -6 0.41621 0.42414   4
  -3  -2   6 0.97497 1.56578   2
   3   2  -6 0.24705 0.59306   4
  -3   2   6 0.32473 0.44729   3
   3   2  -6 1.01493 0.67235   4
   3   2  -6 0.86194 1.48459   2
  -3   2   6 1.06417 0.49000   4
  -2  -2   6 25.8646 1.43534   4
  -2  -2   6 26.0477 1.55142   4
  -2  -2   6 23.8967 2.08105   2
   2  -2  -6 27.3419 1.19117   4
  -2   2   6 25.1989 1.21036   3
  -2   2   6 26.7504 1.43515   4
   2   2  -6 25.4779 2.09547   2
   2   2  -6 26.3884 1.55114   4
   1  -2  -6 28.5822 1.47977   3
  -1  -2   6 26.6303 1.59657   4
   1  -2  -6 27.0996 1.34162   4
  -1  -2   6 29.0501 2.10306   2
  -1  -2   6 23.6147 1.91951   3
   1  -2  -6 28.5267 1.46003   4
  -1  -2   6 26.9301 1.48447   4
   1   2  -6 26.4101 1.59015   4
   1   2  -6 27.1979 1.59770   4
  -1   2   6 28.5732 1.39090   4
   1   2  -6 28.7267 2.05444   2
  -1   2   6 27.2300 1.35773   4
  -1   2   6 28.6858 1.47317   3
   0  -2  -6 121.235 3.39856   4
   0  -2   6 119.003 4.03073   3
   0  -2   6 121.115 3.62344   4
   0  -2  -6 122.088 3.58442   3
   0  -2   6 127.964 3.88569   2
   0  -2  -6 116.165 3.37071   4
   0  -2   6 120.738 3.56195   4
   0   2   6 122.843 3.41577   4
   0   2  -6 124.933 3.63089   4
   0   2  -6 117.665 3.93921   3
   0   2   6 122.760 3.41145   4
   0   2  -6 122.815 3.57813   4
   0   2   6 121.514 3.62576   3
   0   2   6 119.512 2.70645   2
   0   2  -6 122.706 3.76557   2
   1  -2   6 12.3705 1.54039   4
   1  -2   6 12.7323 1.75034   3
  -1  -2  -6 11.2083 0.89685   2
  -1  -2  -6 11.6743 1.32638   4
  -1  -2  -6 11.5246 1.44618   4
  -1  -2  -6 12.6317 1.58730   3
   1  -2   6 12.2443 1.39130   4
  -1   2  -6 10.9610 1.54363   4
  -1   2  -6 12.5952 1.46601   4
   1   2   6 11.4255 1.42505   4
   1   2   6 13.2312 0.96156   2
  -1   2  -6 10.7817 1.50480   2
  -1   2  -6 10.3923 1.49354   3
   1   2   6 12.7921 1.67603   3
   1   2   6 10.9813 1.31618   4
  -2  -2  -6 56.9007 2.70239   4
   2  -2   6 58.0510 2.98672   3
   2  -2   6 54.2596 2.79616   4
   2  -2   6 58.2147 2.75837   4
  -2  -2  -6 56.4893 2.14273   2
  -2  -2  -6 57.1945 2.96515   3
  -2  -2  -6 57.0779 2.76945   4
   2   2   6 57.2715 3.06836   3
  -2   2  -6 52.8535 2.74601   3
  -2   2  -6 53.9237 2.77876   4
  -2   2  -6 55.6862 2.74303   4
   2   2   6 56.4650 2.76740   4
   3  -2   6 169.467 5.26124   4
  -3  -2  -6 166.903 5.52040   3
   3  -2   6 166.301 5.39119   3
  -3  -2  -6 158.322 5.07962   4
  -3  -2  -6 162.844 4.58024   2
  -3  -2  -6 161.878 5.24077   4
   3  -2   6 156.833 5.21433   4
  -3   2  -6 158.278 5.25556   4
  -3   2  -6 160.354 5.16675   3
   3   2   6 159.812 5.13849   4
   3   2   6 167.726 5.29768   4
  -3   2  -6 170.427 5.25838   4
   4  -2   6 199.152 6.12549   4
  -4  -2  -6 196.960 6.22258   4
   4  -2   6 194.265 6.18987   4
  -4  -2  -6 193.416 6.42933   3
  -4  -2  -6 193.422 5.99934   4
  -4  -2  -6 198.531 5.69961   2
   4  -2   6 201.050 6.32336   3
   4   2   6 194.864 6.22423   4
  -4   2  -6 191.378 6.04539   3
  -4   2  -6 204.484 6.16011   4
   4   2   6 197.105 6.10679   4
  -4   2  -6 197.903 6.25473   4
   5  -2   6 0.30860 0.67848   4
  -5  -2  -6 1.55251 0.95350   3
  -5  -2  -6 1.89109 1.12467   4
  -5  -2  -6 2.84138 1.67767   2
   5  -2   6 0.42410 1.18095   4
  -5  -2  -6 1.36574 1.31755   4
   5  -2   6 1.61903 1.31543   3
  -5   2  -6 1.17359 0.76268   3
  -5   2  -6 2.20537 1.31172   4
   5   2   6 1.65016 1.27456   4
  -5   2  -6 1.35886 0.65764   4
   6  -2   6 9.80956 2.18480   3
  -6  -2  -6 13.2968 2.91868   2
   6  -2   6 12.8461 2.43279   4
  -6  -2  -6 11.5806 1.63572   4
  -6  -2  -6 13.6778 2.33289   3
   6  -2   6 11.5453 2.01954   4
  -6  -2  -6 8.57341 1.81754   4
  -6   2  -6 12.1902 1.62949   3
   6   2   6 13.3627 2.02439   4
  -6   2  -6 12.3200 2.49493   4
   6   2   6 11.7155 2.53477   4
  -6   2  -6 16.2823 1.79183   4
  -7  -2  -6 5.38917 2.64637   2
  -7  -2  -6 5.03048 1.41055   4
   7  -2   6 4.25263 1.80937   4
  -7  -2  -6 6.53074 2.22638   4
  -7  -2  -6 6.37823 1.70272   3
  -7   2  -6 6.70458 1.55808   3
   7   2   6 7.57251 1.68334   4
  -7   2  -6 4.67143 1.82460   4
   7   2   6 6.06231 1.81796   4
   8  -2   6 3.26221 1.56776   4
   8  -2   6 5.71061 1.30529   4
  -8  -2  -6 7.02424 1.54249   4
  -8  -2  -6 5.01948 3.40591   2
  -8  -2  -6 5.47928 1.23182   4
  -8  -2  -6 3.69182 1.46499   3
  -8   2  -6 4.13113 1.19509   3
   8   2   6 5.89135 2.49332   4
  -8   2  -6 4.49215 1.06375   4
  -8   2  -6 4.03683 1.51463   4
   8   2   6 5.12432 1.35982   4
   9  -2   6 -0.2272 1.32980   4
  -9  -2  -6 0.49803 1.47717   4
   9  -2   6 1.58908 1.56145   4
  -9  -2  -6 1.54775 2.33938   2
  -9  -2  -6 -1.5300 1.61293   3
  -9  -2  -6 0.19383 1.33390   4
   9   2   6 3.36916 1.62854   4
  -9   2  -6 -0.8235 1.46822   3
  -9   2  -6 0.12254 1.32947   4
   9   2   6 -0.3440 1.29046   4
  -9   2  -6 3.13944 1.44837   4
  10  -2   6 18.7597 4.23578   4
 -10  -2  -6 21.9127 3.34811   4
 -10  -2  -6 16.4906 2.27652   3
 -10   2  -6 20.9421 3.26314   4
 -10   2  -6 13.9044 3.46050   3
 -11  -3   6 4.42071 1.57802   4
 -11  -3   6 10.3375 3.04845   2
  11   3  -6 7.22334 1.57252   4
  10  -3  -6 15.0726 1.94085   4
  10  -3  -6 17.0895 2.04721   4
 -10  -3   6 14.6173 2.56605   2
 -10  -3   6 10.8128 2.02283   4
  10   3  -6 16.1723 2.16298   4
 -10   3   6 11.8889 1.34148   4
  -9  -3   6 113.328 5.90856   2
   9  -3  -6 107.243 4.04159   4
  -9  -3   6 103.134 4.16049   4
  -9  -3   6 112.385 4.55859   4
  -9   3   6 107.423 3.94246   3
  -9   3   6 110.957 4.19627   4
   9   3  -6 118.739 4.71452   4
  -9   3   6 99.1087 3.88454   4
   8  -3  -6 1.76224 0.71137   4
  -8  -3   6 0.00791 2.26156   2
  -8  -3   6 1.26216 0.68745   4
  -8  -3   6 2.42477 0.99560   4
   8   3  -6 4.05661 1.22206   4
  -8   3   6 3.56890 0.98340   4
   8   3  -6 3.13307 0.87853   4
  -8   3   6 1.60360 0.65988   4
  -7  -3   6 164.833 5.48027   4
  -7  -3   6 168.664 7.29969   2
  -7  -3   6 158.713 5.11562   4
   7  -3  -6 168.415 5.10347   4
   7  -3  -6 162.469 4.88000   4
   7   3  -6 167.563 5.57112   4
  -7   3   6 165.831 4.62213   3
  -7   3   6 169.997 5.13683   4
   7   3  -6 162.282 5.37307   4
  -7   3   6 161.364 4.83837   4
   6  -3  -6 0.93436 0.48408   4
  -6  -3   6 -0.9839 1.77478   2
  -6  -3   6 0.61178 0.73022   4
  -6  -3   6 0.13434 0.45333   4
   6  -3  -6 -0.0383 0.58580   4
  -6   3   6 0.19805 0.36197   3
   6   3  -6 0.85786 0.70034   4
  -6   3   6 0.06242 0.60159   4
   6   3  -6 -0.0741 0.60358   4
   5  -3  -6 178.251 4.77358   4
  -5  -3   6 181.829 5.11913   4
  -5  -3   6 185.316 6.66507   2
  -5  -3   6 183.614 5.34617   4
  -5   3   6 185.212 4.74884   4
   5   3  -6 178.167 5.14145   4
   5   3  -6 179.087 5.22165   4
  -5   3   6 182.721 4.83579   4
   4  -3  -6 36.6487 1.77605   4
  -4  -3   6 38.1825 1.96457   4
  -4  -3   6 38.1860 2.26295   4
   4  -3  -6 38.0462 1.88666   4
  -4  -3   6 40.3302 3.06759   2
   4   3  -6 41.7430 3.15764   2
  -4   3   6 40.3467 1.88953   4
  -4   3   6 38.3679 1.20353   3
   4   3  -6 39.3261 2.18902   4
  -4   3   6 40.0574 1.75591   4
   4   3  -6 38.5894 2.10946   4
  -3  -3   6 236.715 6.92199   2
   3  -3  -6 230.049 5.32743   4
  -3  -3   6 223.911 5.84671   4
   3  -3  -6 231.149 5.37949   4
  -3  -3   6 227.322 5.77279   4
   3   3  -6 223.625 5.75841   4
   3   3  -6 228.007 5.85509   4
   3   3  -6 224.469 6.72109   2
  -3   3   6 228.049 5.30566   4
  -3   3   6 235.724 5.39015   4
  -2  -3   6 106.042 3.57270   4
   2  -3  -6 107.881 3.11358   4
   2  -3  -6 108.778 3.20881   4
  -2  -3   6 105.491 3.47085   4
  -2  -3   6 105.811 4.23549   2
   2   3  -6 106.320 3.52737   4
   2   3  -6 104.656 3.54996   4
  -2   3   6 108.873 2.60660   3
  -2   3   6 109.090 3.15449   4
   2   3  -6 113.706 4.29565   2
   1  -3  -6 85.8270 2.88882   4
  -1  -3   6 89.6334 3.15366   4
  -1  -3   6 89.9109 3.22782   4
   1  -3  -6 88.8953 2.88462   4
  -1  -3   6 89.9308 3.70008   2
   1  -3  -6 87.2767 2.63349   3
  -1   3   6 88.6299 2.88990   4
   1   3  -6 90.5010 3.23278   4
   1   3  -6 89.9116 3.21357   4
  -1   3   6 91.8146 2.70275   3
   1   3  -6 87.3474 3.66729   2
  -1   3   6 90.0954 2.94974   4
   0  -3  -6 5.37814 1.20844   4
   0  -3  -6 5.33736 1.20320   3
   0  -3   6 7.45053 1.72043   2
   0  -3  -6 6.31810 1.29881   4
   0  -3   6 4.64747 1.00666   4
   0  -3   6 5.39756 1.27380   3
   0   3  -6 5.85647 1.13660   4
   0   3  -6 7.26131 1.62160   2
   0   3   6 6.14229 1.20408   3
   0   3  -6 6.14546 1.43895   4
   0   3   6 6.72352 1.29897   4
   0   3   6 7.63501 1.21163   4
   0   3   6 4.90622 1.00664   2
   1  -3   6 24.9868 1.90271   4
  -1  -3  -6 25.1701 1.84325   4
  -1  -3  -6 25.1962 1.99171   3
   1  -3   6 26.1015 2.23646   3
  -1  -3  -6 24.2502 1.49271   2
   1  -3   6 24.4394 2.06889   4
  -1  -3  -6 23.5661 1.94138   4
  -1   3  -6 22.5547 2.31314   2
   1   3   6 25.1178 1.90273   4
  -1   3  -6 26.2593 2.00330   4
  -1   3  -6 25.0765 2.08862   4
   1   3   6 25.3230 1.49218   2
   1   3   6 24.5842 1.95278   4
  -1   3  -6 24.2335 1.96182   3
  -2  -3  -6 172.564 4.50528   2
   2  -3   6 174.523 5.38984   4
  -2  -3  -6 171.662 5.18281   4
  -2  -3  -6 172.189 5.42336   3
  -2  -3  -6 171.042 5.24593   4
   2  -3   6 171.009 5.36170   3
   2  -3   6 169.638 5.25043   4
  -2   3  -6 178.404 5.55346   2
   2   3   6 175.798 5.26230   4
   2   3   6 174.893 4.50443   2
   2   3   6 174.811 5.30305   4
  -2   3  -6 162.896 5.19111   3
  -2   3  -6 171.570 5.37297   4
  -2   3  -6 170.187 5.28978   4
  -3  -3  -6 69.3942 3.40734   4
  -3  -3  -6 74.6367 3.01440   2
   3  -3   6 70.9915 3.31868   4
  -3  -3  -6 69.2111 3.21727   4
   3  -3   6 71.2134 3.44664   3
   3  -3   6 67.8762 3.42165   4
  -3  -3  -6 74.0191 3.65860   3
   3   3   6 67.1413 3.37493   4
  -3   3  -6 70.4046 3.47353   4
  -3   3  -6 74.9660 3.39188   4
   3   3   6 72.2455 3.33520   4
  -3   3  -6 68.4358 3.20317   3
   4  -3   6 10.0645 1.85477   3
  -4  -3  -6 11.9636 1.45079   4
   4  -3   6 9.59703 1.91038   4
  -4  -3  -6 10.3588 2.06093   3
  -4  -3  -6 9.46096 1.96765   4
   4  -3   6 9.54885 1.45798   4
  -4  -3  -6 9.88756 1.79448   2
  -4   3  -6 11.6417 1.48831   4
   4   3   6 8.68800 1.39913   4
  -4   3  -6 8.92620 2.01151   4
  -4   3  -6 8.53650 1.27231   3
   4   3   6 9.35806 1.87218   4
  -5  -3  -6 -0.8287 1.11082   4
   5  -3   6 -0.8395 1.03917   3
  -5  -3  -6 1.14611 1.50360   2
  -5  -3  -6 1.00650 0.83561   3
   5  -3   6 -0.8055 1.06437   4
   5  -3   6 0.96588 0.85606   4
  -5   3  -6 -0.5715 0.66891   3
   5   3   6 0.42568 0.60448   4
   5   3   6 -0.9083 1.03323   4
  -5   3  -6 -0.4370 1.18028   4
  -5   3  -6 0.86277 0.75045   4
   6  -3   6 12.4517 2.36738   4
   6  -3   6 12.9309 2.55162   3
   6  -3   6 12.7678 2.27502   4
  -6  -3  -6 13.5495 2.48536   4
  -6  -3  -6 13.3003 2.69092   2
   6   3   6 13.5116 2.52964   4
  -6   3  -6 13.0321 1.64087   3
   6   3   6 11.6292 2.17809   4
  -6   3  -6 11.6431 1.78661   4
  -6   3  -6 11.6608 2.45858   4
  -7  -3  -6 85.7269 5.00623   2
  -7  -3  -6 85.7572 4.67302   4
   7  -3   6 88.4467 4.74509   3
   7  -3   6 85.8082 4.89339   4
   7  -3   6 90.1195 4.58112   4
   7   3   6 92.2481 4.59987   4
  -7   3  -6 87.8800 4.72400   4
  -7   3  -6 91.4869 4.28175   3
   7   3   6 90.0532 5.05275   4
  -7   3  -6 88.4654 4.51460   4
   8  -3   6 2.31608 2.64284   4
  -8  -3  -6 2.11978 1.30954   4
  -8  -3  -6 2.77457 1.53691   3
   8  -3   6 2.86346 1.05150   4
  -8  -3  -6 0.11136 1.15313   4
  -8   3  -6 1.87467 1.23466   4
  -8   3  -6 4.01574 1.17072   4
   8   3   6 2.28966 1.18413   4
  -8   3  -6 3.11004 1.16496   3
   8   3   6 3.73392 1.58066   4
  -9  -3  -6 2.66972 1.47001   4
  -9  -3  -6 2.04229 1.59393   4
  -9  -3  -6 5.60694 2.42611   2
   9  -3   6 3.18716 1.34412   4
  -9  -3  -6 -0.4082 1.55369   3
   9   3   6 2.18586 1.73616   4
  -9   3  -6 1.92497 1.41734   4
  -9   3  -6 3.35879 1.32421   4
   9   3   6 5.96324 1.65978   4
  -9   3  -6 2.44045 1.46365   3
  10  -3   6 -1.2883 1.53531   4
  10  -3   6 3.37296 1.61801   4
 -10  -3  -6 -2.3216 1.86264   4
 -10  -3  -6 -1.4130 1.83988   4
  10   3   6 -0.2378 1.79758   4
  10   3   6 1.98117 1.93391   4
 -10   3  -6 -1.9781 1.64185   4
 -10   3  -6 -2.5767 1.74696   3
 -10   3  -6 -1.5170 1.46670   4
  10  -4  -6 0.25732 1.17363   4
  10  -4  -6 0.90335 1.12615   4
 -10  -4   6 -2.4675 2.42843   2
 -10  -4   6 -0.9895 1.38389   4
 -10   4   6 -0.9763 1.13313   4
  10   4  -6 1.07478 1.28332   4
  10   4  -6 2.94568 1.58505   4
  -9  -4   6 -2.3725 1.95293   2
  -9  -4   6 0.87518 1.13387   4
  -9  -4   6 0.85838 0.96635   4
  -9   4   6 -0.5273 0.74846   3
  -9   4   6 -0.5540 0.85363   4
  -9   4   6 0.94552 0.88560   4
   9   4  -6 3.34070 1.19519   4
  -8  -4   6 -0.3341 1.72578   2
   8  -4  -6 -0.3288 0.84358   4
  -8  -4   6 -0.6299 0.79664   4
   8  -4  -6 1.23465 0.71691   4
  -8   4   6 0.18127 0.79578   4
  -8   4   6 -0.4614 0.56078   3
   8   4  -6 1.35328 1.14232   4
  -8   4   6 0.71227 0.71930   4
  -7  -4   6 1.72142 0.66533   4
  -7  -4   6 1.61405 1.12849   4
   7  -4  -6 2.84769 1.15073   4
  -7  -4   6 0.78585 2.05021   2
   7   4  -6 0.98852 1.21242   4
  -7   4   6 3.46924 0.88989   4
   7   4  -6 2.81494 0.95097   4
  -7   4   6 2.45008 0.58563   4
  -6  -4   6 5.70216 2.32066   2
  -6  -4   6 1.64719 0.99857   4
  -6  -4   6 2.32019 0.58089   4
  -6   4   6 3.34113 0.41719   3
   6   4  -6 3.60744 1.13764   4
  -6   4   6 2.75238 0.86310   4
   6   4  -6 3.27811 1.06191   4
   6   4  -6 0.44958 2.56238   2
  -5  -4   6 34.0526 2.41206   4
  -5  -4   6 35.6424 1.91617   4
   5  -4  -6 35.1298 2.16724   4
   5  -4  -6 37.7168 1.97056   4
  -5  -4   6 36.3305 3.30453   2
  -5   4   6 36.7604 2.12507   4
   5   4  -6 35.0832 2.29507   4
  -5   4   6 36.4939 1.75822   4
   5   4  -6 35.1844 2.27565   4
   5   4  -6 34.2619 3.38694   2
   4  -4  -6 16.5520 1.36960   4
  -4  -4   6 16.0889 1.33192   4
  -4  -4   6 13.1193 2.39668   2
   4  -4  -6 18.3062 1.34371   4
  -4  -4   6 14.4788 1.81563   4
   4   4  -6 14.2132 2.80994   2
   4   4  -6 15.4006 1.58953   4
  -4   4   6 17.5301 1.19280   4
  -4   4   6 15.7332 1.48499   4
   4   4  -6 17.8319 1.70746   4
  -3  -4   6 130.825 4.44720   4
   3  -4  -6 131.464 3.95686   4
  -3  -4   6 134.780 4.31674   4
   3  -4  -6 130.841 3.91019   4
  -3  -4   6 132.124 5.19767   2
   3   4  -6 132.844 5.24168   2
  -3   4   6 135.693 4.07311   4
   3   4  -6 135.189 4.43041   4
   3   4  -6 133.946 4.35286   4
  -3   4   6 137.474 3.94991   4
   2  -4  -6 2.26815 0.49301   3
  -2  -4   6 2.78188 1.76071   2
  -2  -4   6 0.96364 0.85703   4
   2  -4  -6 3.07973 0.76099   4
  -2  -4   6 1.51107 0.65860   4
   2  -4  -6 3.22891 0.81183   4
   2   4  -6 2.81839 0.81631   4
   2   4  -6 1.40958 0.94411   4
  -2   4   6 1.75713 0.75005   4
   2   4  -6 3.70346 1.72420   2
  -2   4   6 4.26775 0.89198   4
  -1  -4   6 13.9168 1.78791   4
  -1  -4   6 15.2057 1.47220   4
   1  -4  -6 10.9184 1.16891   3
  -1  -4   6 12.9404 2.25796   2
   1  -4  -6 14.6783 1.43085   4
   1  -4  -6 13.4044 1.55971   4
   1   4  -6 12.4561 1.80525   4
   1   4  -6 11.3889 2.18109   2
   1   4  -6 12.0247 1.63264   4
  -1   4   6 13.4920 1.34572   4
  -1   4   6 13.5265 1.55143   4
  -1   4   6 12.8687 1.49669   2
   0  -4   6 4.80740 1.28446   3
   0  -4   6 6.33163 1.92630   2
   0  -4  -6 6.61099 1.47603   4
   0  -4  -6 6.27368 1.21610   4
   0  -4  -6 5.76345 1.26120   3
   0  -4   6 5.87257 1.24810   4
   0  -4   6 7.13053 1.44977   4
   0   4   6 5.08363 1.18201   2
   0   4  -6 5.83446 1.87252   2
   0   4   6 5.29694 1.03322   4
   0   4  -6 6.57962 1.25976   4
   0   4   6 7.42183 1.48731   4
   0   4  -6 5.75818 1.35396   4
   1  -4   6 1.27083 1.15368   3
   1  -4   6 0.54149 0.81787   4
  -1  -4  -6 -0.0194 0.67897   4
  -1  -4  -6 1.11759 0.98423   3
  -1  -4  -6 0.72074 0.74168   4
  -1  -4  -6 0.88529 0.93407   2
   1   4   6 0.99764 0.76493   4
  -1   4  -6 1.60957 0.82147   4
   1   4   6 1.08561 0.84577   4
  -1   4  -6 0.37763 0.90917   4
   1   4   6 0.53709 0.86422   2
  -1   4  -6 0.36720 1.45334   2
  -2  -4  -6 194.763 5.87872   4
   2  -4   6 192.179 5.94727   4
  -2  -4  -6 198.278 5.30072   2
   2  -4   6 192.458 6.07350   4
  -2  -4  -6 197.595 5.99028   3
   2  -4   6 195.689 5.98222   3
  -2  -4  -6 194.385 5.94803   4
   2   4   6 201.037 6.02216   4
   2   4   6 205.770 6.04765   4
  -2   4  -6 196.652 5.85137   3
  -2   4  -6 192.444 5.96355   4
  -2   4  -6 193.141 6.08686   4
   2   4   6 199.322 5.32494   2
  -2   4  -6 195.952 6.29911   2
   3  -4   6 90.5395 3.92396   3
  -3  -4  -6 85.1629 3.97108   3
  -3  -4  -6 84.8688 3.90050   4
  -3  -4  -6 90.1724 3.56746   2
  -3  -4  -6 87.3303 3.75380   4
   3  -4   6 88.0133 4.04368   4
   3  -4   6 90.5955 3.84767   4
  -3   4  -6 88.3016 3.59037   3
  -3   4  -6 83.6719 4.04237   4
   3   4   6 86.1151 3.53117   2
  -3   4  -6 91.7195 3.82435   4
   3   4   6 86.0702 3.93863   4
   3   4   6 83.9820 3.73117   4
  -3   4  -6 87.1267 4.12835   2
  -4  -4  -6 1.47869 0.96821   3
  -4  -4  -6 2.27904 0.75258   4
  -4  -4  -6 1.60548 0.98254   4
  -4  -4  -6 1.72333 1.22288   2
   4  -4   6 3.04030 1.21576   3
   4  -4   6 1.08661 1.02461   4
   4  -4   6 0.88568 0.71899   4
  -4   4  -6 0.64047 1.22436   4
  -4   4  -6 0.85545 1.12059   4
   4   4   6 1.95109 0.79603   4
  -4   4  -6 1.96151 0.62720   3
   4   4   6 0.55423 1.01837   4
   5  -4   6 0.41559 1.12558   3
  -5  -4  -6 0.57902 0.78038   4
  -5  -4  -6 -1.1419 1.18942   3
  -5  -4  -6 -0.6427 1.25565   4
  -5  -4  -6 -0.4725 1.46416   2
   5  -4   6 -0.7390 0.75374   4
   5  -4   6 -0.3618 1.06805   4
  -5   4  -6 -0.5206 1.12125   4
  -5   4  -6 0.17996 0.70408   4
   5   4   6 -1.4223 1.19908   4
  -5   4  -6 1.29056 0.68914   3
   5   4   6 -0.1064 0.83173   4
  -6  -4  -6 134.496 5.76035   2
   6  -4   6 127.493 5.73189   4
   6  -4   6 129.810 5.50158   3
   6  -4   6 120.881 5.35302   4
  -6  -4  -6 127.289 5.84642   4
  -6  -4  -6 128.323 5.61341   4
   6   4   6 125.864 5.70223   4
  -6   4  -6 129.285 4.91587   3
  -6   4  -6 127.901 5.23709   4
  -7  -4  -6 17.1251 2.41537   4
   7  -4   6 13.9821 2.55252   3
  -7  -4  -6 16.8028 3.19053   2
   7  -4   6 18.3966 2.33321   4
  -7  -4  -6 15.8608 2.14379   4
   7  -4   6 18.4901 3.10288   4
  -7   4  -6 18.4339 1.83974   3
   7   4   6 17.2866 3.02874   4
   7   4   6 19.3702 2.32426   4
  -7   4  -6 19.3951 2.29797   4
  -8  -4  -6 1.42342 1.26740   4
  -8  -4  -6 0.85897 1.22668   4
  -8  -4  -6 4.22381 2.49456   2
   8  -4   6 2.49586 1.66870   4
   8  -4   6 0.22383 1.09415   4
  -8   4  -6 0.54450 1.26760   4
   8   4   6 2.34299 1.39240   4
   8   4   6 0.68302 1.18615   4
  -8   4  -6 0.98386 1.15311   3
  -8   4  -6 -1.0987 1.14631   4
  -9  -4  -6 0.38095 1.86681   3
  -9  -4  -6 3.95541 1.49804   4
   9  -4   6 2.42768 1.45299   4
   9   4   6 0.63495 1.63748   4
  -9   4  -6 4.15038 1.57340   4
   9   4   6 5.92824 1.59550   4
  -9   4  -6 2.08496 1.45942   3
  -9   4  -6 1.63361 1.58851   4
 -10  -5   6 -1.6226 1.49885   4
 -10  -5   6 -1.2200 1.60415   4
 -10  -5   6 -1.9379 2.71200   2
  10  -5  -6 2.82952 1.31571   4
 -10   5   6 -0.4284 1.41152   4
  10   5  -6 1.32291 1.98984   4
 -10   5   6 -1.0272 1.23796   4
 -10   5   6 -0.7682 0.81895   3
  10   5  -6 1.18790 1.62833   4
  -9  -5   6 1.83571 1.20571   4
  -9  -5   6 3.14945 2.11876   2
   9  -5  -6 3.54504 1.12766   4
   9   5  -6 5.36536 1.50170   4
   8  -5  -6 50.5551 2.77900   4
  -8  -5   6 53.2100 3.00716   4
  -8  -5   6 47.7148 3.88255   2
  -8  -5   6 46.3134 2.75643   4
  -8   5   6 49.7154 2.65320   4
   8   5  -6 58.3419 3.50490   4
  -8   5   6 40.7420 2.35894   4
   7  -5  -6 1.80386 0.75324   4
  -7  -5   6 -2.2206 1.82682   2
  -7  -5   6 -0.4546 0.74658   4
  -7  -5   6 0.79526 0.93661   4
   7   5  -6 0.31818 1.14007   4
   7   5  -6 0.49939 1.02851   4
  -7   5   6 -0.8035 0.68446   4
  -6  -5   6 77.4429 3.40671   4
   6  -5  -6 82.2143 3.61270   4
  -6  -5   6 76.2846 3.91771   4
   6  -5  -6 77.0041 3.24948   4
  -6   5   6 78.5272 3.45568   4
  -6   5   6 73.5481 3.02255   4
   6   5  -6 77.1941 3.92990   4
   6   5  -6 64.0121 4.90656   4
   5  -5  -6 58.1548 2.76794   4
  -5  -5   6 54.5134 2.69894   4
  -5  -5   6 55.4704 3.22295   4
   5  -5  -6 55.5784 2.79970   4
  -5  -5   6 54.5002 4.14225   2
   5   5  -6 51.3558 4.14923   2
   5   5  -6 55.3270 3.18745   4
  -5   5   6 54.7407 2.40560   4
  -5   5   6 57.8745 2.90445   4
   5   5  -6 57.0433 3.20471   4
  -4  -5   6 15.7191 2.69127   2
  -4  -5   6 17.0912 1.42353   4
   4  -5  -6 17.1164 1.59051   4
  -4  -5   6 15.6793 2.06335   4
   4  -5  -6 16.3628 1.95054   4
   4   5  -6 15.3962 1.82496   4
   4   5  -6 16.3367 2.60900   2
  -4   5   6 17.9091 1.76580   4
   4   5  -6 17.9848 1.85705   4
  -4   5   6 18.0937 1.30111   4
  -3  -5   6 234.852 6.62006   4
   3  -5  -6 231.342 6.23259   4
  -3  -5   6 238.747 7.62540   2
  -3  -5   6 232.098 6.77459   4
   3  -5  -6 226.832 6.22035   4
  -3   5   6 238.519 6.40713   4
   3   5  -6 229.254 6.96909   4
   3   5  -6 231.360 6.70510   4
   3   5  -6 233.010 7.64257   2
  -3   5   6 235.964 6.22717   4
   2  -5  -6 32.0579 1.98766   4
  -2  -5   6 32.4305 3.06258   2
   2  -5  -6 32.4367 1.05599   3
  -2  -5   6 29.8857 2.48442   4
   2  -5  -6 34.2060 2.08982   4
  -2  -5   6 32.0229 2.03966   4
  -2   5   6 33.0885 1.94963   4
   2   5  -6 33.8295 2.36284   4
   2   5  -6 32.0656 2.77043   2
   2   5  -6 29.9219 2.35982   4
  -2   5   6 32.8156 2.24272   2
  -1  -5   6 294.705 7.73954   4
   1  -5  -6 287.231 6.48897   3
   1  -5  -6 283.134 7.32760   4
  -1  -5   6 301.409 8.56541   2
   1  -5  -6 281.626 7.40484   4
  -1  -5   6 290.626 7.87172   4
   1   5  -6 283.525 7.81115   4
  -1   5   6 289.372 7.47961   2
  -1   5   6 295.037 7.46022   4
  -1   5   6 296.364 7.56387   4
   1   5  -6 292.226 7.81318   4
   1   5  -6 303.309 8.49720   2
   0  -5  -6 7.60392 1.31242   4
   0  -5   6 8.49088 2.05553   2
   0  -5   6 8.08783 1.87489   3
   0  -5   6 8.61779 1.94012   4
   0  -5  -6 10.7185 1.71419   4
   0  -5   6 9.20949 1.25829   4
   0  -5  -6 8.41354 1.18136   3
   0   5  -6 8.84775 1.69345   4
   0   5  -6 9.92825 2.06927   2
   0   5   6 9.36966 1.27435   4
   0   5   6 7.44655 1.29454   2
   0   5   6 7.58135 1.56309   4
   0   5  -6 8.73733 1.88043   4
  -1  -5  -6 180.479 5.43997   3
  -1  -5  -6 181.244 5.75766   4
  -1  -5  -6 182.512 5.30040   2
   1  -5   6 181.822 5.85855   3
  -1  -5  -6 185.637 5.64911   4
   1  -5   6 170.550 5.64612   4
   1  -5   6 180.691 5.95696   4
  -1   5  -6 178.478 5.96075   4
   1   5   6 181.100 5.71759   4
  -1   5  -6 180.488 5.80283   4
   1   5   6 182.428 5.26602   2
   1   5   6 183.300 5.66619   4
  -1   5  -6 180.863 6.23540   2
   2  -5   6 48.1573 3.18186   4
  -2  -5  -6 51.1483 3.13693   4
  -2  -5  -6 56.4670 3.13777   4
  -2  -5  -6 51.1605 2.75856   2
  -2  -5  -6 50.4298 2.96979   3
   2  -5   6 51.2552 3.02954   3
  -2   5  -6 52.5643 3.01946   4
   2   5   6 48.7012 2.66583   2
   2   5   6 51.7488 2.84896   4
  -2   5  -6 48.6382 3.26034   4
   2   5   6 53.0365 3.12013   4
  -3  -5  -6 61.8776 3.19960   2
   3  -5   6 66.1071 3.42890   3
  -3  -5  -6 59.5003 3.57150   4
  -3  -5  -6 64.4060 3.31179   4
   3  -5   6 62.8959 3.75787   4
  -3  -5  -6 66.4660 4.07371   3
   3  -5   6 62.7756 3.33619   4
  -3   5  -6 64.9757 2.97985   3
   3   5   6 61.3133 3.21637   2
   3   5   6 67.5642 3.68768   4
  -3   5  -6 61.9654 3.26882   4
  -3   5  -6 60.8062 3.76283   4
  -3   5  -6 63.0253 3.75073   2
   3   5   6 61.9338 3.28898   4
   4  -5   6 0.42335 0.73714   4
   4  -5   6 1.01181 1.34227   4
  -4  -5  -6 -0.6065 0.80124   3
   4  -5   6 0.15051 1.08717   3
  -4  -5  -6 0.92441 1.45736   2
  -4  -5  -6 -0.1558 1.04117   4
  -4  -5  -6 1.82856 0.94777   4
   4   5   6 0.14589 1.60462   2
[truncated: 600,664 more chars]
