# Supplementary material for: Crystal structure of 1,3-bis­(1H-benzotriazol-1-yl­meth­yl)benzene
Source: Acta Crystallogr E Crystallogr Commun. 2016 May 17;72(Pt 6):815–8. doi: 10.1107/S2056989016007805 (PMC4908573; doi:10.1107/S2056989016007805)
Supplement: Supplementary file 2 [file e-72-00815-Isup2.hkl]

data_I                                                                          
_shelx_title ' mo_LBB_Uniandes_0m_a.res in P2(1)/n'                             
_shelx_refln_list_code          4                                               
_shelx_F_calc_maximum      174.01                                               
_exptl_crystal_F_000       712.00                                               
_reflns_d_resolution_high  0.7984                                               
                                                                                
loop_                                                                           
 _space_group_symop_operation_xyz                                               
 'x, y, z'                                                                      
 '-x+1/2, y+1/2, -z+1/2'                                                        
 '-x, -y, -z'                                                                   
 'x-1/2, -y-1/2, z-1/2'                                                         
                                                                                
_cell_length_a     9.3050                                                       
_cell_length_b     9.4479                                                       
_cell_length_c    19.5429                                                       
_cell_angle_alpha  90.000                                                       
_cell_angle_beta   99.205                                                       
_cell_angle_gamma  90.000                                                       
                                                                                
_shelx_F_squared_multiplier     1.000                                           
                                                                                
loop_                                                                           
 _refln_index_h                                                                 
 _refln_index_k                                                                 
 _refln_index_l                                                                 
 _refln_F_squared_calc                                                          
 _refln_F_squared_meas                                                          
 _refln_F_squared_sigma                                                         
 _refln_observed_status                                                         
   2   0   0       1585.09       1371.09        14.45 o                         
   4   0   0       1948.77       1712.47        15.78 o                         
   6   0   0        484.20        549.00         7.53 o                         
   8   0   0        113.44        132.82         4.60 o                         
  10   0   0          2.25          1.21         1.68 o                         
   1   1   0       1374.18       1021.03         9.19 o                         
   2   1   0        381.17        401.07         2.95 o                         
   3   1   0      10408.19      10490.94       225.07 o                         
   4   1   0        180.99        196.00         2.56 o                         
   5   1   0        163.90        154.99         2.45 o                         
   6   1   0        268.96        281.19         3.63 o                         
   7   1   0         57.83         87.61         2.01 o                         
   8   1   0         59.48         65.20         2.19 o                         
   9   1   0          0.38          2.44         1.08 o                         
  10   1   0         18.51         17.98         1.99 o                         
  11   1   0         90.74         68.40         4.70 o                         
   0   2   0       9949.18      10271.08       168.09 o                         
   1   2   0       5718.60       5416.33        87.39 o                         
   2   2   0       6498.64       6088.91       105.42 o                         
   3   2   0       1173.77       1131.34         7.06 o                         
   4   2   0          7.93          7.16         0.90 o                         
   5   2   0         46.14         45.82         1.65 o                         
   6   2   0         38.90         43.00         1.47 o                         
   7   2   0         12.86         17.15         1.47 o                         
   8   2   0         89.26         87.00         2.44 o                         
   9   2   0         21.17         19.75         1.65 o                         
  10   2   0         11.00         10.62         1.63 o                         
  11   2   0          0.72         -1.68         1.86 o                         
   1   3   0       3791.71       3478.71        19.71 o                         
   2   3   0       1583.20       1434.91         9.04 o                         
   3   3   0        896.37        827.89         5.70 o                         
   4   3   0       1034.10       1016.65         6.93 o                         
   5   3   0        146.51        164.36         2.56 o                         
   6   3   0        204.19        205.09         3.03 o                         
   7   3   0          9.30         16.23         1.62 o                         
   8   3   0          0.01          3.20         0.95 o                         
   9   3   0          5.80          8.16         1.13 o                         
  10   3   0         27.23         14.18         1.72 o                         
  11   3   0          0.94         -1.98         2.15 o                         
   0   4   0         29.74         45.55         2.02 o                         
   1   4   0          1.35         -0.73         0.73 o                         
   2   4   0       1961.65       1855.83        11.63 o                         
   3   4   0       2922.48       2772.70        16.67 o                         
   4   4   0       1525.57       1515.31         9.69 o                         
   5   4   0          0.35          0.53         0.60 o                         
   6   4   0         39.94         37.38         1.50 o                         
   7   4   0         34.58         29.43         2.00 o                         
   8   4   0         51.06         46.27         1.97 o                         
   9   4   0         15.60         15.16         1.30 o                         
  10   4   0          2.01          0.60         1.62 o                         
   1   5   0        581.04        582.48         5.40 o                         
   2   5   0         59.35         58.30         1.59 o                         
   3   5   0         23.72         22.63         1.15 o                         
   4   5   0       2113.14       2063.69        14.14 o                         
   5   5   0        103.54         93.27         2.03 o                         
   6   5   0          1.60         -0.71         0.78 o                         
   7   5   0        428.20        418.36         5.57 o                         
   8   5   0          8.95          8.14         1.15 o                         
   9   5   0          0.54          0.16         1.23 o                         
  10   5   0          0.90         -1.53         1.53 o                         
   0   6   0        257.49        257.67         4.53 o                         
   1   6   0          1.19          1.46         0.67 o                         
   2   6   0          0.00          0.29         0.66 o                         
   3   6   0         15.38         26.39         1.41 o                         
   4   6   0       1465.68       1526.09        11.08 o                         
   5   6   0         37.27         43.84         2.07 o                         
   6   6   0         24.69         30.83         2.11 o                         
   7   6   0         89.49         89.27         2.94 o                         
   8   6   0          0.01         -0.88         1.09 o                         
   9   6   0          1.05         -1.30         1.30 o                         
   1   7   0         50.88         56.13         1.93 o                         
   2   7   0         69.61         59.26         1.87 o                         
   3   7   0         59.83         69.83         1.94 o                         
   4   7   0         15.62         49.24         2.23 o                         
   5   7   0         15.38         19.67         1.57 o                         
   6   7   0          4.32         10.33         1.25 o                         
   7   7   0         55.40         61.07         2.75 o                         
   8   7   0          0.11          7.61         2.24 o                         
   9   7   0          0.58         -2.05         2.05 o                         
   0   8   0        153.11        144.36         5.20 o                         
   1   8   0          0.78         -1.03         1.03 o                         
   2   8   0          0.40         -0.46         0.97 o                         
   3   8   0        309.73        320.32         4.62 o                         
   4   8   0        123.45        146.46         3.53 o                         
   5   8   0         16.42         23.46         1.67 o                         
   6   8   0        323.85        337.12         4.77 o                         
   7   8   0          2.94          5.42         1.66 o                         
   8   8   0         35.69         18.38         2.10 o                         
   1   9   0          0.35          2.12         1.07 o                         
   2   9   0         26.30         31.12         1.73 o                         
   3   9   0          4.89          5.21         1.16 o                         
   4   9   0         86.72         81.05         2.23 o                         
   5   9   0          1.37          0.30         1.42 o                         
   6   9   0         29.60         27.70         3.06 o                         
   7   9   0         85.42         65.36         4.94 o                         
   0  10   0         16.60         14.17         2.58 o                         
   1  10   0         10.09          9.62         1.35 o                         
   2  10   0          1.67          2.61         1.29 o                         
   3  10   0          1.29          2.13         1.21 o                         
   4  10   0        128.60        119.94         4.00 o                         
   5  10   0         18.73         13.57         2.33 o                         
   6  10   0         28.93         16.16         2.56 o                         
   1  11   0          0.00          0.03         1.56 o                         
   2  11   0          9.31          7.80         2.03 o                         
   3  11   0         39.96         28.19         2.94 o                         
   4  11   0          9.57          1.35         1.90 o                         
 -11   0   1         34.43         22.31         3.56 o                         
  -9   0   1         22.01         25.59         2.33 o                         
  -7   0   1         68.21         78.16         2.77 o                         
  -5   0   1       2018.56       2066.23        21.07 o                         
  -3   0   1       3117.04       2701.21        50.54 o                         
   3   0   1      20302.79      21804.71       336.16 o                         
   5   0   1       2698.78       2548.89        23.14 o                         
   7   0   1       3693.19       3734.70        33.72 o                         
   9   0   1        355.31        412.10         7.46 o                         
  11   0   1         34.34         18.43         3.20 o                         
 -11   1   1         58.31         44.78         2.93 o                         
 -10   1   1         54.81         50.79         3.85 o                         
  -9   1   1         12.17         11.60         1.53 o                         
  -8   1   1          8.66         11.73         1.33 o                         
  -7   1   1         15.59         20.05         1.30 o                         
  -6   1   1        396.37        418.85         4.37 o                         
  -5   1   1          1.84          3.06         0.64 o                         
  -4   1   1       1601.78       1516.03         9.99 o                         
  -3   1   1        901.51        834.11         5.88 o                         
  -2   1   1      11189.05      11172.96       326.39 o                         
  -1   1   1         58.02         42.52         0.91 o                         
   1   1   1        702.48        580.47         3.61 o                         
   2   1   1      30280.13      36110.29       653.00 o                         
   3   1   1          0.02          4.72         0.66 o                         
   4   1   1       1297.34       1237.15         8.31 o                         
   5   1   1          6.34         30.09         1.49 o                         
   6   1   1       1048.26       1041.62         7.96 o                         
   7   1   1         40.00         64.18         1.82 o                         
   8   1   1          6.82          5.62         1.72 o                         
   9   1   1         16.02         27.82         1.85 o                         
  10   1   1         38.45         23.54         1.83 o                         
  11   1   1          0.70          2.28         5.15 o                         
 -11   2   1         11.08          2.01         1.71 o                         
 -10   2   1          0.66          0.54         1.10 o                         
  -9   2   1          9.65          9.96         1.29 o                         
  -8   2   1        313.09        323.76         4.61 o                         
  -7   2   1        326.99        324.95         4.02 o                         
  -6   2   1          7.80          9.49         0.80 o                         
  -5   2   1         76.31         85.69         1.81 o                         
  -4   2   1         20.09         31.39         1.31 o                         
  -3   2   1       4525.32       4092.91        53.71 o                         
  -2   2   1       1594.88       1371.59         8.79 o                         
  -1   2   1       2981.42       2614.74        20.06 o                         
   0   2   1      11256.01      11909.52       134.42 o                         
   1   2   1        321.75        259.38         2.29 o                         
   2   2   1       1393.14       1269.35         7.55 o                         
   3   2   1        387.77        380.10         3.26 o                         
   4   2   1        575.52        651.92         5.24 o                         
   5   2   1        593.17        583.30         5.35 o                         
   6   2   1         73.23         78.80         1.87 o                         
   7   2   1          0.46         -0.76         0.81 o                         
   8   2   1         71.90         74.92         2.58 o                         
   9   2   1          5.02          5.50         1.08 o                         
  10   2   1          1.37          1.90         1.21 o                         
  11   2   1         12.47          2.21         1.91 o                         
 -11   3   1          0.40         -2.01         2.01 o                         
 -10   3   1         11.52          9.81         1.26 o                         
  -9   3   1         52.81         46.53         2.11 o                         
  -8   3   1        256.46        241.47         3.78 o                         
  -7   3   1         22.85         13.52         1.05 o                         
  -6   3   1         33.47         38.33         1.36 o                         
  -5   3   1         74.22         70.59         1.67 o                         
  -4   3   1       1723.99       1748.96        11.13 o                         
  -3   3   1         34.00         44.37         1.22 o                         
  -2   3   1       1434.97       1306.73         8.68 o                         
  -1   3   1       4733.66       4093.28        53.71 o                         
   0   3   1         47.12         49.66         1.31 o                         
   1   3   1        430.46        438.31         3.47 o                         
   2   3   1         50.93         52.08         1.30 o                         
   3   3   1       1383.79       1335.58         8.40 o                         
   4   3   1        674.05        714.36         5.44 o                         
   5   3   1         19.92         17.83         1.40 o                         
   6   3   1          9.13         10.61         1.00 o                         
   7   3   1        140.23        143.09         3.12 o                         
   8   3   1        154.32        151.34         3.15 o                         
   9   3   1         12.82         11.77         1.33 o                         
  10   3   1          0.20         -1.37         1.37 o                         
  11   3   1         31.55         16.66         2.70 o                         
 -10   4   1          0.25         -1.14         1.64 o                         
  -9   4   1         58.91         55.03         2.80 o                         
  -8   4   1          2.34          5.76         1.06 o                         
  -7   4   1         21.53         22.07         1.38 o                         
  -6   4   1         21.85         21.49         1.21 o                         
  -5   4   1         49.80         54.71         1.51 o                         
  -4   4   1        171.18        164.05         2.37 o                         
  -3   4   1         59.30         72.09         1.72 o                         
  -2   4   1        885.32        834.90         6.13 o                         
  -1   4   1        261.70        263.27         3.11 o                         
   0   4   1        332.55        338.89         4.02 o                         
   1   4   1         49.68         42.42         1.39 o                         
   2   4   1        631.26        629.89         5.36 o                         
   3   4   1       1618.15       1620.58        10.11 o                         
   4   4   1          5.88          7.11         0.97 o                         
   5   4   1         16.26         17.03         1.10 o                         
   6   4   1          8.99          8.03         0.89 o                         
   7   4   1         43.20         42.18         1.97 o                         
   8   4   1         23.23         21.07         1.53 o                         
   9   4   1         59.17         64.43         2.57 o                         
  10   4   1          4.17          0.58         1.51 o                         
 -10   5   1         19.41         11.57         1.61 o                         
  -9   5   1         19.08         14.06         1.44 o                         
  -8   5   1          4.96          3.84         0.91 o                         
  -7   5   1        181.99        162.91         3.28 o                         
  -6   5   1          2.01          4.80         1.20 o                         
  -5   5   1        370.07        369.40         4.04 o                         
  -4   5   1        204.95        263.61         3.47 o                         
  -3   5   1        166.18        190.23         2.60 o                         
  -2   5   1        579.25        617.67         5.02 o                         
  -1   5   1        105.31        114.89         2.30 o                         
   0   5   1       2171.45       2203.22        13.31 o                         
   1   5   1        511.09        524.87         4.56 o                         
   2   5   1        730.72        716.80         5.66 o                         
   3   5   1        287.37        299.01         3.63 o                         
   4   5   1         59.25         80.28         1.89 o                         
   5   5   1        221.56        215.01         2.96 o                         
   6   5   1         97.83        114.60         2.73 o                         
   7   5   1         46.30         54.10         2.37 o                         
   8   5   1          0.90          0.15         1.21 o                         
   9   5   1          9.95          7.18         1.35 o                         
  10   5   1          0.26         -1.45         1.71 o                         
  -9   6   1          0.47         -1.32         1.32 o                         
  -8   6   1          0.01          0.54         1.19 o                         
  -7   6   1         45.20         63.41         2.50 o                         
  -6   6   1        166.39        160.14         3.85 o                         
  -5   6   1        132.64        155.38         3.44 o                         
  -4   6   1        412.77        440.57         4.58 o                         
  -3   6   1         39.12         42.52         1.40 o                         
  -2   6   1         29.73         31.49         1.32 o                         
  -1   6   1        579.47        647.83         6.10 o                         
   0   6   1          4.57          2.99         0.79 o                         
   1   6   1         24.99         23.71         1.22 o                         
   2   6   1         48.61         55.21         1.61 o                         
   3   6   1        290.02        302.33         3.66 o                         
   4   6   1         91.64        127.90         2.59 o                         
   5   6   1         83.71         73.92         2.36 o                         
   6   6   1        202.02        189.67         3.39 o                         
   7   6   1          1.77          2.20         1.03 o                         
   8   6   1         11.52          7.52         1.12 o                         
   9   6   1         32.89         15.59         1.82 o                         
  -9   7   1          0.09          1.06         2.82 o                         
  -8   7   1          2.89         -0.45         1.75 o                         
  -7   7   1         33.40         39.35         2.48 o                         
  -6   7   1          0.01          4.85         1.26 o                         
  -5   7   1        251.08        241.04         4.34 o                         
  -4   7   1        753.81        769.80         7.66 o                         
  -3   7   1        347.98        335.07         3.91 o                         
  -2   7   1         37.27         25.94         1.78 o                         
  -1   7   1         42.48         44.14         1.85 o                         
   0   7   1         15.04         16.17         1.40 o                         
   1   7   1         53.48         51.99         1.87 o                         
   2   7   1          0.06         -0.34         0.83 o                         
   3   7   1         30.70         48.39         1.81 o                         
   4   7   1         93.38        111.15         2.83 o                         
   5   7   1          0.08         -0.08         0.91 o                         
   6   7   1         97.43        114.26         3.09 o                         
   7   7   1          0.79          3.93         1.52 o                         
   8   7   1          0.93          1.09         2.21 o                         
   9   7   1          2.09          5.33         3.92 o                         
  -8   8   1         70.19         47.92         3.09 o                         
  -7   8   1         50.53         42.92         2.60 o                         
  -6   8   1          5.40         10.52         1.38 o                         
  -5   8   1        196.93        210.11         3.86 o                         
  -4   8   1         58.82         67.93         2.15 o                         
  -3   8   1        441.08        440.08         5.26 o                         
  -2   8   1          2.11          1.88         1.09 o                         
  -1   8   1          1.58         -1.03         1.03 o                         
   0   8   1         46.09         38.14         2.29 o                         
   1   8   1         48.54         40.18         2.41 o                         
   2   8   1          2.16          2.78         1.16 o                         
   3   8   1        105.15        114.16         3.94 o                         
   4   8   1         87.56         95.76         2.43 o                         
   5   8   1          0.10          4.15         1.03 o                         
   6   8   1          3.57          7.62         1.64 o                         
   7   8   1         19.85         10.25         1.66 o                         
   8   8   1          6.68          1.38         2.48 o                         
  -7   9   1          0.00          6.36         1.87 o                         
  -6   9   1          8.10         10.38         1.71 o                         
  -5   9   1         16.15         13.22         1.64 o                         
  -4   9   1         53.49         56.38         2.66 o                         
  -3   9   1          0.10          4.07         1.38 o                         
  -2   9   1        202.52        194.66         3.30 o                         
  -1   9   1          4.50          7.06         1.30 o                         
   0   9   1          3.65          4.79         1.55 o                         
   1   9   1         33.24         41.58         1.98 o                         
   2   9   1          7.72          6.50         1.11 o                         
   3   9   1        116.24        111.48         2.85 o                         
   4   9   1          3.40          8.04         1.33 o                         
   5   9   1          0.64          2.08         1.11 o                         
   6   9   1          5.07          7.24         2.18 o                         
   7   9   1          5.85         12.49         2.88 o                         
  -6  10   1          0.30          1.37         2.03 o                         
  -5  10   1         16.47          9.94         2.07 o                         
  -4  10   1          0.01          3.74         1.49 o                         
  -3  10   1          1.38          1.19         1.34 o                         
  -2  10   1         20.00         16.97         1.62 o                         
  -1  10   1         24.51         12.70         1.57 o                         
   0  10   1         50.44         48.41         2.80 o                         
   1  10   1          0.62          1.14         1.31 o                         
   2  10   1         25.54         25.92         2.05 o                         
   3  10   1          1.16          2.01         1.23 o                         
   4  10   1          2.53          3.90         1.53 o                         
   5  10   1          0.16         -0.83         1.39 o                         
   6  10   1          2.02         -0.73         2.17 o                         
  -4  11   1         16.72          7.36         2.01 o                         
  -3  11   1         21.00          8.77         1.86 o                         
  -2  11   1         38.57         32.93         2.84 o                         
  -1  11   1          4.91          2.67         1.64 o                         
   0  11   1         60.26         45.09         2.93 o                         
   1  11   1          8.28          8.76         2.57 o                         
   2  11   1         20.90          8.40         1.90 o                         
   3  11   1          9.44          7.19         1.98 o                         
   4  11   1          5.12          0.03         1.64 o                         
 -10   0   2          3.54          0.97         2.19 o                         
  -8   0   2         29.03         35.45         2.39 o                         
  -6   0   2         20.50         18.12         1.50 o                         
  -4   0   2        579.73        522.57         6.61 o                         
  -2   0   2         42.06         42.14         1.50 o                         
   2   0   2      18713.53      19827.30       374.80 o                         
   4   0   2         65.49         54.17         2.37 o                         
   6   0   2        747.23        797.74         9.80 o                         
   8   0   2       1303.78       1365.85        18.38 o                         
  10   0   2         44.26         66.20         4.41 o                         
 -11   1   2          0.18          5.53         2.42 o                         
 -10   1   2         24.09         21.64         1.86 o                         
  -9   1   2          5.18          3.32         0.99 o                         
  -8   1   2        539.72        552.56         6.93 o                         
  -7   1   2        110.21        128.51         2.36 o                         
  -6   1   2          2.61          2.75         0.52 o                         
  -5   1   2       1036.17       1059.92         7.71 o                         
  -4   1   2        564.02        571.47         4.83 o                         
  -3   1   2        785.03        751.64         5.53 o                         
  -2   1   2       1830.58       1509.81         9.15 o                         
  -1   1   2      21310.93      24124.47       262.80 o                         
   0   1   2       3305.57       2763.19        72.19 o                         
   1   1   2        109.56         96.45         1.36 o                         
   2   1   2        834.34        744.50         4.87 o                         
   3   1   2       3823.18       3529.92        21.08 o                         
   4   1   2        240.33        225.81         2.69 o                         
   5   1   2       4649.94       4480.30        25.96 o                         
   6   1   2         42.93         56.48         1.67 o                         
   7   1   2        332.22        362.31         4.33 o                         
   8   1   2          0.22          1.95         0.98 o                         
   9   1   2        167.89        197.25         3.69 o                         
  10   1   2          0.73          0.43         1.20 o                         
  11   1   2          1.33          9.17         3.72 o                         
 -11   2   2         37.13         19.89         2.19 o                         
 -10   2   2          4.16          5.96         1.49 o                         
  -9   2   2         31.95         32.79         2.27 o                         
  -8   2   2        232.92        235.37         3.76 o                         
  -7   2   2          0.13          2.25         0.73 o                         
  -6   2   2          1.09          1.22         0.52 o                         
  -5   2   2        109.08        110.55         1.96 o                         
  -4   2   2        111.48        105.38         1.83 o                         
  -3   2   2          3.43          5.64         0.65 o                         
  -2   2   2       5905.17       5643.51        78.32 o                         
  -1   2   2       3375.05       2982.53        39.22 o                         
   0   2   2        992.88        844.33         5.45 o                         
   1   2   2       1463.56       1280.27         7.46 o                         
   2   2   2       3514.86       3270.65        21.76 o                         
   3   2   2       2052.13       1996.18        12.14 o                         
   4   2   2         35.61         40.92         1.47 o                         
   5   2   2        127.28        140.98         2.41 o                         
   6   2   2          3.65          6.24         0.82 o                         
   7   2   2         68.27         60.27         2.16 o                         
   8   2   2         56.82         68.76         2.97 o                         
   9   2   2         73.59         83.91         2.63 o                         
  10   2   2          1.27          0.05         1.27 o                         
  11   2   2         31.77         19.65         2.19 o                         
 -11   3   2          2.95         -1.66         1.66 o                         
 -10   3   2          1.34         -0.05         1.06 o                         
  -9   3   2         55.44         50.93         2.38 o                         
  -8   3   2          3.47          7.49         0.96 o                         
  -7   3   2         43.81         42.91         1.56 o                         
  -6   3   2          0.26          0.75         0.64 o                         
  -5   3   2        133.13        143.47         2.18 o                         
  -4   3   2        403.44        390.83         3.63 o                         
  -3   3   2       1691.60       1568.13        10.43 o                         
  -2   3   2        607.62        598.02         4.80 o                         
  -1   3   2          8.67          6.57         0.80 o                         
   0   3   2         79.53         73.08         1.49 o                         
   1   3   2       2735.33       2394.00        14.03 o                         
   2   3   2         16.76         23.87         1.13 o                         
   3   3   2        448.28        493.41         4.12 o                         
   4   3   2        385.60        397.65         3.78 o                         
   5   3   2        267.10        290.29         3.63 o                         
   6   3   2          0.83          0.15         0.72 o                         
   7   3   2        123.84        116.22         2.89 o                         
   8   3   2          4.79          6.99         1.02 o                         
   9   3   2          3.39          1.97         1.20 o                         
  10   3   2         14.25         14.16         2.13 o                         
 -10   4   2          0.23          0.94         1.62 o                         
  -9   4   2          8.71          8.99         1.12 o                         
  -8   4   2          6.72         11.12         1.05 o                         
  -7   4   2        326.22        302.20         4.61 o                         
  -6   4   2         84.62         80.38         1.87 o                         
  -5   4   2         67.62         73.05         1.63 o                         
  -4   4   2       1158.04       1211.57         8.46 o                         
  -3   4   2        486.24        471.34         4.79 o                         
  -2   4   2       2779.46       2685.99        16.86 o                         
  -1   4   2        904.94        907.03         6.57 o                         
   0   4   2        282.80        288.81         3.09 o                         
   1   4   2          0.26         -0.65         0.65 o                         
   2   4   2          1.30          3.08         0.81 o                         
   3   4   2          8.12         14.00         1.28 o                         
   4   4   2         10.67          9.97         0.86 o                         
   5   4   2          1.90          0.63         0.66 o                         
   6   4   2        196.82        202.83         3.21 o                         
   7   4   2         18.73         12.85         1.36 o                         
   8   4   2          3.80          4.83         1.06 o                         
   9   4   2          1.25          0.38         1.18 o                         
  10   4   2          4.95         -1.19         1.48 o                         
 -10   5   2         14.37          8.59         2.21 o                         
  -9   5   2         76.25         80.84         3.19 o                         
  -8   5   2         23.87         20.29         1.39 o                         
  -7   5   2         78.53         84.17         2.29 o                         
  -6   5   2         27.74         27.96         1.31 o                         
  -5   5   2        321.17        368.27         4.67 o                         
  -4   5   2         49.92         66.59         1.98 o                         
  -3   5   2        515.85        483.92         4.87 o                         
  -2   5   2         60.55         57.65         1.47 o                         
  -1   5   2         48.45         58.62         1.70 o                         
   0   5   2        155.38        177.43         2.66 o                         
   1   5   2       1915.20       1995.11        12.24 o                         
   2   5   2         11.23         20.08         1.17 o                         
   3   5   2         98.31        109.39         2.24 o                         
   4   5   2         11.96         16.27         0.95 o                         
   5   5   2         52.84         61.14         1.70 o                         
   6   5   2         35.14         36.43         2.06 o                         
   7   5   2         32.11         27.35         1.88 o                         
   8   5   2          3.50          4.86         1.64 o                         
   9   5   2         58.69         38.08         2.52 o                         
  10   5   2          0.53          0.07         1.82 o                         
 -10   6   2         16.45          2.36         1.91 o                         
  -9   6   2         11.62          8.48         1.31 o                         
  -8   6   2         32.84         32.89         2.46 o                         
  -7   6   2         29.86         43.88         2.11 o                         
  -6   6   2         47.51         54.24         2.96 o                         
  -5   6   2       1197.50       1214.84        10.89 o                         
  -4   6   2        198.62        207.63         3.33 o                         
  -3   6   2          1.82          2.88         0.69 o                         
  -2   6   2        110.50        123.65         2.23 o                         
  -1   6   2          0.20          1.00         0.72 o                         
   0   6   2         65.09         48.96         1.66 o                         
   1   6   2         10.32         16.07         1.27 o                         
   2   6   2          0.74          4.65         0.93 o                         
   3   6   2        328.63        343.93         3.87 o                         
   4   6   2        104.96        136.29         2.76 o                         
   5   6   2         30.61         27.68         1.80 o                         
   6   6   2        136.83        127.61         2.75 o                         
   7   6   2          0.12          0.21         0.99 o                         
   8   6   2          8.83          2.09         1.38 o                         
   9   6   2         22.47         12.59         1.47 o                         
  -9   7   2          0.10         -0.37         2.24 o                         
  -8   7   2          0.80          5.99         1.43 o                         
  -7   7   2         22.26         30.81         3.20 o                         
  -6   7   2        108.57        135.07         3.22 o                         
  -5   7   2        514.06        567.73         7.06 o                         
  -4   7   2        130.66        153.56         3.61 o                         
  -3   7   2        156.41        167.27         2.65 o                         
  -2   7   2         10.35          6.99         1.00 o                         
  -1   7   2        166.15        167.56         3.04 o                         
   0   7   2         12.28          7.52         1.71 o                         
   1   7   2         71.02         67.97         2.01 o                         
   2   7   2         43.75         40.71         1.86 o                         
   3   7   2        262.76        265.10         3.66 o                         
   4   7   2         81.86        107.15         3.85 o                         
   5   7   2         26.42         26.60         1.78 o                         
   6   7   2         24.80         26.70         1.68 o                         
   7   7   2          8.15          8.86         1.39 o                         
   8   7   2          3.46         -0.61         1.59 o                         
   9   7   2          3.40         -2.18         2.28 o                         
  -8   8   2         12.86         16.76         6.89 o                         
  -7   8   2          5.89         11.41         2.04 o                         
  -6   8   2         16.92         19.70         1.85 o                         
  -5   8   2         50.01         56.50         2.59 o                         
  -4   8   2        163.47        188.41         3.62 o                         
  -3   8   2          0.02          6.32         1.59 o                         
  -2   8   2         73.17         72.75         2.39 o                         
  -1   8   2         25.13          8.78         1.51 o                         
   0   8   2         86.22         64.15         2.80 o                         
   1   8   2         87.93         81.74         2.47 o                         
   2   8   2         22.20         28.29         2.05 o                         
   3   8   2        103.18        105.19         2.76 o                         
   4   8   2        199.72        213.16         3.75 o                         
   5   8   2         19.93         21.47         1.66 o                         
   6   8   2          2.64          8.24         1.54 o                         
   7   8   2          0.17          0.41         1.61 o                         
   8   8   2          3.68         -2.16         2.16 o                         
  -7   9   2         67.07         48.88         4.44 o                         
  -6   9   2         25.92         14.50         1.75 o                         
  -5   9   2         53.37         61.57         2.75 o                         
  -4   9   2         26.20         35.72         1.97 o                         
  -3   9   2        112.89        105.70         2.27 o                         
  -2   9   2         25.82         42.43         2.05 o                         
  -1   9   2        157.12        145.99         4.15 o                         
   0   9   2         96.34         97.95         3.40 o                         
   1   9   2         34.49         37.11         1.92 o                         
   2   9   2          5.31          8.22         1.14 o                         
   3   9   2          5.43          7.58         1.03 o                         
   4   9   2          0.59          2.65         1.09 o                         
   5   9   2          6.17          8.35         1.18 o                         
   6   9   2          7.89          8.73         1.74 o                         
   7   9   2          9.61          6.27         2.12 o                         
  -6  10   2         15.17          2.95         2.18 o                         
  -5  10   2          2.96          1.75         2.05 o                         
  -4  10   2         38.68         34.20         2.33 o                         
  -3  10   2         62.00         58.79         2.38 o                         
  -2  10   2          0.17         -0.08         1.31 o                         
  -1  10   2         46.77         46.32         2.88 o                         
   0  10   2         12.86         14.66         1.47 o                         
   1  10   2          0.74          2.15         1.29 o                         
   2  10   2          8.55         17.34         1.72 o                         
   3  10   2          2.76          3.03         1.40 o                         
   4  10   2          2.76          0.45         1.33 o                         
   5  10   2          4.28          0.38         1.70 o                         
  -4  11   2          1.72         -0.63         1.76 o                         
  -3  11   2          0.10         -0.80         1.62 o                         
  -2  11   2         14.10          3.46         2.12 o                         
  -1  11   2         28.62         24.26         2.34 o                         
   0  11   2         29.80         21.72         3.37 o                         
   1  11   2          4.68          1.36         1.69 o                         
   2  11   2         14.83          8.45         2.08 o                         
   3  11   2          0.04         -1.40         1.76 o                         
 -11   0   3         84.09         69.85        10.96 o                         
  -9   0   3         15.31         11.42         2.32 o                         
  -7   0   3         30.54         30.80         1.92 o                         
  -5   0   3          6.47          6.77         1.03 o                         
  -3   0   3       1686.55       1486.32        14.22 o                         
   1   0   3      12663.03      13587.48       208.96 o                         
   3   0   3        787.96        763.57         7.62 o                         
   5   0   3       1654.04       1600.23        16.05 o                         
   7   0   3          0.50         26.45         2.68 o                         
   9   0   3        251.94        297.37         6.87 o                         
  11   0   3        151.34        110.68         7.17 o                         
 -11   1   3         21.01         42.33         4.69 o                         
 -10   1   3         15.49         14.93         1.38 o                         
  -9   1   3         35.07         36.91         2.00 o                         
  -8   1   3        427.33        455.68         5.70 o                         
  -7   1   3         32.25         33.09         1.27 o                         
  -6   1   3         50.96         45.46         1.39 o                         
  -5   1   3         16.66         24.75         1.13 o                         
  -4   1   3        763.86        770.63         5.91 o                         
  -3   1   3          0.75          2.12         0.49 o                         
  -2   1   3        557.82        485.64         3.65 o                         
  -1   1   3       4497.73       4185.15        49.85 o                         
   0   1   3         12.11         15.16         0.80 o                         
   1   1   3        186.06        167.14         1.74 o                         
   2   1   3       1508.46       1358.64         7.77 o                         
   3   1   3         41.38         48.23         1.43 o                         
   4   1   3       2713.96       2597.40        15.76 o                         
   5   1   3       1124.64       1200.32         9.12 o                         
   6   1   3        985.08       1077.60         8.37 o                         
   7   1   3        692.63        742.35         6.83 o                         
   8   1   3         47.20         65.17         2.28 o                         
   9   1   3          7.69          9.79         1.65 o                         
  10   1   3          5.80          2.16         1.25 o                         
  11   1   3          7.13         -0.16         1.95 o                         
 -11   2   3          0.61         -0.74         1.48 o                         
 -10   2   3         71.58         78.77         3.66 o                         
  -9   2   3          0.14          3.54         1.06 o                         
  -8   2   3        107.15        101.60         2.40 o                         
  -7   2   3          1.18          5.16         0.66 o                         
  -6   2   3         26.63         28.56         1.23 o                         
  -5   2   3        127.07        129.22         2.02 o                         
  -4   2   3        405.43        394.63         3.46 o                         
  -3   2   3        839.95        779.81         5.61 o                         
  -2   2   3          0.61          0.69         0.54 o                         
  -1   2   3        147.30        129.77         1.52 o                         
   0   2   3        501.18        467.17         3.31 o                         
   1   2   3        168.97        149.67         1.63 o                         
   2   2   3          0.17          1.28         0.52 o                         
   3   2   3        483.59        468.32         3.93 o                         
   4   2   3        120.17        124.02         2.11 o                         
   5   2   3        241.43        251.18         3.09 o                         
   6   2   3          2.09          0.41         0.75 o                         
   7   2   3        149.53        141.08         3.07 o                         
   8   2   3        199.34        207.33         3.87 o                         
   9   2   3          6.04         10.69         1.30 o                         
  10   2   3          0.72         -0.85         1.73 o                         
  11   2   3          4.15          2.26         5.19 o                         
 -11   3   3          3.70         -0.44         1.50 o                         
 -10   3   3         10.36          7.89         1.47 o                         
  -9   3   3         87.63         81.27         2.69 o                         
  -8   3   3          0.01         -0.16         0.72 o                         
  -7   3   3          0.54          0.18         0.65 o                         
  -6   3   3        113.10        115.25         2.07 o                         
  -5   3   3        185.61        187.53         2.44 o                         
  -4   3   3         33.28         44.57         1.23 o                         
  -3   3   3         21.84         22.54         1.31 o                         
  -2   3   3         70.62         68.34         1.51 o                         
  -1   3   3        485.33        460.37         3.63 o                         
   0   3   3       2357.73       2127.74        12.06 o                         
   1   3   3        297.78        288.06         2.71 o                         
   2   3   3         26.06         21.79         1.15 o                         
   3   3   3        718.29        770.50         5.46 o                         
   4   3   3          2.42         -0.02         0.62 o                         
   5   3   3        293.37        309.34         3.65 o                         
   6   3   3          0.77         -0.39         0.76 o                         
   7   3   3          2.42          1.54         1.33 o                         
   8   3   3         72.50         79.30         2.49 o                         
   9   3   3         34.79         30.90         2.11 o                         
  10   3   3          0.13          0.40         2.07 o                         
 -10   4   3          0.07         -1.26         1.35 o                         
  -9   4   3          3.17          0.74         0.92 o                         
  -8   4   3        108.29         98.95         3.15 o                         
  -7   4   3         13.89         15.49         1.21 o                         
  -6   4   3         41.14         40.43         1.35 o                         
  -5   4   3        734.58        731.35         6.18 o                         
  -4   4   3        222.09        242.34         3.29 o                         
  -3   4   3        417.03        395.39         4.00 o                         
  -2   4   3        240.70        262.54         3.12 o                         
  -1   4   3          0.30          2.30         0.70 o                         
   0   4   3        355.69        373.69         3.61 o                         
   1   4   3        387.57        412.19         3.70 o                         
   2   4   3         12.18          9.51         0.91 o                         
   3   4   3       1314.17       1392.88         9.10 o                         
   4   4   3          0.17          0.61         0.59 o                         
   5   4   3        132.67        125.68         2.27 o                         
   6   4   3          3.57          9.51         1.06 o                         
   7   4   3         95.09         98.88         2.60 o                         
   8   4   3          3.88          2.63         1.18 o                         
   9   4   3          0.02          0.02         1.24 o                         
  10   4   3          2.75          2.11         1.76 o                         
 -10   5   3          0.84          1.49         1.61 o                         
  -9   5   3         10.95          7.98         1.32 o                         
  -8   5   3         16.76         16.01         1.71 o                         
  -7   5   3         65.94         71.22         1.91 o                         
  -6   5   3         51.54         59.18         1.67 o                         
  -5   5   3         36.91         56.92         1.88 o                         
  -4   5   3        108.41        121.96         2.35 o                         
  -3   5   3        159.34        157.44         2.59 o                         
  -2   5   3         48.95         41.48         1.30 o                         
  -1   5   3        211.94        230.07         2.95 o                         
   0   5   3         26.60         20.65         1.32 o                         
   1   5   3        108.36        115.23         2.08 o                         
   2   5   3       1073.39       1049.28         7.83 o                         
   3   5   3          5.78          9.52         1.07 o                         
   4   5   3        215.85        221.62         3.00 o                         
   5   5   3         16.44         16.72         1.18 o                         
   6   5   3          0.18         -1.04         1.04 o                         
   7   5   3         15.67         20.05         1.88 o                         
   8   5   3        157.51        162.88         3.35 o                         
   9   5   3          5.03          5.39         1.87 o                         
  10   5   3          1.03         -1.48         1.71 o                         
 -10   6   3          3.46         -1.47         1.47 o                         
  -9   6   3         35.92         37.34         3.22 o                         
  -8   6   3          1.24          0.55         1.31 o                         
  -7   6   3        129.71        150.80         3.41 o                         
  -6   6   3        113.81        114.77         3.61 o                         
  -5   6   3         59.65         93.70         2.55 o                         
  -4   6   3        182.74        213.36         3.33 o                         
  -3   6   3         79.72         74.55         1.95 o                         
  -2   6   3          2.00          1.71         0.60 o                         
  -1   6   3         53.33         53.98         1.77 o                         
   0   6   3          0.46          0.07         0.71 o                         
   1   6   3         46.60         44.21         1.53 o                         
   2   6   3         98.51         97.45         2.01 o                         
   3   6   3        267.86        251.79         3.30 o                         
   4   6   3          0.41          6.95         1.16 o                         
   5   6   3         68.69         68.29         2.52 o                         
   6   6   3         55.55         54.71         2.00 o                         
   7   6   3         44.84         38.35         2.07 o                         
   8   6   3          0.01         -1.14         1.34 o                         
   9   6   3         15.46         19.77         3.74 o                         
  -9   7   3          4.98         -0.16         2.24 o                         
  -8   7   3        216.59        237.29        10.04 o                         
  -7   7   3        101.23         92.45         2.84 o                         
  -6   7   3         92.49        107.51         3.16 o                         
  -5   7   3        162.53        194.76         3.58 o                         
  -4   7   3        260.18        258.42         4.52 o                         
  -3   7   3          0.08         -0.17         0.85 o                         
  -2   7   3         94.75         95.02         2.03 o                         
  -1   7   3         22.71         19.93         1.56 o                         
   0   7   3        261.04        245.81         3.68 o                         
   1   7   3         59.60         62.54         2.00 o                         
   2   7   3        116.67        122.81         2.46 o                         
   3   7   3          8.52         39.65         2.35 o                         
   4   7   3        239.70        273.37         4.37 o                         
   5   7   3          1.89          1.16         1.06 o                         
   6   7   3          3.19          6.38         1.19 o                         
   7   7   3          6.85         10.83         1.66 o                         
   8   7   3         12.83          6.49         1.57 o                         
  -8   8   3         31.21         26.48         3.21 o                         
  -7   8   3         20.11         15.98         2.17 o                         
  -6   8   3          1.88          3.76         1.49 o                         
  -5   8   3         39.76         45.93         2.62 o                         
  -4   8   3         23.54         45.71         2.00 o                         
  -3   8   3        107.11        113.54         2.88 o                         
  -2   8   3         89.70         88.46         2.49 o                         
  -1   8   3          6.80          3.51         1.58 o                         
   0   8   3          0.01         -0.03         1.15 o                         
   1   8   3          3.40         -0.07         1.06 o                         
   2   8   3          1.96          6.51         1.13 o                         
   3   8   3          0.43          3.45         1.08 o                         
   4   8   3         49.06         68.79         2.17 o                         
   5   8   3         18.14         17.65         1.51 o                         
   6   8   3         13.47         18.72         2.23 o                         
   7   8   3         12.26         13.31         2.32 o                         
   8   8   3          2.89          0.01         2.07 o                         
  -7   9   3          1.21          1.96         1.85 o                         
  -6   9   3        110.50        111.30         4.24 o                         
  -5   9   3          8.75         10.28         1.41 o                         
  -4   9   3          0.33          4.45         1.30 o                         
  -3   9   3          4.41          8.22         1.12 o                         
  -2   9   3        142.77        149.32         3.10 o                         
  -1   9   3        167.32        166.36         3.73 o                         
   0   9   3        286.94        272.74         4.27 o                         
   1   9   3          1.45          1.37         1.13 o                         
   2   9   3         21.24         30.47         2.16 o                         
   3   9   3         24.66         32.68         1.78 o                         
   4   9   3         10.59         13.53         1.44 o                         
   5   9   3          1.22          3.53         1.70 o                         
   6   9   3         35.84         31.70         1.97 o                         
   7   9   3          9.52          4.16         2.05 o                         
  -6  10   3         35.95         15.96         2.66 o                         
  -5  10   3          0.05         -1.38         1.69 o                         
  -4  10   3         37.88         30.82         2.18 o                         
  -3  10   3         38.17         40.34         2.94 o                         
  -2  10   3         52.33         49.32         3.61 o                         
  -1  10   3         26.46         32.98         2.31 o                         
   0  10   3         32.34         30.91         1.92 o                         
   1  10   3         37.67         30.48         1.76 o                         
   2  10   3         14.85         13.42         1.57 o                         
   3  10   3         33.51         25.49         2.16 o                         
   4  10   3         22.77         27.95         2.18 o                         
   5  10   3          0.91         -1.25         1.57 o                         
  -4  11   3          2.14         -1.83         1.83 o                         
  -3  11   3          0.08          0.15         1.84 o                         
  -2  11   3          8.97          8.91         1.83 o                         
  -1  11   3         25.51         12.40         1.78 o                         
   0  11   3          2.55          3.78         1.55 o                         
   1  11   3          9.55         12.08         2.15 o                         
   2  11   3          8.37          3.58         1.78 o                         
   3  11   3          8.86          3.67         1.84 o                         
 -10   0   4        180.21        182.53         8.33 o                         
  -8   0   4        627.16        666.26         9.54 o                         
  -6   0   4        533.20        498.43         6.91 o                         
  -4   0   4        339.39        293.84         6.27 o                         
  -2   0   4       3257.06       3212.00        50.77 o                         
   0   0   4        420.64        387.87         3.31 o                         
   2   0   4        685.22        647.89         6.46 o                         
   4   0   4       1835.79       1825.31        16.00 o                         
   6   0   4        251.63        273.43         5.33 o                         
   8   0   4       1076.32       1182.90        16.20 o                         
  10   0   4         11.04          4.99         2.14 o                         
 -11   1   4         32.97         24.70         3.20 o                         
 -10   1   4          0.01          4.24         1.42 o                         
  -9   1   4         89.15         90.43         2.66 o                         
  -8   1   4        117.04        117.85         2.56 o                         
  -7   1   4          4.39          3.98         0.62 o                         
  -6   1   4          1.91          3.58         0.53 o                         
  -5   1   4          0.24          0.56         0.53 o                         
  -4   1   4        558.10        571.04         4.59 o                         
  -3   1   4       1007.07        879.24         6.44 o                         
  -2   1   4        402.33        325.26         5.73 o                         
  -1   1   4        157.70        150.86         1.48 o                         
   0   1   4       5270.52       4984.12        74.26 o                         
   1   1   4        405.06        375.08         2.76 o                         
   2   1   4         12.43          8.89         0.69 o                         
   3   1   4        423.50        428.93         3.74 o                         
   4   1   4          2.55          0.95         0.74 o                         
   5   1   4        165.50        179.23         2.73 o                         
   6   1   4        116.69        150.65         2.70 o                         
   7   1   4        653.82        703.67         7.53 o                         
   8   1   4          2.64          2.16         1.57 o                         
   9   1   4          4.76          7.21         1.27 o                         
  10   1   4         33.52         31.28         1.93 o                         
  11   1   4        140.73         96.44         7.04 o                         
 -11   2   4         11.25         16.96         2.01 o                         
 -10   2   4          7.98          7.05         1.13 o                         
  -9   2   4        283.80        290.92         4.60 o                         
  -8   2   4          0.09          2.69         0.80 o                         
  -7   2   4         14.83         14.66         1.03 o                         
  -6   2   4         62.44         60.23         1.45 o                         
  -5   2   4        311.12        323.04         3.46 o                         
  -4   2   4        156.10        147.49         2.06 o                         
  -3   2   4          1.71          1.19         0.51 o                         
  -2   2   4         14.90         13.00         0.71 o                         
  -1   2   4       1654.63       1470.14         9.64 o                         
   0   2   4        921.55        851.98         4.91 o                         
   1   2   4        423.96        354.36         2.66 o                         
   2   2   4        705.24        677.10         4.61 o                         
   3   2   4        671.51        720.06         5.36 o                         
   4   2   4          8.67          5.85         0.75 o                         
   5   2   4        106.98        112.98         2.15 o                         
   6   2   4          3.72          1.62         0.78 o                         
   7   2   4          0.74          0.12         1.00 o                         
   8   2   4        338.60        374.86         5.34 o                         
   9   2   4          2.05          2.44         1.27 o                         
  10   2   4         29.13         14.50         1.40 o                         
 -11   3   4         16.39          4.00         2.31 o                         
 -10   3   4          0.85         -0.43         0.99 o                         
  -9   3   4          5.58          5.88         1.09 o                         
  -8   3   4        279.73        285.54         3.94 o                         
  -7   3   4          4.67          9.24         0.84 o                         
  -6   3   4         18.50         20.82         1.01 o                         
  -5   3   4        568.71        586.49         4.83 o                         
  -4   3   4         17.61         27.84         0.98 o                         
  -3   3   4         83.71         86.83         1.91 o                         
  -2   3   4        155.03        151.89         2.07 o                         
  -1   3   4         16.27         13.58         0.79 o                         
   0   3   4        598.12        557.12         3.95 o                         
   1   3   4        226.48        190.92         2.02 o                         
   2   3   4        110.17        106.68         1.73 o                         
   3   3   4        420.63        403.22         3.61 o                         
   4   3   4         48.86         39.22         1.45 o                         
   5   3   4          3.94          4.76         0.68 o                         
   6   3   4         22.27         18.40         1.25 o                         
   7   3   4         18.18         17.16         1.29 o                         
   8   3   4          2.00          5.11         1.06 o                         
   9   3   4          4.54          7.82         1.28 o                         
  10   3   4         26.88         19.40         1.72 o                         
 -10   4   4         26.39         18.13         1.74 o                         
  -9   4   4          1.79          2.35         0.99 o                         
  -8   4   4         78.37         77.21         2.30 o                         
  -7   4   4         67.74         71.17         1.87 o                         
  -6   4   4         18.54         19.77         1.08 o                         
  -5   4   4          0.36         22.78         1.63 o                         
  -4   4   4         23.29         26.25         1.29 o                         
  -3   4   4         40.38         36.72         1.32 o                         
  -2   4   4        588.32        583.29         5.36 o                         
  -1   4   4        259.71        280.64         2.91 o                         
   0   4   4        403.49        390.38         3.39 o                         
   1   4   4        786.61        780.15         5.67 o                         
   2   4   4          7.96          2.69         0.71 o                         
   3   4   4         26.51         32.88         1.25 o                         
   4   4   4        268.84        291.09         3.29 o                         
   5   4   4          0.31          1.11         0.63 o                         
   6   4   4         67.82         70.79         2.18 o                         
   7   4   4        293.84        266.91         4.25 o                         
   8   4   4          2.62          1.60         1.18 o                         
   9   4   4         12.71          7.01         1.48 o                         
  10   4   4         74.80         64.47         4.96 o                         
 -10   5   4         21.54          7.99         1.47 o                         
  -9   5   4          8.99         10.68         1.22 o                         
  -8   5   4          6.90          5.06         1.04 o                         
  -7   5   4          2.38          0.60         0.68 o                         
  -6   5   4         37.50         42.81         1.90 o                         
  -5   5   4          0.00          4.10         0.96 o                         
  -4   5   4         11.23         15.71         1.10 o                         
  -3   5   4         75.57         85.32         1.94 o                         
  -2   5   4         64.82         72.21         1.84 o                         
  -1   5   4        390.35        392.74         4.17 o                         
   0   5   4          1.95          7.04         0.88 o                         
   1   5   4          0.31          0.81         0.65 o                         
   2   5   4         52.42         50.48         1.61 o                         
   3   5   4          1.26          0.80         0.63 o                         
   4   5   4         32.42         39.61         1.39 o                         
   5   5   4          5.11          4.16         0.93 o                         
   6   5   4          0.19         -0.26         0.92 o                         
   7   5   4         43.10         50.63         2.04 o                         
   8   5   4          0.08          3.89         1.26 o                         
   9   5   4          1.00          0.39         1.42 o                         
 -10   6   4          7.64         -1.52         2.02 o                         
  -9   6   4          1.01          2.23         1.39 o                         
  -8   6   4          1.84          4.55         1.14 o                         
  -7   6   4        158.27        150.87         3.27 o                         
  -6   6   4          0.79          3.15         1.05 o                         
  -5   6   4        112.88        133.81         3.00 o                         
  -4   6   4        686.99        731.19         6.80 o                         
  -3   6   4         66.96         74.42         2.00 o                         
  -2   6   4        193.49        210.19         2.76 o                         
  -1   6   4        137.47        128.64         2.51 o                         
   0   6   4          2.76          2.47         0.66 o                         
   1   6   4         72.16         64.58         1.70 o                         
   2   6   4         12.92         12.81         1.15 o                         
   3   6   4         35.31         37.80         1.90 o                         
   4   6   4        485.19        494.84         5.35 o                         
   5   6   4         59.59         42.87         1.76 o                         
   6   6   4         26.81         29.92         1.70 o                         
   7   6   4         17.35         11.35         1.35 o                         
   8   6   4          0.30         -1.15         1.15 o                         
   9   6   4          3.90          0.66         1.80 o                         
  -9   7   4          1.39          0.08         1.97 o                         
  -8   7   4          7.57          8.73         1.62 o                         
  -7   7   4          6.33          7.50         1.40 o                         
  -6   7   4         64.47         72.37         2.98 o                         
  -5   7   4        490.68        533.63         6.21 o                         
  -4   7   4         32.67         41.22         2.13 o                         
  -3   7   4         26.00         23.57         1.47 o                         
  -2   7   4         30.37         29.45         1.72 o                         
  -1   7   4        233.37        240.64         3.69 o                         
   0   7   4        117.65        119.82         2.41 o                         
   1   7   4         40.59         40.59         1.72 o                         
   2   7   4        233.43        224.49         3.49 o                         
   3   7   4        843.36        840.04         9.37 o                         
   4   7   4        214.68        212.63         3.97 o                         
   5   7   4          3.45          4.86         1.06 o                         
   6   7   4          1.25          2.85         1.11 o                         
   7   7   4          2.76          1.45         1.46 o                         
   8   7   4          9.24          3.96         1.66 o                         
  -8   8   4          5.77          8.42         3.97 o                         
  -7   8   4         19.15         17.85         4.68 o                         
  -6   8   4        134.95        150.21         3.48 o                         
  -5   8   4          0.01          2.61         1.09 o                         
  -4   8   4        167.07        186.59         3.57 o                         
  -3   8   4         19.79         43.75         2.14 o                         
  -2   8   4         43.57         42.47         1.83 o                         
  -1   8   4          4.06          6.65         1.45 o                         
   0   8   4         63.22         46.23         2.67 o                         
   1   8   4         46.80         36.50         2.32 o                         
   2   8   4        290.10        282.09         4.39 o                         
   3   8   4          1.39          7.17         1.37 o                         
   4   8   4        163.20        176.99         3.18 o                         
   5   8   4         12.78         15.32         1.82 o                         
   6   8   4         10.73         12.78         1.67 o                         
   7   8   4          1.99          1.09         1.64 o                         
  -7   9   4         16.56         25.46         3.72 o                         
  -6   9   4          3.36          1.35         1.45 o                         
  -5   9   4         13.69         13.73         1.62 o                         
  -4   9   4        137.92        122.18         3.24 o                         
  -3   9   4         54.96         59.08         2.34 o                         
  -2   9   4         10.14         23.07         1.74 o                         
  -1   9   4         38.71         44.96         2.51 o                         
   0   9   4          0.80          6.37         1.12 o                         
   1   9   4          6.58          9.85         1.35 o                         
   2   9   4         28.23         44.48         2.15 o                         
   3   9   4         50.16         59.74         2.75 o                         
   4   9   4          3.49          8.73         1.29 o                         
   5   9   4          6.58          6.82         1.34 o                         
   6   9   4          5.95          9.90         2.48 o                         
  -6  10   4         10.07          5.42         1.93 o                         
  -5  10   4          7.22          1.99         2.71 o                         
  -4  10   4         82.96         63.13         3.26 o                         
  -3  10   4         44.07         43.83         2.90 o                         
  -2  10   4         17.85         15.65         1.41 o                         
  -1  10   4         49.90         47.07         2.73 o                         
   0  10   4         32.89         33.63         2.46 o                         
   1  10   4          6.35          8.69         1.43 o                         
   2  10   4         79.47         85.06         3.66 o                         
   3  10   4          0.01          1.39         1.37 o                         
   4  10   4          0.00          1.40         1.47 o                         
   5  10   4          1.07         -0.43         1.64 o                         
  -4  11   4          0.04         -1.96         1.96 o                         
  -3  11   4          4.99         -0.28         1.95 o                         
  -2  11   4         20.38         11.21         1.78 o                         
  -1  11   4         24.46         16.11         1.63 o                         
   0  11   4          1.51         -0.83         1.52 o                         
   1  11   4         16.01          6.44         1.68 o                         
   2  11   4          0.02         -0.75         1.87 o                         
   3  11   4          8.78          2.29         2.02 o                         
 -11   0   5         24.84         37.98         5.56 o                         
  -9   0   5        421.62        457.93         6.56 o                         
  -7   0   5         11.12         13.03         1.23 o                         
  -5   0   5         37.31         30.23         1.50 o                         
  -3   0   5        351.35        338.36         3.77 o                         
  -1   0   5      27150.95      30259.90       628.76 o                         
   1   0   5         77.30         71.64         1.86 o                         
   3   0   5        632.18        566.69         6.49 o                         
   5   0   5         97.34        131.20         3.51 o                         
   7   0   5        257.27        302.96         6.90 o                         
   9   0   5         36.37         18.54         4.15 o                         
 -11   1   5         12.12         15.06         2.84 o                         
 -10   1   5        100.84         93.87         3.05 o                         
  -9   1   5          0.40          4.93         0.96 o                         
  -8   1   5         28.04         31.73         1.60 o                         
  -7   1   5        332.25        336.65         3.86 o                         
  -6   1   5        134.33        128.32         2.07 o                         
  -5   1   5        189.74        206.55         2.47 o                         
  -4   1   5        358.02        326.52         3.21 o                         
  -3   1   5        135.11        136.05         1.55 o                         
  -2   1   5        555.39        497.29         3.35 o                         
  -1   1   5       6911.80       6897.56        87.67 o                         
   0   1   5       9116.27       8954.86       277.02 o                         
   1   1   5        100.62         82.80         1.21 o                         
   2   1   5          8.33         14.21         0.87 o                         
   3   1   5        214.98        203.89         2.55 o                         
   4   1   5        173.43        195.24         2.77 o                         
   5   1   5         45.18         42.98         1.54 o                         
   6   1   5        164.29        172.78         3.12 o                         
   7   1   5        523.75        544.46         7.66 o                         
   8   1   5          4.92          5.78         1.17 o                         
   9   1   5         34.26         36.67         2.21 o                         
  10   1   5        124.32         99.16         4.15 o                         
 -11   2   5         19.13         21.92         2.98 o                         
 -10   2   5         19.57         26.19         2.22 o                         
  -9   2   5         45.24         53.13         1.98 o                         
  -8   2   5         25.65         34.30         1.73 o                         
  -7   2   5        385.44        401.99         4.17 o                         
  -6   2   5         41.73         50.14         1.38 o                         
  -5   2   5         45.96         42.64         1.23 o                         
  -4   2   5        551.07        561.01         4.48 o                         
  -3   2   5        202.24        198.87         2.47 o                         
  -2   2   5         60.89         60.11         1.19 o                         
  -1   2   5       1541.61       1354.20         7.75 o                         
   0   2   5         88.04        102.67         1.31 o                         
   1   2   5       1051.47        928.59         5.30 o                         
   2   2   5        173.80        191.50         2.19 o                         
   3   2   5        404.63        441.13         3.94 o                         
   4   2   5        208.41        236.32         2.95 o                         
   5   2   5         24.80         28.34         1.35 o                         
   6   2   5        189.19        199.41         3.18 o                         
   7   2   5          0.14         -0.29         1.45 o                         
   8   2   5         13.49         29.09         2.15 o                         
   9   2   5          2.94          5.48         1.19 o                         
  10   2   5          9.98          4.08         1.60 o                         
 -11   3   5          3.23         -1.75         1.75 o                         
 -10   3   5         52.86         45.53         3.14 o                         
  -9   3   5          3.41          5.88         1.50 o                         
  -8   3   5          1.94          5.08         0.78 o                         
  -7   3   5        132.59        128.89         2.23 o                         
  -6   3   5          0.36          0.98         0.77 o                         
  -5   3   5        299.49        319.97         3.18 o                         
  -4   3   5          1.49          4.28         0.55 o                         
  -3   3   5         83.39         81.09         1.60 o                         
  -2   3   5        445.56        436.61         4.04 o                         
  -1   3   5        118.75        124.75         1.80 o                         
   0   3   5         57.63         54.67         1.28 o                         
   1   3   5        102.58        107.36         1.59 o                         
   2   3   5         55.12         66.07         1.46 o                         
   3   3   5        783.88        809.77         6.05 o                         
   4   3   5         15.47         15.37         0.99 o                         
   5   3   5         15.08         12.11         0.98 o                         
   6   3   5         18.99         21.71         1.44 o                         
   7   3   5         13.80         14.08         1.46 o                         
   8   3   5         18.15         17.04         2.11 o                         
   9   3   5         33.91         27.61         2.02 o                         
  10   3   5          4.89         -0.17         2.09 o                         
 -10   4   5         25.72         15.42         2.26 o                         
  -9   4   5         31.52         21.20         2.37 o                         
  -8   4   5         14.82         15.94         1.30 o                         
  -7   4   5        165.71        162.98         2.62 o                         
  -6   4   5         90.82         90.40         1.73 o                         
  -5   4   5        785.85        813.78         7.13 o                         
  -4   4   5         14.96         16.66         0.98 o                         
  -3   4   5         92.64         99.16         1.87 o                         
  -2   4   5          6.80          3.56         0.69 o                         
  -1   4   5        242.04        226.26         2.61 o                         
   0   4   5        675.23        701.01         5.03 o                         
   1   4   5        458.31        450.52         3.94 o                         
   2   4   5         15.99         15.27         1.00 o                         
   3   4   5        559.98        558.21         4.63 o                         
   4   4   5          1.20          1.02         0.62 o                         
   5   4   5         19.58         23.97         1.45 o                         
   6   4   5        159.30        141.66         3.01 o                         
   7   4   5         29.14         40.10         1.92 o                         
   8   4   5          0.63          5.31         1.34 o                         
   9   4   5         48.54         31.57         2.47 o                         
  10   4   5          0.01         -0.80         2.45 o                         
 -10   5   5          0.34         -0.70         1.26 o                         
  -9   5   5          4.18          4.15         1.16 o                         
  -8   5   5         95.64        102.05         3.11 o                         
  -7   5   5          5.54          7.06         1.10 o                         
  -6   5   5        386.61        392.08         5.25 o                         
  -5   5   5        550.71        537.63         5.35 o                         
  -4   5   5        272.75        278.03         3.52 o                         
  -3   5   5        188.33        197.71         3.02 o                         
  -2   5   5        390.59        355.15         3.94 o                         
  -1   5   5          1.99          4.20         0.65 o                         
   0   5   5        596.82        637.36         4.97 o                         
   1   5   5        176.98        197.95         2.52 o                         
   2   5   5         10.48         20.94         1.25 o                         
   3   5   5          7.00          7.57         0.91 o                         
   4   5   5         10.49         13.59         1.20 o                         
   5   5   5          0.03         -0.87         0.87 o                         
   6   5   5         26.18         24.61         1.69 o                         
   7   5   5         47.02         41.33         2.07 o                         
   8   5   5         33.81         29.67         1.68 o                         
   9   5   5          0.88         -0.64         1.49 o                         
 -10   6   5          5.92          3.61         3.81 o                         
  -9   6   5         33.67         20.38         1.80 o                         
  -8   6   5         31.37         21.99         2.42 o                         
  -7   6   5         67.75         75.72         2.71 o                         
  -6   6   5          3.51          3.88         0.98 o                         
  -5   6   5         70.98         99.90         2.51 o                         
  -4   6   5          3.80         10.65         1.70 o                         
  -3   6   5        442.46        423.03         4.70 o                         
  -2   6   5        218.23        216.20         2.78 o                         
  -1   6   5          6.42         10.77         1.26 o                         
   0   6   5        285.76        296.00         3.26 o                         
   1   6   5        168.47        181.95         2.54 o                         
   2   6   5         12.53         12.50         1.06 o                         
   3   6   5        342.51        329.50         3.93 o                         
   4   6   5        108.65        112.71         2.55 o                         
   5   6   5          0.02         -0.88         0.88 o                         
   6   6   5          0.19          2.21         1.07 o                         
   7   6   5          1.94          1.32         1.06 o                         
   8   6   5          3.79          1.92         1.48 o                         
   9   6   5          3.83         -0.72         1.55 o                         
  -9   7   5          0.63         -1.62         1.62 o                         
  -8   7   5          3.24          8.38         2.07 o                         
  -7   7   5          8.63          8.37         1.31 o                         
  -6   7   5        176.16        196.34         3.74 o                         
  -5   7   5         13.51         46.07         2.06 o                         
  -4   7   5         56.80         67.04         2.41 o                         
  -3   7   5         32.93         29.72         1.97 o                         
  -2   7   5         68.02         75.38         1.92 o                         
  -1   7   5          5.16          9.47         1.12 o                         
   0   7   5        167.75        169.04         2.64 o                         
   1   7   5         62.34         64.99         1.94 o                         
   2   7   5        139.83        178.73         3.10 o                         
   3   7   5         88.07        120.26         2.75 o                         
   4   7   5        104.22        120.92         3.11 o                         
   5   7   5          4.66          5.10         1.27 o                         
   6   7   5         36.09         32.79         1.92 o                         
   7   7   5         13.58         14.52         1.52 o                         
   8   7   5          5.97          1.22         1.68 o                         
  -8   8   5          0.95         -0.18         1.70 o                         
  -7   8   5        116.93        101.46         5.95 o                         
  -6   8   5          2.17          6.10         1.35 o                         
  -5   8   5          3.53          7.24         1.17 o                         
  -4   8   5        141.07        165.26         3.28 o                         
  -3   8   5        454.73        481.57         6.73 o                         
  -2   8   5          0.96          2.31         1.07 o                         
  -1   8   5        417.88        387.21         4.92 o                         
   0   8   5         15.60         11.07         1.51 o                         
   1   8   5          2.35          2.23         1.12 o                         
   2   8   5          0.58          6.09         1.39 o                         
   3   8   5          8.74         29.60         2.22 o                         
   4   8   5          5.83         27.82         2.04 o                         
   5   8   5         56.24         77.32         2.39 o                         
   6   8   5          0.37          1.07         1.31 o                         
   7   8   5          0.52          2.27         2.02 o                         
  -7   9   5         18.01          7.60         2.29 o                         
  -6   9   5         12.71          9.30         1.41 o                         
  -5   9   5         13.57         10.93         1.37 o                         
  -4   9   5         22.13         27.45         2.01 o                         
  -3   9   5          0.13          3.31         1.12 o                         
  -2   9   5         44.03         58.02         2.65 o                         
  -1   9   5          4.30          8.33         1.22 o                         
   0   9   5         16.72         14.32         1.38 o                         
   1   9   5          4.36          8.00         1.14 o                         
   2   9   5         66.24         73.41         2.27 o                         
   3   9   5        100.82        105.95         2.63 o                         
   4   9   5         41.33         45.20         3.08 o                         
   5   9   5          6.42          7.00         1.36 o                         
   6   9   5         45.05         28.48         3.20 o                         
  -6  10   5          2.90         -0.32         2.07 o                         
  -5  10   5          6.28          0.92         1.96 o                         
  -4  10   5          0.98          1.20         1.60 o                         
  -3  10   5         21.79         16.27         1.45 o                         
  -2  10   5         41.26         33.69         1.67 o                         
  -1  10   5          0.00          2.45         1.18 o                         
   0  10   5         64.06         69.17         2.73 o                         
   1  10   5          0.61          0.28         1.24 o                         
   2  10   5         10.53          7.54         1.46 o                         
   3  10   5         64.19         50.63         2.52 o                         
   4  10   5          0.10          1.31         1.43 o                         
   5  10   5         33.95         19.13         2.60 o                         
  -3  11   5         19.91          5.20         1.91 o                         
  -2  11   5          0.36          1.71         1.46 o                         
  -1  11   5         13.75          9.70         1.80 o                         
   0  11   5          0.10         -0.27         1.76 o                         
   1  11   5          1.66         -0.29         1.72 o                         
   2  11   5          1.33          1.49         1.80 o                         
   3  11   5          0.03         -1.88         1.88 o                         
 -10   0   6          6.97          4.50         1.31 o                         
  -8   0   6          8.15         12.84         1.24 o                         
  -6   0   6        275.88        294.29         4.36 o                         
  -4   0   6        464.48        430.39         8.47 o                         
  -2   0   6         56.36         30.52         4.79 o                         
   0   0   6        884.78        770.42         5.77 o                         
   2   0   6        376.63        328.67         4.36 o                         
   4   0   6        103.95         89.19         2.72 o                         
   6   0   6       1241.79       1281.41        14.59 o                         
   8   0   6         12.77         10.50         1.70 o                         
  10   0   6         79.03         64.40         4.49 o                         
 -11   1   6          2.05          0.36         1.81 o                         
 -10   1   6         17.83         11.74         1.76 o                         
  -9   1   6         69.06         86.53         2.81 o                         
  -8   1   6         22.37         24.79         1.24 o                         
  -7   1   6          4.09          5.63         0.66 o                         
  -6   1   6        103.21        110.91         1.84 o                         
  -5   1   6        287.24        307.13         3.26 o                         
  -4   1   6        384.98        377.32         3.37 o                         
  -3   1   6         29.85         33.04         0.78 o                         
  -2   1   6        536.22        488.29         4.69 o                         
  -1   1   6       4617.69       3767.95        70.88 o                         
   0   1   6        842.06        790.22         4.63 o                         
   1   1   6       2838.44       2509.98        14.00 o                         
   2   1   6         16.71         18.21         1.07 o                         
   3   1   6        618.06        615.67         5.01 o                         
   4   1   6         15.80         10.04         0.85 o                         
   5   1   6          0.01          1.05         0.61 o                         
   6   1   6        109.14        130.86         2.62 o                         
   7   1   6         67.25        100.13         2.73 o                         
   8   1   6          2.05          5.57         1.17 o                         
   9   1   6          2.55          2.56         1.20 o                         
  10   1   6         32.29         25.12         1.98 o                         
 -11   2   6          1.27          4.61         1.63 o                         
 -10   2   6          4.19          6.76         1.21 o                         
  -9   2   6         90.03        103.62         2.41 o                         
  -8   2   6        318.44        326.98         3.99 o                         
  -7   2   6         61.55         68.33         1.63 o                         
  -6   2   6          0.36          0.76         0.44 o                         
  -5   2   6        226.94        236.38         2.72 o                         
  -4   2   6       1805.82       1775.38        12.68 o                         
  -3   2   6          0.69          1.41         0.51 o                         
  -2   2   6         74.81         69.11         1.39 o                         
  -1   2   6         86.94         73.03         1.14 o                         
   0   2   6        319.63        322.44         2.41 o                         
   1   2   6         36.62         31.51         0.92 o                         
   2   2   6        153.98        148.91         2.09 o                         
   3   2   6        408.76        433.27         3.97 o                         
   4   2   6        526.81        522.84         4.71 o                         
   5   2   6          3.74          3.61         0.78 o                         
   6   2   6         31.51         33.17         1.57 o                         
   7   2   6         20.59         15.81         1.56 o                         
   8   2   6         13.58         13.14         1.14 o                         
   9   2   6          1.45          1.63         1.18 o                         
  10   2   6         77.01         48.96         3.69 o                         
 -11   3   6         22.26         18.28         3.89 o                         
 -10   3   6         37.23         37.43         2.36 o                         
  -9   3   6        304.61        287.24         4.82 o                         
  -8   3   6          2.70          6.10         1.07 o                         
  -7   3   6        419.30        436.94         4.39 o                         
  -6   3   6          0.08          0.72         0.49 o                         
  -5   3   6        488.06        481.99         4.84 o                         
  -4   3   6        105.82        102.71         1.53 o                         
  -3   3   6        645.50        608.90         4.84 o                         
  -2   3   6        285.41        285.69         2.83 o                         
  -1   3   6        249.06        236.37         2.33 o                         
   0   3   6         26.87         15.97         0.91 o                         
   1   3   6         72.34         65.71         1.34 o                         
   2   3   6        436.00        457.39         3.67 o                         
   3   3   6        189.32        188.02         2.56 o                         
   4   3   6         25.97         26.36         1.26 o                         
   5   3   6          0.45          0.12         0.70 o                         
   6   3   6         45.41         33.38         1.85 o                         
   7   3   6        236.65        235.09         3.93 o                         
   8   3   6          2.88          6.68         1.08 o                         
   9   3   6         11.11          7.53         1.29 o                         
  10   3   6          6.14         -1.50         1.50 o                         
 -10   4   6          2.64          0.58         1.45 o                         
  -9   4   6          2.99          1.13         1.40 o                         
  -8   4   6          1.11          0.52         0.74 o                         
  -7   4   6          8.46          6.02         0.84 o                         
  -6   4   6          2.87          7.93         1.09 o                         
  -5   4   6         95.65         94.97         1.86 o                         
  -4   4   6         35.41         43.77         1.30 o                         
  -3   4   6        343.23        354.35         3.63 o                         
  -2   4   6         11.47          6.70         0.72 o                         
  -1   4   6         24.54         34.91         1.19 o                         
   0   4   6         13.03         15.99         0.98 o                         
   1   4   6          2.74          2.06         0.66 o                         
   2   4   6        570.89        522.04         4.18 o                         
   3   4   6        218.88        231.85         2.71 o                         
   4   4   6          2.21          4.06         0.69 o                         
   5   4   6          0.62         -0.35         0.71 o                         
   6   4   6        348.14        339.09         4.85 o                         
   7   4   6         49.50         46.99         2.02 o                         
   8   4   6          0.00          2.71         1.08 o                         
   9   4   6         12.66          7.39         1.56 o                         
 -10   5   6          0.17         -0.46         1.23 o                         
  -9   5   6          7.35          9.24         1.81 o                         
  -8   5   6        127.92        129.91         4.32 o                         
  -7   5   6          0.77          0.35         1.04 o                         
  -6   5   6        208.98        202.84         3.36 o                         
  -5   5   6        140.11        147.55         2.53 o                         
  -4   5   6         37.90         45.19         1.49 o                         
  -3   5   6        621.21        619.10         5.62 o                         
  -2   5   6         82.75         85.76         1.57 o                         
  -1   5   6        695.93        773.75         5.84 o                         
   0   5   6         21.61         23.01         1.12 o                         
   1   5   6        495.73        479.96         4.19 o                         
   2   5   6        119.54        135.69         2.39 o                         
   3   5   6        149.87        167.52         2.43 o                         
   4   5   6          0.41          1.10         0.72 o                         
   5   5   6        105.72         94.09         2.56 o                         
   6   5   6         27.31         22.34         1.52 o                         
   7   5   6         10.15         11.47         1.09 o                         
   8   5   6          4.95          4.69         1.33 o                         
   9   5   6         37.20         20.13         2.03 o                         
  -9   6   6          0.10          1.83         1.40 o                         
  -8   6   6         89.37         97.22         4.62 o                         
  -7   6   6         18.12         16.24         1.66 o                         
  -6   6   6          7.51          7.57         1.32 o                         
  -5   6   6         83.48         97.49         2.60 o                         
  -4   6   6        180.11        182.08         3.00 o                         
  -3   6   6          6.45          5.69         0.75 o                         
  -2   6   6         44.64         49.12         1.68 o                         
  -1   6   6        465.51        477.10         4.45 o                         
   0   6   6        298.42        274.36         3.15 o                         
   1   6   6         68.59         80.25         1.80 o                         
   2   6   6         12.89         11.43         1.04 o                         
   3   6   6          8.69         21.20         1.60 o                         
   4   6   6        226.80        257.42         3.83 o                         
   5   6   6          4.15          2.95         0.96 o                         
   6   6   6        118.48        127.83         2.69 o                         
   7   6   6          0.00          0.30         1.18 o                         
   8   6   6          2.86          3.62         1.60 o                         
   9   6   6         23.26          0.29         1.87 o                         
  -9   7   6         11.98          6.70         3.22 o                         
  -8   7   6          0.21          4.24         2.91 o                         
  -7   7   6         41.94         43.49         2.20 o                         
  -6   7   6         82.63         78.83         4.16 o                         
  -5   7   6        525.13        565.36         6.74 o                         
  -4   7   6          0.18          3.38         1.02 o                         
  -3   7   6        288.52        315.15         4.88 o                         
  -2   7   6          0.53          2.52         0.71 o                         
  -1   7   6         54.56         62.59         1.80 o                         
   0   7   6          2.78          3.31         0.92 o                         
   1   7   6         12.63         15.69         1.26 o                         
   2   7   6         22.93         51.98         2.12 o                         
   3   7   6        604.68        627.78         6.48 o                         
   4   7   6        163.79        173.62         3.47 o                         
   5   7   6         25.14         35.02         2.18 o                         
   6   7   6          2.88          2.56         1.18 o                         
   7   7   6          0.49         -0.73         1.34 o                         
   8   7   6          9.11          0.29         1.65 o                         
  -8   8   6         72.61         41.54         3.03 o                         
  -7   8   6          1.07          1.73         1.55 o                         
  -6   8   6         12.42         20.62         3.33 o                         
  -5   8   6         41.05         49.17         2.91 o                         
  -4   8   6        350.70        380.42         5.38 o                         
  -3   8   6         49.04         67.51         3.32 o                         
  -2   8   6          4.46          4.75         1.30 o                         
  -1   8   6          8.47         11.06         1.54 o                         
   0   8   6        338.55        357.82         4.72 o                         
   1   8   6         14.15         15.36         1.74 o                         
   2   8   6        175.48        175.31         3.14 o                         
   3   8   6        207.42        219.86         3.51 o                         
   4   8   6          0.76          7.67         1.31 o                         
   5   8   6          0.32          6.61         1.32 o                         
   6   8   6         13.66         14.67         1.68 o                         
   7   8   6          6.26          5.61         3.63 o                         
  -7   9   6          2.04          2.34         2.35 o                         
  -6   9   6          0.52         -1.00         1.41 o                         
  -5   9   6        147.39        147.03         4.33 o                         
  -4   9   6          2.94          5.31         1.65 o                         
  -3   9   6         97.93         91.94         2.65 o                         
  -2   9   6         41.40         48.21         1.73 o                         
  -1   9   6         10.86          6.45         1.08 o                         
   0   9   6          0.01          0.38         1.03 o                         
   1   9   6        135.19        138.90         3.21 o                         
   2   9   6          5.28         10.00         1.22 o                         
   3   9   6          1.67          6.38         1.20 o                         
   4   9   6          0.74          4.98         1.32 o                         
   5   9   6         29.20         15.04         1.67 o                         
   6   9   6          2.87          2.08         1.88 o                         
  -5  10   6          1.48          3.16         2.12 o                         
  -4  10   6          9.26          5.09         1.55 o                         
  -3  10   6         23.51         15.23         1.58 o                         
  -2  10   6         31.72         34.49         1.86 o                         
  -1  10   6          0.97          0.39         1.18 o                         
   0  10   6          9.70         15.62         1.41 o                         
   1  10   6          9.19          7.43         1.34 o                         
   2  10   6         29.37         21.17         1.71 o                         
   3  10   6          3.02          7.26         1.84 o                         
   4  10   6         11.17         10.04         2.17 o                         
   5  10   6         14.56          7.69         3.39 o                         
  -3  11   6          0.27         -1.63         1.84 o                         
  -2  11   6          0.99          0.88         1.56 o                         
  -1  11   6          2.83          2.56         1.65 o                         
   0  11   6          0.71          9.67         2.28 o                         
   1  11   6          3.50          1.56         1.81 o                         
   2  11   6         11.45          4.17         2.09 o                         
 -11   0   7          1.15         -1.73         1.73 o                         
  -9   0   7          2.05          2.84         1.49 o                         
  -7   0   7          0.06         -0.22         0.70 o                         
  -5   0   7       2225.87       2212.39        37.01 o                         
  -3   0   7        178.69        183.30         8.16 o                         
  -1   0   7      13001.31      13332.70       362.44 o                         
   1   0   7        425.55        400.60         4.19 o                         
   3   0   7         45.80         42.67         2.10 o                         
   5   0   7        110.42        123.21         4.28 o                         
   7   0   7        133.04        146.56         4.50 o                         
   9   0   7        161.69        161.18         7.56 o                         
 -11   1   7          1.29          4.22         2.55 o                         
 -10   1   7         14.42         22.49         2.62 o                         
  -9   1   7         42.82         44.99         2.06 o                         
  -8   1   7         17.28         16.54         1.37 o                         
  -7   1   7          4.30          5.02         0.56 o                         
  -6   1   7        383.46        406.77         4.09 o                         
  -5   1   7        163.84        163.99         2.10 o                         
  -4   1   7        297.14        287.27         2.60 o                         
  -3   1   7        489.04        479.50         8.26 o                         
  -2   1   7        350.55        323.01         3.57 o                         
  -1   1   7        263.60        261.68         2.07 o                         
   0   1   7       1108.47       1041.28         5.93 o                         
   1   1   7        121.34        126.77         1.51 o                         
   2   1   7        156.11        148.41         2.15 o                         
   3   1   7          4.03          4.15         0.72 o                         
   4   1   7        214.79        221.73         2.95 o                         
   5   1   7          0.07          0.69         0.80 o                         
   6   1   7        714.34        769.55         7.09 o                         
   7   1   7        105.68        124.59         3.11 o                         
   8   1   7        178.14        214.98         4.05 o                         
   9   1   7          5.85          3.71         1.24 o                         
  10   1   7         44.07         32.77         3.97 o                         
 -11   2   7          9.83         13.92         2.69 o                         
 -10   2   7         41.25         24.27         2.14 o                         
  -9   2   7         18.70         22.64         1.79 o                         
  -8   2   7         33.31         53.28         1.87 o                         
  -7   2   7         58.38         61.38         1.50 o                         
  -6   2   7         44.83         53.07         1.40 o                         
  -5   2   7        960.52        995.54         8.39 o                         
  -4   2   7          3.43          6.58         0.59 o                         
  -3   2   7         99.54        122.98         1.45 o                         
  -2   2   7        171.29        183.14         2.10 o                         
  -1   2   7       1509.17       1522.07         8.82 o                         
   0   2   7         57.42         56.59         1.03 o                         
   1   2   7        229.09        223.81         2.18 o                         
   2   2   7        272.72        297.29         2.92 o                         
   3   2   7        243.95        256.69         2.89 o                         
   4   2   7          0.33          2.41         0.70 o                         
   5   2   7         47.36         52.42         1.69 o                         
   6   2   7          0.00          0.75         0.88 o                         
   7   2   7         17.68         15.79         1.43 o                         
   8   2   7          5.89          5.45         1.22 o                         
   9   2   7        120.30        128.27         3.98 o                         
  10   2   7          1.53          1.65         1.86 o                         
 -11   3   7          0.91         -0.58         1.44 o                         
 -10   3   7          4.75          1.35         1.17 o                         
  -9   3   7         38.94         56.47         2.94 o                         
  -8   3   7          1.56          2.11         0.82 o                         
  -7   3   7         38.27         48.11         1.29 o                         
  -6   3   7         25.89         33.79         1.27 o                         
  -5   3   7         88.07         90.26         1.78 o                         
  -4   3   7        487.73        514.92         4.27 o                         
  -3   3   7        273.66        286.12         2.82 o                         
  -2   3   7       5059.88       4964.62        46.45 o                         
  -1   3   7         62.60         59.32         1.28 o                         
   0   3   7         63.04         71.41         1.40 o                         
   1   3   7        193.88        191.21         2.05 o                         
   2   3   7        219.55        235.48         2.66 o                         
   3   3   7        981.55        989.82         7.18 o                         
   4   3   7         77.58         77.07         1.85 o                         
   5   3   7         64.37         72.26         1.97 o                         
   6   3   7         34.13         48.02         2.05 o                         
   7   3   7          0.10          1.45         1.03 o                         
   8   3   7         79.00         86.98         3.21 o                         
   9   3   7         22.82         20.28         1.62 o                         
  10   3   7         16.85          8.84         2.45 o                         
 -10   4   7          0.16         -0.17         1.11 o                         
  -9   4   7          0.16         -0.53         0.95 o                         
  -8   4   7         28.46         26.56         2.58 o                         
  -7   4   7         27.09         23.55         1.13 o                         
  -6   4   7        206.77        202.53         3.05 o                         
  -5   4   7        435.77        459.36         4.42 o                         
  -4   4   7         29.81         32.91         1.14 o                         
  -3   4   7         68.11         80.98         1.63 o                         
  -2   4   7         62.29         57.46         1.48 o                         
  -1   4   7        323.84        301.39         2.89 o                         
   0   4   7         61.16         59.47         1.41 o                         
   1   4   7        386.53        390.69         3.50 o                         
   2   4   7          3.70          5.14         0.64 o                         
   3   4   7        219.16        223.20         2.73 o                         
   4   4   7         11.98         12.17         1.15 o                         
   5   4   7         12.43         15.77         1.43 o                         
   6   4   7         37.08         42.77         1.91 o                         
   7   4   7         55.83         63.75         2.11 o                         
   8   4   7         32.22         37.52         2.28 o                         
   9   4   7          2.25          1.01         2.47 o                         
 -10   5   7         41.55         21.99         2.29 o                         
  -9   5   7          1.70         -0.22         1.13 o                         
  -8   5   7         55.29         54.18         2.82 o                         
  -7   5   7          2.05          0.67         0.75 o                         
  -6   5   7         16.94         23.54         1.45 o                         
  -5   5   7        359.08        393.17         4.31 o                         
  -4   5   7          0.23          1.26         0.67 o                         
  -3   5   7          2.19          5.70         0.69 o                         
  -2   5   7        171.24        176.93         2.48 o                         
  -1   5   7        538.61        561.07         4.55 o                         
   0   5   7        389.29        394.18         3.71 o                         
   1   5   7        145.62        144.04         2.40 o                         
   2   5   7        531.42        522.41         4.63 o                         
   3   5   7         29.62         31.36         1.29 o                         
   4   5   7         37.08         46.04         1.72 o                         
   5   5   7         36.37         42.71         1.89 o                         
   6   5   7         32.86         22.10         1.57 o                         
   7   5   7         13.94         19.25         1.64 o                         
   8   5   7         35.29         29.06         1.86 o                         
   9   5   7          0.30         -1.58         1.76 o                         
  -9   6   7        100.76        122.47         4.53 o                         
  -8   6   7          6.35          8.12         1.07 o                         
  -7   6   7         22.97         24.70         1.96 o                         
  -6   6   7         74.10         80.20         3.19 o                         
  -5   6   7         20.29         30.79         1.90 o                         
  -4   6   7        288.90        290.32         3.95 o                         
  -3   6   7         17.50         18.33         1.14 o                         
  -2   6   7          0.00          2.31         0.70 o                         
  -1   6   7       1204.85       1201.63         8.20 o                         
   0   6   7         10.25         12.05         1.14 o                         
   1   6   7         18.12         23.13         1.30 o                         
   2   6   7        102.94         97.86         2.20 o                         
   3   6   7         60.05         76.53         2.19 o                         
   4   6   7         29.63         32.86         1.88 o                         
   5   6   7         38.91         44.21         1.86 o                         
   6   6   7         69.49         79.72         2.18 o                         
   7   6   7          9.02         15.59         1.49 o                         
   8   6   7          0.74         -1.15         1.34 o                         
  -9   7   7          4.13          3.23         2.84 o                         
  -8   7   7         42.24         30.61         2.48 o                         
  -7   7   7         12.51         12.88         1.58 o                         
  -6   7   7         29.15         39.63         2.38 o                         
  -5   7   7          0.73         14.89         3.49 o                         
  -4   7   7         71.30         75.49         2.33 o                         
  -3   7   7          6.30          6.10         1.30 o                         
  -2   7   7        382.57        353.78         4.61 o                         
  -1   7   7         27.42         39.01         1.57 o                         
   0   7   7         34.52         41.11         2.05 o                         
   1   7   7        238.21        231.34         3.71 o                         
   2   7   7        708.82        810.25         7.51 o                         
   3   7   7         57.98         96.03         2.48 o                         
   4   7   7          2.30          8.92         1.72 o                         
   5   7   7         20.47         19.65         1.85 o                         
   6   7   7         14.18         16.88         1.50 o                         
   7   7   7          0.56          0.55         1.37 o                         
   8   7   7         18.78          4.48         1.88 o                         
  -8   8   7          1.06          2.71         2.20 o                         
  -7   8   7          3.03          4.70         1.84 o                         
  -6   8   7         11.30          8.56         2.02 o                         
  -5   8   7         31.53         31.68         2.10 o                         
  -4   8   7         82.26        114.94         2.96 o                         
  -3   8   7        158.08        173.81         3.68 o                         
  -2   8   7        145.33        131.04         2.64 o                         
  -1   8   7        484.73        462.13         5.10 o                         
   0   8   7          4.06          4.57         1.11 o                         
   1   8   7          0.02          2.34         1.21 o                         
   2   8   7        235.90        242.90         3.68 o                         
   3   8   7         20.25         46.89         2.75 o                         
   4   8   7          2.20         34.46         2.43 o                         
   5   8   7        129.01        137.33         3.25 o                         
   6   8   7         78.96         79.09         3.73 o                         
   7   8   7         17.08          9.06         2.50 o                         
  -7   9   7          3.95          1.41         2.13 o                         
  -6   9   7          4.31          0.88         1.67 o                         
  -5   9   7         17.06         24.71         2.64 o                         
  -4   9   7         10.71         14.07         1.55 o                         
  -3   9   7         10.47         18.30         3.83 o                         
  -2   9   7         63.49         58.67         1.93 o                         
  -1   9   7          0.16          0.02         1.10 o                         
   0   9   7          0.57          0.79         1.15 o                         
   1   9   7          5.31          3.78         1.18 o                         
   2   9   7        173.74        185.54         3.60 o                         
   3   9   7         56.44         54.49         2.19 o                         
   4   9   7          7.58          4.82         1.79 o                         
   5   9   7         11.86         18.83         2.32 o                         
   6   9   7          1.56         -0.01         1.82 o                         
  -5  10   7         29.08         17.16         3.17 o                         
  -4  10   7          0.02         -0.91         1.58 o                         
  -3  10   7          0.53         -1.33         1.36 o                         
  -2  10   7          6.65          6.87         1.32 o                         
  -1  10   7          3.38          3.45         1.22 o                         
   0  10   7          9.38          3.26         1.56 o                         
   1  10   7          2.29          1.56         1.31 o                         
   2  10   7          0.47          1.58         1.67 o                         
   3  10   7         47.65         38.30         2.66 o                         
   4  10   7          6.29          5.41         2.13 o                         
  -3  11   7          0.96         -1.26         1.92 o                         
  -2  11   7         31.75         12.60         2.15 o                         
  -1  11   7          0.42          5.94         2.01 o                         
   0  11   7         22.78         18.12         3.15 o                         
   1  11   7          2.47          2.61         1.92 o                         
   2  11   7         17.47          3.10         2.20 o                         
 -10   0   8        141.25        142.32         5.21 o                         
  -8   0   8          5.39          4.72         0.88 o                         
  -6   0   8        413.62        419.26         6.94 o                         
  -4   0   8        840.51        819.13        28.92 o                         
  -2   0   8         87.07         79.82         1.35 o                         
   0   0   8        131.52        132.05         2.09 o                         
   2   0   8       1074.73       1031.75        10.30 o                         
   4   0   8        150.59        168.50         3.71 o                         
   6   0   8        188.12        204.25         4.68 o                         
   8   0   8          1.77          6.97         1.52 o                         
  10   0   8         24.72         17.73         3.49 o                         
 -11   1   8         14.50          7.78         1.73 o                         
 -10   1   8          5.65          2.44         1.19 o                         
  -9   1   8         16.06         28.87         1.78 o                         
  -8   1   8         36.60         44.83         1.60 o                         
  -7   1   8        277.87        291.13         3.38 o                         
  -6   1   8         55.82         65.73         1.36 o                         
  -5   1   8          8.91         13.91         1.11 o                         
  -4   1   8         12.44         15.40         1.03 o                         
  -3   1   8        485.97        492.90         4.92 o                         
  -2   1   8        210.11        211.71         2.02 o                         
  -1   1   8        204.79        222.29         1.95 o                         
   0   1   8         14.83         16.39         0.85 o                         
   1   1   8        298.34        323.94         2.91 o                         
   2   1   8         77.91         65.25         1.61 o                         
   3   1   8        973.16        993.36         7.23 o                         
   4   1   8        112.25        115.29         2.30 o                         
   5   1   8        448.18        467.43         4.83 o                         
   6   1   8          1.83          5.35         1.18 o                         
   7   1   8        300.85        316.67         4.74 o                         
   8   1   8         31.75         50.04         3.05 o                         
   9   1   8          0.31         -0.98         1.29 o                         
  10   1   8          1.09         -0.87         2.37 o                         
 -11   2   8          0.27         -1.28         1.28 o                         
 -10   2   8         23.27         14.04         1.24 o                         
  -9   2   8         30.53         40.27         1.94 o                         
  -8   2   8        554.99        597.64         7.09 o                         
  -7   2   8         45.32         50.15         1.51 o                         
  -6   2   8         47.51         51.77         1.34 o                         
  -5   2   8        391.70        410.65         3.83 o                         
  -4   2   8        621.54        585.61         4.11 o                         
  -3   2   8          9.33         12.85         0.67 o                         
  -2   2   8         18.81         16.21         0.75 o                         
  -1   2   8         28.92         30.44         1.04 o                         
   0   2   8        217.30        206.28         2.13 o                         
   1   2   8        824.44        820.33         5.60 o                         
   2   2   8         57.79         53.46         1.36 o                         
   3   2   8        312.95        341.75         3.45 o                         
   4   2   8        458.22        450.64         4.48 o                         
   5   2   8          3.01          4.97         0.87 o                         
   6   2   8        269.60        269.16         3.98 o                         
   7   2   8          7.80         12.64         1.21 o                         
   8   2   8          1.02          1.59         1.02 o                         
   9   2   8          4.50          2.14         1.38 o                         
  10   2   8         22.16          7.05         2.14 o                         
 -11   3   8         10.96          2.03         2.03 o                         
 -10   3   8          0.24         -0.53         1.06 o                         
  -9   3   8         62.27         78.23         2.67 o                         
  -8   3   8         37.82         36.82         2.22 o                         
  -7   3   8         86.34         99.38         2.13 o                         
  -6   3   8         27.14         36.40         1.40 o                         
  -5   3   8        463.16        477.71         4.43 o                         
  -4   3   8         64.36         76.50         1.46 o                         
  -3   3   8        710.17        731.47         5.77 o                         
  -2   3   8         91.87         98.82         1.80 o                         
  -1   3   8        365.37        363.84         3.08 o                         
   0   3   8        252.45        254.33         2.44 o                         
   1   3   8       1092.36       1090.48         6.78 o                         
   2   3   8       1275.88       1273.29         7.89 o                         
   3   3   8        113.41        117.90         2.14 o                         
   4   3   8         54.49         53.23         1.75 o                         
   5   3   8         75.02         72.52         2.04 o                         
   6   3   8         14.02         22.90         1.59 o                         
   7   3   8          0.01          1.36         1.01 o                         
   8   3   8          9.94          8.60         1.20 o                         
   9   3   8         14.97          6.36         1.50 o                         
 -10   4   8          8.94          4.93         2.49 o                         
  -9   4   8          4.34          2.05         1.20 o                         
  -8   4   8        119.70        114.07         3.62 o                         
  -7   4   8          0.38          0.05         0.62 o                         
  -6   4   8         73.05         82.56         1.78 o                         
  -5   4   8         62.34         72.44         1.57 o                         
  -4   4   8         67.34         71.98         1.67 o                         
  -3   4   8         51.75         59.61         1.47 o                         
  -2   4   8        652.14        675.51         5.21 o                         
  -1   4   8        534.79        559.98         4.31 o                         
   0   4   8        263.58        285.08         3.01 o                         
   1   4   8        297.21        301.44         3.22 o                         
   2   4   8          0.11          2.39         0.59 o                         
   3   4   8         35.24         37.00         1.41 o                         
   4   4   8        389.40        392.30         4.38 o                         
   5   4   8         12.83         16.00         1.40 o                         
   6   4   8         14.58         17.35         1.61 o                         
   7   4   8          4.31         12.21         1.26 o                         
   8   4   8          1.29          3.80         1.19 o                         
   9   4   8          6.82          0.96         1.66 o                         
 -10   5   8         17.68         15.87         2.14 o                         
  -9   5   8         19.75         14.83         1.91 o                         
  -8   5   8          8.04          9.09         1.30 o                         
  -7   5   8         16.82         16.97         1.75 o                         
  -6   5   8         32.31         45.82         1.56 o                         
  -5   5   8         54.38         68.17         1.71 o                         
  -4   5   8         13.84         15.07         1.00 o                         
  -3   5   8         82.04         82.64         1.89 o                         
  -2   5   8          1.86          2.05         0.55 o                         
  -1   5   8          0.55          3.35         0.84 o                         
   0   5   8         39.96         42.78         1.33 o                         
   1   5   8        132.46        130.58         2.35 o                         
   2   5   8         14.82         21.23         1.15 o                         
   3   5   8         16.02         23.83         1.31 o                         
   4   5   8          6.21          3.36         0.85 o                         
   5   5   8        179.43        186.56         3.36 o                         
   6   5   8         43.91         46.61         1.90 o                         
   7   5   8        114.45        122.37         2.81 o                         
   8   5   8         17.02         14.45         1.88 o                         
   9   5   8         14.96          2.93         1.79 o                         
  -9   6   8          9.39         15.03         1.77 o                         
  -8   6   8         18.71         20.61         1.74 o                         
  -7   6   8          5.33         12.22         1.83 o                         
  -6   6   8        392.81        401.47         5.90 o                         
  -5   6   8        199.48        215.12         3.32 o                         
  -4   6   8         11.40         12.27         1.43 o                         
  -3   6   8         10.66          9.28         1.00 o                         
  -2   6   8         27.55         23.68         1.14 o                         
  -1   6   8          7.93         28.62         1.46 o                         
   0   6   8        281.00        286.80         3.33 o                         
   1   6   8        207.59        215.46         3.05 o                         
   2   6   8         14.05         22.60         1.50 o                         
   3   6   8        386.07        410.47         4.79 o                         
   4   6   8         14.16         28.31         1.86 o                         
   5   6   8          7.86         12.55         1.52 o                         
   6   6   8         49.11         46.27         2.91 o                         
   7   6   8         56.30         62.20         3.04 o                         
   8   6   8         17.84         19.35         2.81 o                         
  -9   7   8          0.83          3.80         2.53 o                         
  -8   7   8          8.24          5.40         1.85 o                         
  -7   7   8         43.32         38.42         2.35 o                         
  -6   7   8         25.45         24.98         2.32 o                         
  -5   7   8        129.57        150.85         2.95 o                         
  -4   7   8        104.26        114.47         3.34 o                         
  -3   7   8        343.74        340.49         4.83 o                         
  -2   7   8          0.42          2.26         1.47 o                         
  -1   7   8        279.17        289.05         3.98 o                         
   0   7   8         66.58         63.48         2.50 o                         
   1   7   8        125.00        144.71         3.26 o                         
   2   7   8         50.02         84.52         2.43 o                         
   3   7   8          5.81         39.23         2.26 o                         
   4   7   8          7.95         34.34         2.37 o                         
   5   7   8        102.43        135.82         3.17 o                         
   6   7   8          1.42          1.53         1.31 o                         
   7   7   8          4.89          2.09         1.83 o                         
  -8   8   8          2.83          2.18         1.70 o                         
  -7   8   8         11.74         14.46         2.23 o                         
  -6   8   8         26.34         23.40         2.85 o                         
  -5   8   8         36.87         34.75         2.18 o                         
  -4   8   8        219.79        226.53         4.13 o                         
  -3   8   8          7.67          6.65         1.66 o                         
  -2   8   8         27.13         27.16         2.02 o                         
  -1   8   8          8.78          6.12         1.21 o                         
   0   8   8        112.06        122.93         3.43 o                         
   1   8   8         38.81         59.97         2.38 o                         
   2   8   8        113.67        130.09         3.05 o                         
   3   8   8         24.20         44.99         2.03 o                         
   4   8   8        206.67        237.90         3.56 o                         
   5   8   8          1.73         11.33         1.69 o                         
   6   8   8         34.94         27.48         3.21 o                         
  -7   9   8          5.62         11.39         3.09 o                         
  -6   9   8          0.00         -1.60         1.60 o                         
  -5   9   8          0.18          0.78         1.28 o                         
  -4   9   8         34.12         29.93         2.09 o                         
  -3   9   8          3.35          4.92         1.28 o                         
  -2   9   8         25.25         31.91         2.38 o                         
  -1   9   8         23.12         22.29         1.37 o                         
   0   9   8         12.90         10.83         1.54 o                         
   1   9   8          7.45          6.60         1.17 o                         
   2   9   8         12.77         12.86         1.40 o                         
   3   9   8         31.16         36.97         1.99 o                         
   4   9   8         57.41         49.93         2.43 o                         
   5   9   8          4.74          1.91         1.72 o                         
  -5  10   8         17.72          5.66         1.98 o                         
  -4  10   8          3.14          0.63         1.94 o                         
  -3  10   8          2.42          2.95         1.45 o                         
  -2  10   8         73.31         63.88         2.90 o                         
  -1  10   8         10.42          9.82         1.36 o                         
   0  10   8          0.27          0.46         1.32 o                         
   1  10   8         15.77         17.19         2.49 o                         
   2  10   8          5.08          9.53         2.48 o                         
   3  10   8          6.16          1.43         1.68 o                         
   4  10   8         15.13          8.88         2.54 o                         
  -2  11   8          9.56          8.01         2.42 o                         
  -1  11   8         47.52         28.77         3.20 o                         
   0  11   8         13.08         18.21         3.02 o                         
   1  11   8         49.63         45.61         4.31 o                         
 -11   0   9          5.24          4.29         3.06 o                         
  -9   0   9         16.29         25.51         3.39 o                         
  -7   0   9          5.05          5.59         0.84 o                         
  -5   0   9        400.56        395.34         4.06 o                         
  -3   0   9       1306.23       1296.42        20.43 o                         
  -1   0   9       1656.78       1501.25        11.35 o                         
   1   0   9        172.78        171.57         2.72 o                         
   3   0   9        907.61        922.38         9.83 o                         
   5   0   9         14.88         23.15         1.83 o                         
   7   0   9       1143.84       1277.75        15.61 o                         
   9   0   9         41.72         36.37         2.63 o                         
 -11   1   9          0.11         -1.14         1.14 o                         
 -10   1   9          1.08          5.69         2.69 o                         
  -9   1   9        163.97        177.55         6.90 o                         
  -8   1   9        176.57        199.62         3.00 o                         
  -7   1   9          0.78          2.78         0.57 o                         
  -6   1   9        586.46        594.10         5.07 o                         
  -5   1   9        109.29        115.44         2.00 o                         
  -4   1   9        176.91        170.92         2.43 o                         
  -3   1   9         77.92         83.48         1.44 o                         
  -2   1   9          1.00          0.78         0.35 o                         
  -1   1   9       1449.67       1393.10         7.61 o                         
   0   1   9         38.77         41.35         1.09 o                         
   1   1   9         99.80        106.16         1.72 o                         
   2   1   9        819.63        801.03         5.75 o                         
   3   1   9        162.74        173.70         2.59 o                         
   4   1   9        154.03        158.55         2.60 o                         
   5   1   9         12.14         24.21         1.47 o                         
   6   1   9         26.49         36.54         2.01 o                         
   7   1   9          9.64         35.18         1.78 o                         
   8   1   9         57.43         66.80         2.66 o                         
   9   1   9          6.49         -1.08         1.51 o                         
 -11   2   9          8.36          1.31         1.64 o                         
 -10   2   9         10.04         12.50         1.85 o                         
  -9   2   9         46.02         46.35         1.95 o                         
  -8   2   9         29.53         44.87         1.86 o                         
  -7   2   9         20.65         27.74         1.15 o                         
  -6   2   9         21.36         23.05         1.17 o                         
  -5   2   9        119.69        122.72         1.54 o                         
  -4   2   9         15.66         20.20         1.13 o                         
  -3   2   9       2136.42       2061.50        14.24 o                         
  -2   2   9         16.82         23.38         0.81 o                         
  -1   2   9         63.73         67.74         1.35 o                         
   0   2   9        135.40        127.26         1.74 o                         
   1   2   9        393.03        420.24         3.63 o                         
   2   2   9        388.74        415.38         3.54 o                         
   3   2   9        366.56        422.32         4.00 o                         
   4   2   9          2.68          6.02         0.97 o                         
   5   2   9        244.88        259.92         3.58 o                         
   6   2   9         49.43         58.15         2.89 o                         
   7   2   9         40.57         52.59         1.96 o                         
   8   2   9          2.25          2.06         1.09 o                         
   9   2   9         10.91          3.57         1.44 o                         
 -10   3   9          1.27         -0.04         1.06 o                         
  -9   3   9          2.10          2.84         1.06 o                         
  -8   3   9         84.04         92.17         2.39 o                         
  -7   3   9          4.33          8.70         1.12 o                         
  -6   3   9        206.02        226.39         2.52 o                         
  -5   3   9         37.12         40.82         0.93 o                         
  -4   3   9         10.17          8.85         0.55 o                         
  -3   3   9        244.67        240.46         3.42 o                         
  -2   3   9       1077.99       1112.95         9.17 o                         
  -1   3   9        444.33        455.18         3.44 o                         
   0   3   9       1253.80       1275.72         7.53 o                         
   1   3   9        272.61        267.14         2.89 o                         
   2   3   9         39.04         46.42         1.42 o                         
   3   3   9          7.77          9.10         0.92 o                         
   4   3   9        232.05        248.01         3.31 o                         
   5   3   9          0.08          2.48         0.87 o                         
   6   3   9        542.33        539.08         6.69 o                         
   7   3   9         26.43         37.04         1.93 o                         
   8   3   9          5.56          7.68         1.18 o                         
   9   3   9          9.59          8.07         1.82 o                         
 -10   4   9          6.44          2.04         1.28 o                         
  -9   4   9         28.19         36.34         1.83 o                         
  -8   4   9        124.58        112.66         4.18 o                         
  -7   4   9         33.34         30.50         1.89 o                         
  -6   4   9          0.67          4.77         1.49 o                         
  -5   4   9        152.27        152.84         2.43 o                         
  -4   4   9        108.21        102.12         1.92 o                         
  -3   4   9        534.18        571.38         5.06 o                         
  -2   4   9        596.34        645.98         4.67 o                         
  -1   4   9          7.41          7.83         0.66 o                         
   0   4   9        130.25        132.14         2.02 o                         
   1   4   9         83.81         83.21         1.74 o                         
   2   4   9         17.55         30.02         1.32 o                         
   3   4   9        252.62        261.90         3.27 o                         
   4   4   9        553.98        594.77         5.41 o                         
   5   4   9         60.76         63.43         2.33 o                         
   6   4   9         27.57         21.15         1.69 o                         
   7   4   9         23.89         33.08         1.78 o                         
   8   4   9          0.91         -0.76         1.18 o                         
   9   4   9         13.35          6.78         2.23 o                         
 -10   5   9         23.11         19.48         2.11 o                         
  -9   5   9          1.52         -0.41         1.10 o                         
  -8   5   9         36.71         31.54         2.16 o                         
  -7   5   9          5.31          4.47         1.13 o                         
  -6   5   9         12.04         15.14         1.36 o                         
  -5   5   9        260.36        287.09         3.56 o                         
  -4   5   9        180.19        167.54         2.55 o                         
  -3   5   9         66.07         59.21         1.82 o                         
  -2   5   9         97.96         95.35         1.65 o                         
  -1   5   9         44.23         50.77         1.32 o                         
   0   5   9        273.91        303.33         3.30 o                         
   1   5   9         18.11         19.69         1.16 o                         
   2   5   9         27.28         27.43         1.29 o                         
   3   5   9        200.05        199.84         2.96 o                         
   4   5   9         55.13         53.10         2.06 o                         
   5   5   9         78.05         77.06         2.31 o                         
   6   5   9          5.61          7.02         1.26 o                         
   7   5   9          0.39          4.07         1.15 o                         
   8   5   9          4.04          0.10         1.40 o                         
  -9   6   9          0.51          3.76         3.37 o                         
  -8   6   9          6.63          5.57         1.33 o                         
  -7   6   9        164.68        181.79         5.32 o                         
  -6   6   9         90.42         93.49         4.09 o                         
  -5   6   9        323.15        342.85         4.25 o                         
  -4   6   9         32.82         38.18         1.65 o                         
  -3   6   9         28.90         28.37         1.46 o                         
  -2   6   9        141.52        130.99         2.06 o                         
  -1   6   9        360.01        374.89         3.78 o                         
   0   6   9        111.33        115.80         2.13 o                         
   1   6   9        565.17        559.39         5.50 o                         
   2   6   9         19.79         32.50         1.75 o                         
   3   6   9        121.72        137.66         2.97 o                         
   4   6   9        236.01        229.96         3.48 o                         
   5   6   9         27.43         42.23         2.05 o                         
   6   6   9          0.65          2.27         1.12 o                         
   7   6   9        140.03        150.62         4.41 o                         
   8   6   9          0.68         -1.58         1.58 o                         
  -8   7   9          0.09          0.78         1.43 o                         
  -7   7   9          2.96          3.05         1.08 o                         
  -6   7   9          0.77          2.30         1.15 o                         
  -5   7   9         36.88         52.84         2.27 o                         
  -4   7   9        472.02        491.42         5.90 o                         
  -3   7   9         24.08         29.32         2.04 o                         
  -2   7   9         59.99         64.90         1.97 o                         
  -1   7   9          0.90          4.41         1.01 o                         
   0   7   9        186.30        190.77         3.36 o                         
   1   7   9         82.17         91.87         2.50 o                         
   2   7   9         50.50         65.42         2.11 o                         
   3   7   9          8.86         50.28         3.33 o                         
   4   7   9        148.64        177.25         3.49 o                         
   5   7   9         62.22         74.21         3.14 o                         
   6   7   9          4.32          9.55         1.47 o                         
   7   7   9          4.11         -1.69         1.69 o                         
  -8   8   9          5.58          5.42         2.38 o                         
  -7   8   9          8.51          6.21         2.34 o                         
  -6   8   9          7.79          6.07         1.67 o                         
  -5   8   9         29.45         25.53         1.70 o                         
  -4   8   9         13.19         21.37         1.98 o                         
  -3   8   9         39.20         34.91         2.14 o                         
  -2   8   9         27.25         30.96         1.86 o                         
  -1   8   9         70.67         81.41         2.26 o                         
   0   8   9          1.11          2.91         1.12 o                         
   1   8   9        389.57        404.40         5.55 o                         
   2   8   9        151.71        170.71         3.25 o                         
   3   8   9        101.60        110.60         2.63 o                         
   4   8   9         29.31         30.12         2.17 o                         
   5   8   9         12.83         10.95         1.79 o                         
   6   8   9          0.00          3.81         2.11 o                         
  -6   9   9         19.13         15.66         2.29 o                         
  -5   9   9          6.71          5.30         1.54 o                         
  -4   9   9          2.39          2.52         1.27 o                         
  -3   9   9          0.68          0.46         1.23 o                         
  -2   9   9        121.30        108.96         4.08 o                         
  -1   9   9         38.16         32.56         1.71 o                         
   0   9   9          9.30         13.12         1.33 o                         
   1   9   9          0.01          4.55         1.33 o                         
   2   9   9          4.46          9.36         1.33 o                         
   3   9   9          0.05          5.97         2.23 o                         
   4   9   9         11.07         14.62         2.17 o                         
   5   9   9         38.97         26.83         2.06 o                         
  -5  10   9         44.89         31.51         2.23 o                         
  -4  10   9          2.81          1.74         1.58 o                         
  -3  10   9          2.00          3.20         1.52 o                         
  -2  10   9          3.80          5.02         1.67 o                         
  -1  10   9          9.82         15.54         2.10 o                         
   0  10   9         16.57         11.48         1.82 o                         
   1  10   9         43.86         60.12         3.31 o                         
   2  10   9          0.72          3.06         1.96 o                         
   3  10   9         12.82          2.48         1.99 o                         
  -1  11   9          8.62         15.28         6.19 o                         
 -10   0  10          5.06          6.51         2.33 o                         
  -8   0  10         23.85         21.45         1.77 o                         
  -6   0  10          3.35          3.17         0.59 o                         
  -4   0  10        401.25        436.23         9.95 o                         
  -2   0  10        523.43        492.90         5.13 o                         
   0   0  10         16.08         14.76         1.07 o                         
   2   0  10        554.60        588.78         7.42 o                         
   4   0  10         11.87         11.55         1.78 o                         
   6   0  10        812.34        908.88        15.90 o                         
   8   0  10          0.91         -2.25         2.25 o                         
 -11   1  10          9.89          5.96         1.61 o                         
 -10   1  10          0.70          2.12         1.20 o                         
  -9   1  10        106.28        126.16         3.82 o                         
  -8   1  10         16.07         22.70         1.20 o                         
  -7   1  10          0.09          0.08         0.43 o                         
  -6   1  10         13.35         16.60         0.93 o                         
  -5   1  10        107.70        119.17         2.14 o                         
  -4   1  10         14.44         19.86         0.68 o                         
  -3   1  10        271.22        265.19         2.66 o                         
  -2   1  10       1067.33        996.00         7.39 o                         
  -1   1  10       3049.12       2944.51        16.21 o                         
   0   1  10        235.96        241.47         2.33 o                         
   1   1  10        549.14        548.73         4.28 o                         
   2   1  10         89.75         85.45         1.72 o                         
   3   1  10         91.67        105.44         2.21 o                         
   4   1  10        109.24        112.18         2.28 o                         
   5   1  10          1.63          4.96         0.90 o                         
   6   1  10        359.71        361.85         6.23 o                         
   7   1  10          4.07          9.36         1.35 o                         
   8   1  10         29.45         30.58         1.90 o                         
   9   1  10          0.56         -1.03         1.86 o                         
 -11   2  10         18.85         13.51         2.86 o                         
 -10   2  10         31.69         25.37         2.74 o                         
  -9   2  10         50.51         53.06         2.23 o                         
  -8   2  10          0.28          3.85         0.73 o                         
  -7   2  10         56.91         62.49         1.73 o                         
  -6   2  10          9.88          9.06         0.57 o                         
  -5   2  10        130.68        129.41         2.67 o                         
  -4   2  10        424.00        449.85         5.13 o                         
  -3   2  10         26.63         29.95         1.22 o                         
  -2   2  10        558.15        539.86         3.73 o                         
  -1   2  10        937.51        943.81         5.88 o                         
   0   2  10       1376.98       1398.95         8.15 o                         
   1   2  10        210.79        224.55         2.58 o                         
   2   2  10          0.45          3.65         0.67 o                         
   3   2  10         46.03         51.81         1.51 o                         
   4   2  10         84.42         92.56         2.05 o                         
   5   2  10         27.00         33.46         1.91 o                         
   6   2  10          1.15          1.09         1.34 o                         
   7   2  10         85.28         96.70         2.41 o                         
   8   2  10         31.35         29.65         2.02 o                         
   9   2  10          2.17         -1.56         1.56 o                         
 -10   3  10          3.42          3.49         1.58 o                         
  -9   3  10          6.05          8.69         1.07 o                         
  -8   3  10          7.44          7.13         0.95 o                         
  -7   3  10         32.35         29.96         1.23 o                         
  -6   3  10         37.99         46.34         1.22 o                         
  -5   3  10        159.05        144.74         1.68 o                         
  -4   3  10         49.01         56.53         1.03 o                         
  -3   3  10          0.52          1.27         0.38 o                         
  -2   3  10        140.63        143.34         1.84 o                         
  -1   3  10       1205.45       1267.33         7.70 o                         
   0   3  10        275.32        311.43         2.73 o                         
   1   3  10          9.46          8.99         0.89 o                         
   2   3  10          1.61          4.03         0.63 o                         
   3   3  10        775.50        783.04         5.89 o                         
   4   3  10          4.62          3.91         0.79 o                         
   5   3  10         34.83         28.43         1.76 o                         
   6   3  10         12.67         29.43         2.07 o                         
   7   3  10         57.95         64.02         2.11 o                         
   8   3  10         43.36         42.20         2.25 o                         
   9   3  10         24.46         28.98         3.02 o                         
 -10   4  10         34.51         22.83         3.12 o                         
  -9   4  10         19.93         26.43         2.35 o                         
  -8   4  10          6.25          9.35         1.21 o                         
  -7   4  10        143.24        130.73         2.74 o                         
  -6   4  10        462.24        466.36         4.88 o                         
  -5   4  10          6.99          5.27         0.65 o                         
  -4   4  10         90.38         92.96         1.76 o                         
  -3   4  10         18.19         19.54         1.11 o                         
  -2   4  10          4.66         15.51         0.77 o                         
  -1   4  10          0.15          0.92         0.46 o                         
   0   4  10        760.29        819.23         5.86 o                         
   1   4  10          9.96         12.19         0.94 o                         
   2   4  10        323.77        360.04         3.65 o                         
   3   4  10         24.52         25.13         1.46 o                         
   4   4  10         26.73         37.38         1.70 o                         
   5   4  10          0.00          2.45         0.97 o                         
   6   4  10         52.52         68.13         2.15 o                         
   7   4  10         47.13         62.57         3.02 o                         
   8   4  10          3.16          0.97         1.34 o                         
 -10   5  10          1.51          3.14         2.93 o                         
  -9   5  10         26.12         22.88         2.13 o                         
  -8   5  10          0.64          1.02         1.13 o                         
  -7   5  10          0.00          1.39         1.05 o                         
  -6   5  10          6.67         14.04         2.12 o                         
  -5   5  10        512.40        558.24         5.32 o                         
  -4   5  10        117.06        129.48         2.29 o                         
  -3   5  10         30.32         34.05         1.37 o                         
  -2   5  10        294.45        295.26         3.05 o                         
  -1   5  10        239.58        231.06         2.69 o                         
   0   5  10         94.14         96.00         1.79 o                         
   1   5  10        130.34        134.57         2.41 o                         
   2   5  10        628.08        642.44         5.42 o                         
   3   5  10         32.20         28.88         1.57 o                         
   4   5  10          0.37         -0.83         0.98 o                         
   5   5  10          1.66          1.13         0.97 o                         
   6   5  10        167.78        176.99         3.04 o                         
   7   5  10         10.52          7.07         1.19 o                         
   8   5  10          2.54         -1.00         1.48 o                         
  -9   6  10          6.70         -0.43         6.85 o                         
  -8   6  10         65.54         42.85         2.72 o                         
  -7   6  10         25.09         40.67         2.66 o                         
  -6   6  10         37.18         42.83         2.05 o                         
  -5   6  10          7.85         22.31         1.73 o                         
  -4   6  10        129.41        138.85         2.79 o                         
  -3   6  10        146.96        145.62         2.82 o                         
  -2   6  10         89.25         85.18         1.73 o                         
  -1   6  10         94.90        102.95         2.20 o                         
   0   6  10         37.99         43.63         1.72 o                         
   1   6  10          7.88         10.17         1.35 o                         
   2   6  10       1054.48       1091.96        16.96 o                         
   3   6  10          8.73         16.48         1.33 o                         
   4   6  10         23.25         37.78         2.03 o                         
   5   6  10          0.06          4.58         1.10 o                         
   6   6  10          5.85         10.22         1.20 o                         
   7   6  10          1.65          3.62         1.38 o                         
  -8   7  10          1.00          0.96         1.23 o                         
  -7   7  10          2.07          0.36         1.14 o                         
  -6   7  10         17.91         12.00         1.21 o                         
  -5   7  10          0.51          1.31         0.90 o                         
  -4   7  10         10.57         15.33         3.34 o                         
  -3   7  10         26.88         30.61         1.94 o                         
  -2   7  10         47.99         56.54         1.70 o                         
  -1   7  10         40.58         40.96         1.68 o                         
   0   7  10         48.67         46.52         1.85 o                         
   1   7  10          3.79          7.66         1.36 o                         
   2   7  10        161.51        156.63         3.03 o                         
   3   7  10        883.82        982.90         8.97 o                         
   4   7  10         22.53         31.00         2.23 o                         
   5   7  10          0.70          4.19         1.23 o                         
   6   7  10         11.42          9.11         2.02 o                         
   7   7  10         70.63         31.40         2.69 o                         
  -7   8  10         14.09         10.47         1.86 o                         
  -6   8  10          9.99          7.82         1.68 o                         
  -5   8  10          0.11          1.27         1.03 o                         
  -4   8  10         37.10         24.76         1.89 o                         
  -3   8  10          1.08          0.43         1.03 o                         
  -2   8  10          0.00          4.77         1.30 o                         
  -1   8  10        126.40        118.18         3.01 o                         
   0   8  10          6.97          6.31         1.08 o                         
   1   8  10          1.45          5.71         1.20 o                         
   2   8  10        101.38        126.01         3.27 o                         
   3   8  10         38.05         57.01         2.97 o                         
   4   8  10        117.98        132.45         4.10 o                         
   5   8  10          0.48          3.18         1.89 o                         
   6   8  10          8.94         -1.01         1.93 o                         
  -6   9  10          2.25          1.09         1.48 o                         
  -5   9  10          3.71          3.38         1.62 o                         
  -4   9  10          8.69         10.50         1.55 o                         
  -3   9  10         14.71         10.37         1.43 o                         
  -2   9  10          3.00          3.62         1.37 o                         
  -1   9  10          2.46          2.68         1.01 o                         
   0   9  10         47.70         42.62         2.38 o                         
   1   9  10         17.71         12.78         1.61 o                         
   2   9  10          5.33          3.72         1.82 o                         
   3   9  10         39.28         27.34         1.92 o                         
   4   9  10         14.52          1.52         1.86 o                         
   5   9  10         25.39         -0.53         2.38 o                         
  -4  10  10         20.21          7.11         2.12 o                         
  -3  10  10          1.00         -1.25         1.53 o                         
  -2  10  10         37.77         36.28         3.33 o                         
  -1  10  10         84.73         76.22         5.17 o                         
   0  10  10          2.82          2.33         1.56 o                         
   1  10  10         19.41         16.08         3.56 o                         
   2  10  10         26.05         32.53         4.42 o                         
   3  10  10          3.40         -0.03         1.71 o                         
 -11   0  11         48.38         31.07         2.47 o                         
  -9   0  11        142.76        151.85         4.85 o                         
  -7   0  11        202.19        222.53         3.21 o                         
  -5   0  11         36.55         35.22         6.15 o                         
  -3   0  11          8.19         12.67         2.30 o                         
  -1   0  11        351.38        323.07         3.38 o                         
   1   0  11        990.30       1096.55         9.56 o                         
   3   0  11        126.55        132.67         3.28 o                         
   5   0  11          3.92          4.49         1.36 o                         
   7   0  11          1.41          4.91         2.35 o                         
   9   0  11          0.05         -2.79         2.79 o                         
 -11   1  11          2.78          0.57         1.17 o                         
 -10   1  11         41.37         51.44         2.53 o                         
  -9   1  11         41.62         53.06         2.72 o                         
  -8   1  11         18.27         22.63         1.04 o                         
  -7   1  11          1.74          1.80         2.66 o                         
  -6   1  11         26.85         27.10         2.04 o                         
  -5   1  11        144.69        161.83         2.26 o                         
  -4   1  11          3.04          4.46         0.70 o                         
  -3   1  11          5.34          2.91         0.57 o                         
  -2   1  11        151.21        128.46         1.48 o                         
  -1   1  11        375.58        353.86         2.68 o                         
   0   1  11          8.85          4.55         0.62 o                         
   1   1  11         16.83         15.42         0.89 o                         
   2   1  11        956.21        998.06         6.32 o                         
   3   1  11         82.87         88.65         1.96 o                         
   4   1  11        123.17        127.56         2.50 o                         
   5   1  11         64.06         60.47         2.40 o                         
   6   1  11         37.59         67.08         2.19 o                         
   7   1  11         15.70         20.09         1.46 o                         
   8   1  11         97.18         76.79         3.29 o                         
   9   1  11         12.37         -1.36         1.67 o                         
 -10   2  11         54.98         48.87         2.95 o                         
  -9   2  11          2.29          3.94         1.37 o                         
  -8   2  11          0.01          2.00         1.05 o                         
  -7   2  11         44.92         46.28         2.51 o                         
  -6   2  11         95.60         99.18         2.73 o                         
  -5   2  11         92.91         90.25         2.14 o                         
  -4   2  11          5.74          8.40         0.97 o                         
  -3   2  11         11.57         18.26         1.04 o                         
  -2   2  11        766.00        812.64         4.98 o                         
  -1   2  11        605.93        594.92         4.03 o                         
   0   2  11         20.20         22.23         0.93 o                         
   1   2  11        153.98        166.46         2.24 o                         
   2   2  11        598.48        649.68         5.26 o                         
   3   2  11        323.54        342.30         3.46 o                         
   4   2  11        167.02        172.75         2.74 o                         
   5   2  11        363.07        404.14         5.55 o                         
   6   2  11        265.09        281.21         4.30 o                         
   7   2  11          0.08          3.12         1.06 o                         
   8   2  11          0.49          0.83         1.29 o                         
   9   2  11          6.66         -0.76         1.87 o                         
 -10   3  11         60.91         48.28         3.77 o                         
  -9   3  11         58.00         60.95         2.56 o                         
  -8   3  11         65.22         72.15         2.05 o                         
  -7   3  11         21.03         18.67         1.01 o                         
  -6   3  11        190.29        187.79         1.93 o                         
  -5   3  11         29.04         31.67         1.24 o                         
  -4   3  11          0.01          0.63         0.36 o                         
  -3   3  11         70.40         71.39         1.24 o                         
  -2   3  11         26.70         33.42         0.96 o                         
  -1   3  11         30.80         41.51         1.25 o                         
   0   3  11          4.55         11.38         1.02 o                         
   1   3  11          3.49          3.89         0.62 o                         
   2   3  11        150.25        167.96         2.53 o                         
   3   3  11          2.02          3.52         0.69 o                         
   4   3  11          3.52          3.50         1.07 o                         
   5   3  11         47.16         48.00         2.57 o                         
   6   3  11         75.55         89.50         2.34 o                         
   7   3  11         20.43         24.51         1.61 o                         
   8   3  11          1.77         -0.86         1.53 o                         
   9   3  11          2.15         -2.04         2.04 o                         
 -10   4  11          0.93         -0.47         1.09 o                         
  -9   4  11         33.13         17.14         2.12 o                         
  -8   4  11         15.97         20.53         2.27 o                         
  -7   4  11          1.35          3.36         0.73 o                         
  -6   4  11         42.67         56.04         1.57 o                         
  -5   4  11          2.77          1.90         0.52 o                         
  -4   4  11         65.66         80.42         1.40 o                         
  -3   4  11        555.29        559.59         4.97 o                         
  -2   4  11          3.45          2.45         0.60 o                         
  -1   4  11         91.42         97.80         1.53 o                         
   0   4  11        138.68        146.03         2.02 o                         
   1   4  11        145.99        147.55         2.38 o                         
   2   4  11          7.08          7.59         0.90 o                         
   3   4  11        206.20        215.43         3.10 o                         
   4   4  11        114.97        117.02         2.67 o                         
   5   4  11        332.34        343.26         4.54 o                         
   6   4  11         20.74         33.63         1.81 o                         
   7   4  11          0.69          0.14         1.20 o                         
   8   4  11          1.04         -0.10         1.73 o                         
  -9   5  11          0.01          1.26         1.26 o                         
  -8   5  11         89.51        100.97         5.01 o                         
  -7   5  11         13.84         21.21         1.67 o                         
  -6   5  11         27.65         41.92         1.86 o                         
  -5   5  11        131.58        135.37         2.73 o                         
  -4   5  11         55.49         53.54         1.56 o                         
  -3   5  11         23.87         28.35         1.23 o                         
  -2   5  11        257.00        250.84         2.78 o                         
  -1   5  11         93.47         88.24         1.68 o                         
   0   5  11        149.07        135.70         2.15 o                         
   1   5  11          0.00         -0.56         0.72 o                         
   2   5  11         75.11         87.91         2.66 o                         
   3   5  11          6.57          7.62         1.03 o                         
   4   5  11        135.99        134.88         3.02 o                         
   5   5  11          0.95          0.27         0.96 o                         
   6   5  11          5.38          8.06         1.22 o                         
   7   5  11         11.45          6.91         1.37 o                         
   8   5  11          0.44         -1.76         1.76 o                         
  -9   6  11          3.63          5.81         3.48 o                         
  -8   6  11         19.38         12.26         2.06 o                         
  -7   6  11          0.58          0.44         1.00 o                         
  -6   6  11          5.11          6.76         1.18 o                         
  -5   6  11        100.88         99.85         2.43 o                         
  -4   6  11         80.60         72.78         1.85 o                         
  -3   6  11        203.58        198.50         3.12 o                         
  -2   6  11          6.47          7.45         0.92 o                         
  -1   6  11        136.48        133.84         2.30 o                         
   0   6  11         10.82         15.70         1.28 o                         
   1   6  11        121.34        123.76         2.70 o                         
   2   6  11         96.62        120.92         3.01 o                         
   3   6  11          0.51          1.36         1.02 o                         
   4   6  11         42.96         46.86         2.24 o                         
   5   6  11         57.76         66.19         2.85 o                         
   6   6  11         12.06          8.67         1.39 o                         
   7   6  11          1.30         -1.47         1.49 o                         
  -8   7  11          1.41          0.48         1.51 o                         
  -7   7  11          8.66          8.73         1.45 o                         
  -6   7  11         17.35         10.18         1.50 o                         
  -5   7  11         32.51         34.87         2.60 o                         
  -4   7  11          0.29          0.22         0.93 o                         
  -3   7  11         33.88         35.44         1.90 o                         
  -2   7  11        459.52        445.94         4.45 o                         
  -1   7  11         97.26        104.32         2.16 o                         
   0   7  11         81.67         88.72         2.33 o                         
   1   7  11         12.41         18.83         1.65 o                         
   2   7  11         79.90         99.39         2.84 o                         
   3   7  11         99.84        142.63         2.90 o                         
   4   7  11         57.95         78.98         3.12 o                         
   5   7  11          0.56          2.18         1.26 o                         
   6   7  11         27.62         15.35         1.75 o                         
  -7   8  11          0.37          0.46         2.01 o                         
  -6   8  11         50.62         34.83         2.97 o                         
  -5   8  11         36.08         32.71         2.00 o                         
  -4   8  11          0.86         -0.10         0.97 o                         
  -3   8  11          5.93          7.05         0.96 o                         
  -2   8  11          0.44          1.70         0.93 o                         
  -1   8  11         61.47         65.54         2.36 o                         
   0   8  11          1.44          5.67         1.13 o                         
   1   8  11         31.95         32.06         2.18 o                         
   2   8  11         74.90         86.44         2.62 o                         
   3   8  11          0.01          2.63         1.31 o                         
   4   8  11          0.01          1.89         1.42 o                         
   5   8  11         26.88         15.29         1.94 o                         
  -6   9  11         51.91         46.12         2.80 o                         
  -5   9  11         12.59         12.01         2.59 o                         
  -4   9  11         45.39         44.03         3.05 o                         
  -3   9  11          4.88          7.01         1.41 o                         
  -2   9  11          3.01          8.01         2.19 o                         
  -1   9  11          0.10          0.27         1.07 o                         
   0   9  11         27.34         22.14         2.81 o                         
   1   9  11        122.50        135.58         4.66 o                         
   2   9  11          6.01          5.09         1.66 o                         
   3   9  11          1.81          0.32         1.60 o                         
   4   9  11          0.04         -1.90         2.10 o                         
  -4  10  11         15.32          7.98         1.93 o                         
  -3  10  11         16.87         13.50         2.06 o                         
  -2  10  11         13.83         12.76         2.22 o                         
  -1  10  11         19.43         17.95         4.22 o                         
   0  10  11         10.29         15.12         2.13 o                         
   1  10  11          2.64          5.39         1.90 o                         
   2  10  11         17.19          4.37         2.04 o                         
 -10   0  12          6.58          7.48         3.77 o                         
  -8   0  12        306.94        334.92         8.30 o                         
  -6   0  12        245.28        276.16        13.68 o                         
  -4   0  12        191.65        188.14         6.29 o                         
  -2   0  12        895.61        983.21         9.42 o                         
   0   0  12         39.45         25.51         1.22 o                         
   2   0  12         67.85         67.69         1.99 o                         
   4   0  12        373.90        417.20         6.77 o                         
   6   0  12        356.58        411.43         7.49 o                         
   8   0  12         11.14          3.66         1.90 o                         
 -10   1  12          0.25          4.18         2.31 o                         
  -9   1  12         28.10         37.95         1.80 o                         
  -8   1  12        118.25        136.52         3.26 o                         
  -7   1  12          9.93          8.67         1.22 o                         
  -6   1  12         84.00         85.43         4.16 o                         
  -5   1  12         19.99         22.06         2.40 o                         
  -4   1  12          0.24          0.11         0.60 o                         
  -3   1  12         24.54         22.84         0.98 o                         
  -2   1  12        618.39        632.05         4.48 o                         
  -1   1  12        476.21        470.08         3.29 o                         
   0   1  12         20.48         22.61         0.92 o                         
   1   1  12          0.90          1.52         0.56 o                         
   2   1  12        237.00        240.06         2.36 o                         
   3   1  12         12.39         14.61         1.02 o                         
   4   1  12         30.09         30.41         1.94 o                         
   5   1  12          0.22          3.05         1.00 o                         
   6   1  12        136.42        165.72         3.13 o                         
   7   1  12          0.36          2.53         1.10 o                         
   8   1  12          0.87         -1.68         1.68 o                         
   9   1  12         12.74         -1.29         1.93 o                         
 -10   2  12         59.08         55.92         4.14 o                         
  -9   2  12          1.18          7.40         1.91 o                         
  -8   2  12         17.29         25.69         1.81 o                         
  -7   2  12         53.88         55.31         1.53 o                         
  -6   2  12         94.88         95.35         2.12 o                         
  -5   2  12         24.82         24.44         1.51 o                         
  -4   2  12          7.93          7.78         0.70 o                         
  -3   2  12         20.21         28.91         1.32 o                         
  -2   2  12          1.89          5.50         0.59 o                         
  -1   2  12        249.81        230.07         2.35 o                         
   0   2  12         31.68         29.61         1.07 o                         
   1   2  12         34.13         40.39         1.26 o                         
   2   2  12        155.03        151.69         2.32 o                         
   3   2  12          1.73          2.43         0.66 o                         
   4   2  12         37.34         41.54         2.06 o                         
   5   2  12        351.86        388.59         4.65 o                         
   6   2  12         31.13         44.27         1.88 o                         
   7   2  12          5.30          4.18         1.11 o                         
   8   2  12         49.86         43.15         2.20 o                         
 -10   3  12          0.57          7.13         2.47 o                         
  -9   3  12          6.56          7.03         1.02 o                         
  -8   3  12         46.07         35.13         2.09 o                         
  -7   3  12          0.05         -0.80         0.80 o                         
  -6   3  12         87.05         84.44         2.25 o                         
  -5   3  12          5.49          3.16         0.99 o                         
  -4   3  12         59.75         61.90         1.72 o                         
  -3   3  12        155.10        169.12         1.98 o                         
  -2   3  12         57.02         60.85         1.26 o                         
  -1   3  12        111.45        108.63         1.40 o                         
   0   3  12        132.02        137.85         1.99 o                         
   1   3  12        170.74        172.25         2.42 o                         
   2   3  12        216.10        210.49         2.86 o                         
   3   3  12          0.18          0.13         0.77 o                         
   4   3  12          9.38          5.11         1.02 o                         
   5   3  12         72.64         71.49         2.43 o                         
   6   3  12         32.03         38.36         1.79 o                         
   7   3  12         19.31         14.30         1.42 o                         
   8   3  12          0.31         -1.15         2.08 o                         
 -10   4  12         14.77         10.22         1.21 o                         
  -9   4  12         17.34         10.21         1.55 o                         
  -8   4  12         17.80          9.74         0.87 o                         
  -7   4  12         22.81         26.93         1.37 o                         
  -6   4  12        561.12        589.35         4.72 o                         
  -5   4  12         16.63         11.98         1.30 o                         
  -4   4  12        122.72        114.21         1.62 o                         
  -3   4  12         18.88         20.57         1.09 o                         
  -2   4  12        205.58        215.16         2.44 o                         
  -1   4  12        159.00        165.76         2.10 o                         
   0   4  12        344.16        350.47         3.82 o                         
   1   4  12        175.14        171.27         2.62 o                         
   2   4  12        711.29        749.87         6.50 o                         
   3   4  12        151.81        148.69         2.87 o                         
   4   4  12         46.88         39.30         1.89 o                         
   5   4  12         50.47         51.35         2.06 o                         
   6   4  12         96.62        112.16         2.88 o                         
   7   4  12          0.50          0.11         1.48 o                         
   8   4  12         41.40         31.95         2.29 o                         
  -9   5  12         23.38         21.30         1.75 o                         
  -8   5  12          0.23          2.63         1.49 o                         
  -7   5  12          8.00          6.29         1.04 o                         
  -6   5  12        157.55        163.90         4.87 o                         
  -5   5  12        139.26        150.41         2.51 o                         
  -4   5  12         73.94         80.00         1.94 o                         
  -3   5  12        234.36        224.53         3.08 o                         
  -2   5  12         17.06         29.59         1.18 o                         
  -1   5  12        159.91        178.41         2.40 o                         
   0   5  12          5.12          6.08         0.75 o                         
   1   5  12          0.01          1.93         1.12 o                         
   2   5  12         38.40         42.64         2.17 o                         
   3   5  12         24.93         32.43         1.72 o                         
   4   5  12          7.41          6.75         1.03 o                         
   5   5  12          8.36          8.53         1.17 o                         
   6   5  12          9.31         11.89         1.29 o                         
   7   5  12          6.98          5.90         1.95 o                         
  -9   6  12          0.00          1.76         1.20 o                         
  -8   6  12         26.33         24.58         1.75 o                         
  -7   6  12          3.52          3.63         1.48 o                         
  -6   6  12        105.45        107.78         4.47 o                         
  -5   6  12         35.62         42.56         3.60 o                         
  -4   6  12          5.44          6.81         1.09 o                         
  -3   6  12        212.56        199.50         2.94 o                         
  -2   6  12          1.23          2.16         0.74 o                         
  -1   6  12        119.61        121.97         2.61 o                         
   0   6  12        176.89        171.64         3.48 o                         
   1   6  12         17.13         24.79         2.40 o                         
   2   6  12          0.01          4.30         1.56 o                         
   3   6  12          0.89          2.34         1.18 o                         
   4   6  12         58.97         73.49         2.32 o                         
   5   6  12         15.78         14.89         1.28 o                         
   6   6  12         14.06         12.45         1.79 o                         
   7   6  12         13.96          5.21         1.64 o                         
  -8   7  12          6.70          9.65         2.95 o                         
  -7   7  12          3.75          2.60         1.22 o                         
  -6   7  12          0.00         -1.09         1.09 o                         
  -5   7  12          0.34          2.68         1.01 o                         
  -4   7  12         19.10         16.39         1.10 o                         
  -3   7  12          6.55          5.73         1.07 o                         
  -2   7  12          0.37          7.22         1.42 o                         
  -1   7  12         19.96         15.64         1.32 o                         
   0   7  12         25.90         31.26         1.74 o                         
   1   7  12        266.28        257.46         3.92 o                         
   2   7  12          4.17          9.12         1.40 o                         
   3   7  12          5.08         13.73         1.91 o                         
   4   7  12          0.82          7.78         1.54 o                         
   5   7  12         30.16         35.56         2.86 o                         
   6   7  12          0.00         -1.53         1.53 o                         
  -7   8  12          0.19         -1.35         1.35 o                         
  -6   8  12          0.89         -0.05         1.48 o                         
  -5   8  12          1.23          1.31         1.17 o                         
  -4   8  12          6.18          9.66         1.16 o                         
  -3   8  12         28.16         20.63         1.74 o                         
  -2   8  12        160.02        159.40         4.38 o                         
  -1   8  12         29.73         30.72         2.29 o                         
   0   8  12         14.42         19.97         1.67 o                         
   1   8  12         17.27         18.00         1.34 o                         
   2   8  12          7.53          7.88         1.36 o                         
   3   8  12          0.16          5.48         1.54 o                         
   4   8  12          0.53          0.63         2.15 o                         
   5   8  12          0.49          2.30         1.98 o                         
  -5   9  12        130.51        117.79         5.01 o                         
  -4   9  12         21.67         13.83         1.78 o                         
  -3   9  12          8.48          7.52         1.55 o                         
  -2   9  12         16.63         23.91         2.26 o                         
  -1   9  12          0.42          3.41         1.41 o                         
   0   9  12         56.64         41.68         2.35 o                         
   1   9  12         10.62         11.97         1.76 o                         
   2   9  12         31.90         25.61         3.61 o                         
   3   9  12          2.42          0.49         1.66 o                         
  -3  10  12          0.26          0.67         1.71 o                         
  -2  10  12          5.92          6.89         2.76 o                         
  -1  10  12         20.75         11.41         2.70 o                         
   0  10  12          7.30          4.81         1.99 o                         
   1  10  12          5.34          2.84         1.91 o                         
  -9   0  13         53.77         54.90         8.86 o                         
  -7   0  13          4.79          4.74         5.82 o                         
  -5   0  13        674.52        682.95        14.47 o                         
  -3   0  13        298.32        280.90         7.54 o                         
  -1   0  13         24.65         30.20         1.34 o                         
   1   0  13          0.04          0.20         0.65 o                         
   3   0  13          2.51          2.00         0.95 o                         
   5   0  13        815.42        939.57        14.03 o                         
   7   0  13          8.66          8.80         1.67 o                         
 -10   1  13         89.33         76.70         3.94 o                         
  -9   1  13          6.30         20.18         1.41 o                         
  -8   1  13         21.64         23.35         2.38 o                         
  -7   1  13         22.36         30.28         3.46 o                         
  -6   1  13        751.63        794.39        13.60 o                         
  -5   1  13         71.16         73.87         3.27 o                         
  -4   1  13         27.41         28.90         2.19 o                         
  -3   1  13         10.81         10.51         0.72 o                         
  -2   1  13         31.55         43.57         0.96 o                         
  -1   1  13        127.30        140.50         1.59 o                         
   0   1  13         32.14         38.38         1.08 o                         
   1   1  13          0.50         -0.33         0.49 o                         
   2   1  13          1.41          2.09         0.49 o                         
   3   1  13          0.47         -0.37         0.66 o                         
   4   1  13         27.05         23.80         2.05 o                         
   5   1  13        105.62        113.16         3.23 o                         
   6   1  13          7.36          9.00         1.19 o                         
   7   1  13         15.84         16.14         1.33 o                         
   8   1  13          1.86         -1.71         1.71 o                         
 -10   2  13         39.72         42.05         3.88 o                         
  -9   2  13         52.21         68.59         6.75 o                         
  -8   2  13          1.61          2.61         0.99 o                         
  -7   2  13          7.88          2.87         4.24 o                         
  -6   2  13          3.46          4.16         0.82 o                         
  -5   2  13         62.58         54.90         1.84 o                         
  -4   2  13          6.60          5.73         0.62 o                         
  -3   2  13         77.68         83.13         1.91 o                         
  -2   2  13        130.18        143.02         1.58 o                         
  -1   2  13         20.41         22.80         0.86 o                         
   0   2  13        106.29        106.60         1.75 o                         
   1   2  13         16.48         14.19         0.95 o                         
   2   2  13        194.58        212.14         2.83 o                         
   3   2  13        130.37        114.44         2.09 o                         
   4   2  13         30.56         28.51         1.53 o                         
   5   2  13         42.40         59.88         2.01 o                         
   6   2  13          0.01          1.24         1.03 o                         
   7   2  13          0.01          0.02         1.19 o                         
   8   2  13          1.31         -1.64         1.64 o                         
 -10   3  13         26.98         19.94         3.03 o                         
  -9   3  13        197.61        220.90         7.32 o                         
  -8   3  13         50.96         57.08         4.72 o                         
  -7   3  13          4.24          0.31         2.30 o                         
  -6   3  13         73.99         75.55         2.46 o                         
  -5   3  13         48.04         44.75         1.75 o                         
  -4   3  13        205.02        226.40         3.28 o                         
  -3   3  13          7.61         11.43         0.85 o                         
  -2   3  13         31.33         38.50         1.14 o                         
  -1   3  13         39.07         34.94         1.11 o                         
   0   3  13          2.85          2.70         0.60 o                         
   1   3  13         72.73         72.67         1.69 o                         
   2   3  13         50.30         50.56         1.64 o                         
   3   3  13          9.72         10.65         1.16 o                         
   4   3  13          9.91         10.35         0.98 o                         
   5   3  13          2.55          1.89         0.93 o                         
   6   3  13          3.63          3.29         1.07 o                         
   7   3  13          5.05          3.69         1.29 o                         
   8   3  13         29.63         11.53         1.72 o                         
  -9   4  13         97.79         60.04         5.93 o                         
  -8   4  13         12.64          8.21         1.68 o                         
  -7   4  13          1.52         -0.47         2.01 o                         
  -6   4  13        155.46        150.03         6.02 o                         
  -5   4  13         11.48         10.62         0.84 o                         
  -4   4  13        104.57        101.57         1.73 o                         
  -3   4  13          8.36          8.09         0.76 o                         
  -2   4  13          0.11          2.18         0.50 o                         
  -1   4  13         32.97         45.46         1.28 o                         
   0   4  13         48.66         55.92         1.73 o                         
   1   4  13        496.89        498.06         4.89 o                         
   2   4  13         68.61         77.87         2.26 o                         
   3   4  13          0.36         -0.40         0.97 o                         
   4   4  13          0.35         -0.70         0.88 o                         
   5   4  13         75.60         90.05         2.41 o                         
   6   4  13         57.13         56.02         2.55 o                         
   7   4  13         20.04         11.47         1.56 o                         
  -9   5  13          1.23          1.09         1.49 o                         
  -8   5  13          2.56          2.09         0.75 o                         
  -7   5  13          4.82          4.25         2.13 o                         
  -6   5  13         19.74         31.33         1.32 o                         
  -5   5  13         23.13         27.99         1.53 o                         
  -4   5  13        134.96        134.83         2.66 o                         
  -3   5  13         12.97         13.64         0.89 o                         
  -2   5  13        160.12        163.11         2.23 o                         
  -1   5  13          0.72          3.85         0.72 o                         
   0   5  13        115.00        108.08         1.97 o                         
   1   5  13         87.21         98.21         2.72 o                         
   2   5  13         56.35         63.44         2.28 o                         
   3   5  13         15.22         16.05         1.58 o                         
   4   5  13          0.12          1.79         1.01 o                         
   5   5  13          0.09          0.51         1.10 o                         
   6   5  13         43.92         42.28         2.18 o                         
   7   5  13          8.43          2.00         2.02 o                         
  -8   6  13          5.14          6.04         1.40 o                         
  -7   6  13          2.63         -0.54         1.06 o                         
  -6   6  13         95.99        102.91         3.29 o                         
  -5   6  13          6.38          8.23         1.38 o                         
  -4   6  13          3.17          2.77         1.18 o                         
  -3   6  13         12.21          7.57         0.93 o                         
  -2   6  13        250.47        253.83         3.22 o                         
  -1   6  13          4.57          2.54         0.79 o                         
   0   6  13         43.48         37.27         1.89 o                         
   1   6  13        259.51        279.33         3.86 o                         
   2   6  13         88.54        106.61         3.01 o                         
   3   6  13        133.16        132.77         3.22 o                         
   4   6  13         11.54         15.62         1.74 o                         
   5   6  13         21.39         20.57         1.51 o                         
   6   6  13          4.66          1.43         1.46 o                         
  -7   7  13          1.53          0.40         1.41 o                         
  -6   7  13          0.35          0.60         1.30 o                         
  -5   7  13          6.97          5.49         1.10 o                         
  -4   7  13          0.26          1.33         0.86 o                         
  -3   7  13         21.18         20.52         1.53 o                         
  -2   7  13        107.30        115.02         2.89 o                         
  -1   7  13          2.67          3.05         1.00 o                         
   0   7  13          0.86          0.95         1.12 o                         
   1   7  13         19.51         31.50         1.78 o                         
   2   7  13         28.53         47.53         2.47 o                         
   3   7  13          6.61          7.91         1.45 o                         
   4   7  13         66.35         47.88         3.07 o                         
   5   7  13          5.43          4.54         1.69 o                         
  -6   8  13          8.49          8.04         1.59 o                         
  -5   8  13          8.62          5.61         1.38 o                         
  -4   8  13          2.41          1.04         1.18 o                         
  -3   8  13         25.83         24.69         1.77 o                         
  -2   8  13         22.05         20.47         1.69 o                         
  -1   8  13         44.76         48.10         2.88 o                         
   0   8  13         12.54         17.39         1.48 o                         
   1   8  13          3.13          4.09         1.23 o                         
   2   8  13         18.79         27.12         2.97 o                         
   3   8  13         10.70         11.12         1.63 o                         
   4   8  13         28.28         36.72         4.06 o                         
  -5   9  13         21.96         15.83         1.91 o                         
  -4   9  13          0.95          2.64         1.60 o                         
  -3   9  13          0.51          3.37         1.83 o                         
  -2   9  13         64.31         82.19         5.15 o                         
  -1   9  13          8.62          8.54         1.61 o                         
   0   9  13         30.25         50.62         3.40 o                         
   1   9  13          6.54          5.33         1.98 o                         
   2   9  13        127.29         98.43         4.27 o                         
   3   9  13          9.88          0.12         2.00 o                         
  -1  10  13         18.97          4.99         2.09 o                         
 -10   0  14         26.64         24.48         7.27 o                         
  -8   0  14        246.71        286.62        14.22 o                         
  -6   0  14          5.95          5.11         2.07 o                         
  -4   0  14          0.04          0.10         1.60 o                         
  -2   0  14       1436.95       1385.23        11.70 o                         
   0   0  14        131.24        123.25         2.41 o                         
   2   0  14        501.81        546.24         6.35 o                         
   4   0  14         48.43         45.96         3.16 o                         
   6   0  14        112.36        100.77         3.71 o                         
   8   0  14          6.78          1.08         4.37 o                         
 -10   1  14          4.13         -1.86         5.29 o                         
  -9   1  14        138.98        171.46        17.51 o                         
  -8   1  14          5.14          5.32         3.84 o                         
  -7   1  14         38.30         43.95         3.92 o                         
  -6   1  14          0.14          3.48         2.10 o                         
  -5   1  14          5.62          9.46         1.96 o                         
  -4   1  14         18.12         18.63         2.04 o                         
  -3   1  14        168.92        151.23         2.06 o                         
  -2   1  14         31.42         36.26         1.23 o                         
  -1   1  14          0.38          1.92         0.42 o                         
   0   1  14         33.95         34.80         1.18 o                         
   1   1  14         91.07         94.28         1.76 o                         
   2   1  14          0.45          0.46         0.69 o                         
   3   1  14         64.73         65.79         1.67 o                         
   4   1  14          0.29         -0.10         1.05 o                         
   5   1  14        180.41        187.66         3.46 o                         
   6   1  14         46.31         51.06         2.08 o                         
   7   1  14         85.49         64.14         2.65 o                         
   8   1  14          1.41         -2.06         2.06 o                         
 -10   2  14         29.90         29.21         4.49 o                         
  -9   2  14         17.47         28.71         2.57 o                         
  -8   2  14         22.53         28.42         2.57 o                         
  -7   2  14        181.95        193.42         4.66 o                         
  -6   2  14         79.31         84.51         1.60 o                         
  -5   2  14          0.07         -0.66         0.69 o                         
  -4   2  14         67.54         56.48         1.39 o                         
  -3   2  14          3.18          1.76         0.84 o                         
  -2   2  14        558.11        537.01         3.79 o                         
  -1   2  14          0.45          1.64         0.47 o                         
   0   2  14         28.62         30.56         1.15 o                         
   1   2  14        110.36        114.25         2.01 o                         
   2   2  14          1.10          2.75         0.72 o                         
   3   2  14          2.35         -0.88         0.97 o                         
   4   2  14         23.62         22.59         1.33 o                         
   5   2  14          4.27          5.60         0.98 o                         
   6   2  14          6.80          5.77         1.17 o                         
   7   2  14         26.42         16.57         1.64 o                         
   8   2  14          0.14         -2.27         2.27 o                         
 -10   3  14          3.73          3.46         1.53 o                         
  -9   3  14         39.61         39.64         4.14 o                         
  -8   3  14          7.08          8.18         2.91 o                         
  -7   3  14         16.72         11.39         1.74 o                         
  -6   3  14         52.96         64.36         1.77 o                         
  -5   3  14         74.54         70.84         2.60 o                         
  -4   3  14          0.96          0.60         0.69 o                         
  -3   3  14        831.84        840.20         5.99 o                         
  -2   3  14        216.38        224.55         2.51 o                         
  -1   3  14         27.80         31.20         1.21 o                         
   0   3  14        170.87        190.06         2.60 o                         
   1   3  14          0.65          0.18         0.68 o                         
   2   3  14         30.24         26.32         1.59 o                         
   3   3  14         74.65         72.19         2.39 o                         
   4   3  14        101.80        110.82         2.33 o                         
   5   3  14         20.59         19.62         1.35 o                         
   6   3  14         21.20         18.83         1.28 o                         
   7   3  14         43.61         28.92         1.92 o                         
  -9   4  14          0.88          0.02         1.25 o                         
  -8   4  14          1.21          2.42         2.12 o                         
  -7   4  14          0.18          2.70         2.27 o                         
  -6   4  14         14.76         32.91         3.17 o                         
  -5   4  14         62.53         59.80         3.02 o                         
  -4   4  14         68.69         66.56         1.20 o                         
  -3   4  14         46.14         43.96         1.87 o                         
  -2   4  14        101.76         98.36         1.96 o                         
  -1   4  14          4.74          5.91         0.69 o                         
   0   4  14         23.49         28.08         1.43 o                         
   1   4  14          3.00          7.74         1.05 o                         
   2   4  14        107.27        122.22         2.51 o                         
   3   4  14         10.71         13.62         1.19 o                         
   4   4  14          0.73          0.93         1.10 o                         
   5   4  14          2.85          4.76         1.91 o                         
   6   4  14          7.85          8.33         1.44 o                         
   7   4  14          0.00         -0.14         2.33 o                         
  -9   5  14         41.56         26.35         3.36 o                         
  -8   5  14          2.48         -1.79         1.79 o                         
  -7   5  14        103.58         82.95         7.43 o                         
  -6   5  14        205.25        209.05         6.02 o                         
  -5   5  14        111.45        112.79         2.70 o                         
  -4   5  14         32.29         40.61         1.73 o                         
  -3   5  14        311.48        279.93         3.60 o                         
  -2   5  14        151.15        145.66         2.06 o                         
  -1   5  14        275.59        279.61         3.02 o                         
   0   5  14         23.10         33.48         1.59 o                         
   1   5  14         33.36         54.57         2.05 o                         
   2   5  14         27.57         36.97         1.95 o                         
   3   5  14        291.27        322.96         4.79 o                         
   4   5  14          0.03          1.31         1.08 o                         
   5   5  14         11.49         13.57         1.24 o                         
   6   5  14          7.42         13.71         2.49 o                         
   7   5  14         12.13          0.04         2.06 o                         
  -8   6  14         15.03         11.92         1.73 o                         
  -7   6  14         15.01         12.23         2.12 o                         
  -6   6  14         84.98         92.50         2.53 o                         
  -5   6  14         11.38         11.41         1.08 o                         
  -4   6  14         53.94         50.63         2.57 o                         
  -3   6  14          8.91          8.35         0.96 o                         
  -2   6  14          0.81          2.79         1.09 o                         
  -1   6  14          0.90          0.34         0.79 o                         
   0   6  14          2.25          6.57         1.16 o                         
   1   6  14        286.28        311.63         5.34 o                         
   2   6  14         34.79         40.49         2.55 o                         
   3   6  14         14.66         19.16         1.98 o                         
   4   6  14          0.01          0.76         1.44 o                         
   5   6  14          0.08          0.63         1.51 o                         
   6   6  14          5.39          3.38         2.25 o                         
  -7   7  14          0.39          0.89         1.71 o                         
  -6   7  14          2.09         -0.65         2.18 o                         
  -5   7  14         25.75         34.66         2.34 o                         
  -4   7  14         12.08         10.05         1.05 o                         
  -3   7  14         14.17         11.33         1.24 o                         
  -2   7  14          2.50          2.51         0.87 o                         
  -1   7  14          0.62          0.95         0.97 o                         
   0   7  14         29.27         27.10         1.65 o                         
   1   7  14          9.22          8.45         1.40 o                         
   2   7  14         74.82         77.73         4.26 o                         
   3   7  14         19.87         18.65         1.91 o                         
   4   7  14          5.20          5.97         2.38 o                         
   5   7  14         12.65          6.00         1.93 o                         
  -6   8  14         12.07          7.47         1.79 o                         
  -5   8  14         46.60         39.46         2.34 o                         
  -4   8  14          1.59          1.72         1.05 o                         
  -3   8  14          1.81          2.98         1.10 o                         
  -2   8  14         24.68         22.98         2.26 o                         
  -1   8  14          1.09          4.07         1.26 o                         
   0   8  14         73.41         74.51         3.20 o                         
   1   8  14          6.96          5.27         1.28 o                         
   2   8  14         73.11         48.02         3.34 o                         
   3   8  14          7.37          1.79         2.00 o                         
   4   8  14          1.29         -2.12         2.26 o                         
  -4   9  14         32.45         39.38         2.48 o                         
  -3   9  14          6.25          0.73         1.63 o                         
  -2   9  14         40.93         37.90         3.40 o                         
  -1   9  14         13.29         20.71         2.88 o                         
   0   9  14          2.43          1.00         1.90 o                         
   1   9  14          1.79          0.15         1.64 o                         
   2   9  14         21.84         12.66         2.81 o                         
  -9   0  15          1.55          3.70         5.85 o                         
  -7   0  15        920.20        970.88        27.43 o                         
  -5   0  15        146.92        135.78         6.11 o                         
  -3   0  15          1.88          7.45         2.84 o                         
  -1   0  15        533.25        498.08         5.33 o                         
   1   0  15          5.28          2.84         0.80 o                         
   3   0  15         21.11         16.47         1.77 o                         
   5   0  15        189.00        217.53         6.39 o                         
   7   0  15          6.25         -1.91         1.91 o                         
 -10   1  15          3.20          6.47         6.06 o                         
  -9   1  15          0.33          5.31         2.98 o                         
  -8   1  15         27.25         35.85         3.29 o                         
  -7   1  15          2.47          6.53         2.07 o                         
  -6   1  15         34.61         40.54         2.78 o                         
  -5   1  15          2.25          4.82         1.81 o                         
  -4   1  15        489.49        482.73         8.09 o                         
  -3   1  15         99.37        102.63         2.30 o                         
  -2   1  15        369.39        381.36         3.31 o                         
  -1   1  15        186.82        201.79         2.27 o                         
   0   1  15        107.66        112.43         1.84 o                         
   1   1  15          3.93          4.16         0.88 o                         
   2   1  15        368.07        357.19         4.35 o                         
   3   1  15          8.25         10.33         0.97 o                         
   4   1  15         66.20         74.24         1.88 o                         
   5   1  15          1.12          3.28         1.25 o                         
   6   1  15          8.78          5.07         1.14 o                         
   7   1  15          1.91         -1.55         1.55 o                         
 -10   2  15         63.17         64.06        12.42 o                         
  -9   2  15        136.87        152.21         6.59 o                         
  -8   2  15         14.99         20.76         3.21 o                         
  -7   2  15         21.08         26.23         2.75 o                         
  -6   2  15        236.85        240.33         5.99 o                         
  -5   2  15          7.76          7.95         1.01 o                         
  -4   2  15        187.99        180.48         2.58 o                         
  -3   2  15        196.12        203.89         3.30 o                         
  -2   2  15        104.38        117.18         1.73 o                         
  -1   2  15         30.15         23.29         0.99 o                         
   0   2  15          8.08          7.06         0.70 o                         
   1   2  15         19.27         19.78         1.18 o                         
   2   2  15          1.05         -1.02         1.02 o                         
   3   2  15          8.43          6.01         1.11 o                         
   4   2  15         23.07         21.93         1.28 o                         
   5   2  15         86.26         83.13         2.71 o                         
   6   2  15          0.31         -0.79         1.17 o                         
   7   2  15          0.03         -1.70         1.70 o                         
  -9   3  15          5.75          9.54         1.98 o                         
  -8   3  15          7.38         12.53         1.59 o                         
  -7   3  15          0.19          2.46         1.64 o                         
  -6   3  15        334.79        351.97         4.03 o                         
  -5   3  15          0.32          1.46         0.88 o                         
  -4   3  15          1.76          0.13         0.92 o                         
  -3   3  15          0.39          2.17         0.73 o                         
  -2   3  15        238.07        266.31         3.20 o                         
  -1   3  15          9.55         10.68         1.04 o                         
   0   3  15        631.34        622.75         5.35 o                         
   1   3  15         67.60         69.55         1.99 o                         
   2   3  15          1.89          0.43         0.84 o                         
   3   3  15          3.64          4.26         0.94 o                         
   4   3  15          1.72          2.49         1.09 o                         
   5   3  15         37.70         44.35         2.31 o                         
   6   3  15          0.03         -0.84         1.42 o                         
   7   3  15         29.40         18.44         1.89 o                         
  -9   4  15          7.43          6.81         1.59 o                         
  -8   4  15          5.22          8.14         1.95 o                         
  -7   4  15        201.46        176.47         9.34 o                         
  -6   4  15          0.36          1.79         1.36 o                         
  -5   4  15        167.44        165.70         4.45 o                         
  -4   4  15         18.32         23.36         1.36 o                         
  -3   4  15         54.42         44.91         2.22 o                         
  -2   4  15         50.62         50.81         1.67 o                         
  -1   4  15        221.90        223.61         2.85 o                         
   0   4  15          9.17         18.32         1.26 o                         
   1   4  15        133.44        149.90         2.75 o                         
   2   4  15          1.46          6.66         0.97 o                         
   3   4  15         31.00         35.26         1.78 o                         
   4   4  15          7.43         10.37         1.35 o                         
   5   4  15          2.55          2.55         1.22 o                         
   6   4  15          0.01         -0.61         1.33 o                         
   7   4  15          5.57          4.41         2.89 o                         
  -8   5  15         18.66         15.13         4.20 o                         
  -7   5  15          4.50         -0.32         2.00 o                         
  -6   5  15        125.95        139.53         4.31 o                         
  -5   5  15         36.46         45.33         1.79 o                         
  -4   5  15         21.46         25.21         1.29 o                         
  -3   5  15         50.23         48.32         1.99 o                         
  -2   5  15         11.90         10.14         1.18 o                         
  -1   5  15         47.76         58.77         1.70 o                         
   0   5  15        416.70        427.45         5.58 o                         
   1   5  15        365.28        389.43         6.28 o                         
   2   5  15         24.38         29.16         2.63 o                         
   3   5  15         22.68         38.10         2.62 o                         
   4   5  15          1.60          2.69         1.42 o                         
   5   5  15         17.67         18.82         1.31 o                         
   6   5  15        157.34        125.10         3.96 o                         
  -8   6  15          2.85          2.50         1.98 o                         
  -7   6  15          0.02          1.61         0.86 o                         
  -6   6  15         11.24         16.92         1.61 o                         
  -5   6  15          0.00          2.10         0.87 o                         
  -4   6  15         33.02         29.33         2.72 o                         
  -3   6  15        109.62         97.10         3.23 o                         
  -2   6  15          6.43          8.07         1.01 o                         
  -1   6  15          2.03          1.91         1.03 o                         
   0   6  15         82.23         84.40         2.46 o                         
   1   6  15         14.70         16.38         2.05 o                         
   2   6  15         16.80         31.01         2.54 o                         
   3   6  15         51.08         39.05         3.36 o                         
   4   6  15          0.41          4.90         1.60 o                         
   5   6  15         14.74          6.21         2.36 o                         
  -7   7  15          0.50         -1.13         1.13 o                         
  -6   7  15          0.17         -0.57         1.10 o                         
  -5   7  15          0.05          1.06         1.48 o                         
  -4   7  15          6.96          3.58         1.18 o                         
  -3   7  15          6.72          7.46         1.18 o                         
  -2   7  15         56.16         49.34         2.35 o                         
  -1   7  15          8.04          9.86         1.21 o                         
   0   7  15          5.69         11.24         1.18 o                         
   1   7  15          0.31          1.23         1.36 o                         
   2   7  15         52.02         39.11         2.97 o                         
   3   7  15         37.51         24.12         2.04 o                         
   4   7  15         43.19         25.47         2.86 o                         
  -5   8  15          4.23          2.70         1.22 o                         
  -4   8  15          1.06          1.51         1.08 o                         
  -3   8  15         47.28         43.55         2.88 o                         
  -2   8  15         13.47         14.74         1.89 o                         
  -1   8  15          8.37          4.64         1.46 o                         
   0   8  15          7.21          6.12         1.58 o                         
   1   8  15         37.29         32.46         2.02 o                         
   2   8  15         41.75         23.62         2.50 o                         
   3   8  15          5.84          8.12         2.25 o                         
  -3   9  15         21.75         12.09         2.03 o                         
  -2   9  15          0.63          3.43         2.09 o                         
  -1   9  15          1.59          7.15         2.07 o                         
   0   9  15          7.97          5.14         1.85 o                         
   1   9  15          3.95         -0.04         2.28 o                         
  -8   0  16         65.64         74.25         4.96 o                         
  -6   0  16         57.50         61.08         7.77 o                         
  -4   0  16       1232.14       1213.37        21.61 o                         
  -2   0  16        701.37        681.36         6.81 o                         
   0   0  16        376.73        390.32         5.53 o                         
   2   0  16          0.00          4.41         1.10 o                         
   4   0  16         37.76         32.21         3.91 o                         
   6   0  16        154.26        141.26         6.97 o                         
  -9   1  16         88.15         81.60        12.01 o                         
  -8   1  16         56.91         66.53         6.62 o                         
  -7   1  16          1.82          6.64         3.87 o                         
  -6   1  16        117.52        127.08         4.37 o                         
  -5   1  16        329.73        318.65         6.64 o                         
  -4   1  16         36.51         34.80         3.52 o                         
  -3   1  16        208.49        199.10         4.32 o                         
  -2   1  16          0.30          3.44         1.46 o                         
  -1   1  16        194.14        190.14         2.22 o                         
   0   1  16         43.99         48.79         1.41 o                         
   1   1  16         17.22         23.20         1.28 o                         
   2   1  16        142.78        154.01         2.63 o                         
   3   1  16        282.58        302.51         4.31 o                         
   4   1  16          0.06          3.50         1.12 o                         
   5   1  16          1.24         10.68         2.39 o                         
   6   1  16         20.15         26.67         1.62 o                         
   7   1  16         35.81         16.59         1.85 o                         
  -9   2  16         13.64         10.72         3.06 o                         
  -8   2  16         27.48         27.15         3.14 o                         
  -7   2  16          0.00         -0.18         1.80 o                         
  -6   2  16         37.30         46.77         3.26 o                         
  -5   2  16         57.88         55.01         3.39 o                         
  -4   2  16         24.29         30.54         1.31 o                         
  -3   2  16        714.84        717.87         8.10 o                         
  -2   2  16        485.26        501.44         3.99 o                         
  -1   2  16          1.47          2.81         0.56 o                         
   0   2  16         40.07         44.65         1.47 o                         
   1   2  16         56.94         59.43         1.78 o                         
   2   2  16         26.79         27.13         1.50 o                         
   3   2  16         28.04         26.30         1.64 o                         
   4   2  16          0.57          2.93         1.06 o                         
   5   2  16         36.81         37.71         2.31 o                         
   6   2  16          0.00         -1.76         1.76 o                         
   7   2  16          0.37         -2.01         2.01 o                         
  -9   3  16         19.23         23.83         2.77 o                         
  -8   3  16         44.59         53.08         2.89 o                         
  -7   3  16         73.50         79.14         4.14 o                         
  -6   3  16          7.64         17.38         1.43 o                         
  -5   3  16          3.71          3.29         0.80 o                         
  -4   3  16         56.84         54.12         1.94 o                         
  -3   3  16         89.66         90.49         1.71 o                         
  -2   3  16          1.13          2.19         0.58 o                         
  -1   3  16        105.68        116.00         2.00 o                         
   0   3  16         28.21         38.04         1.75 o                         
   1   3  16        180.18        164.81         2.83 o                         
   2   3  16          1.91          3.17         0.86 o                         
   3   3  16         44.34         44.78         1.99 o                         
   4   3  16         28.76         30.09         2.24 o                         
   5   3  16        164.17        172.79         3.09 o                         
   6   3  16         13.25          7.60         1.58 o                         
  -9   4  16          9.43         16.80        11.64 o                         
  -8   4  16         10.44         20.02         3.58 o                         
  -7   4  16         85.46         97.29         5.09 o                         
  -6   4  16         14.01         16.28         2.66 o                         
  -5   4  16          6.50         10.31         2.39 o                         
  -4   4  16        455.59        447.76         5.25 o                         
  -3   4  16          2.43          2.30         0.66 o                         
  -2   4  16        106.04        101.18         2.19 o                         
  -1   4  16         42.46         51.40         1.44 o                         
   0   4  16        167.17        174.68         2.81 o                         
   1   4  16          2.75         14.66         2.04 o                         
   2   4  16        458.52        524.93         5.65 o                         
   3   4  16          0.25          1.21         1.08 o                         
   4   4  16         23.52         32.53         2.35 o                         
   5   4  16          3.18          6.72         2.25 o                         
   6   4  16          0.69         -1.60         1.60 o                         
  -8   5  16          2.72          3.63         2.63 o                         
  -7   5  16          6.36          5.13         1.41 o                         
  -6   5  16          0.14         -0.66         1.61 o                         
  -5   5  16         56.77         42.57         2.34 o                         
  -4   5  16          0.12          2.12         0.71 o                         
  -3   5  16         28.99         33.36         1.62 o                         
  -2   5  16          0.00          2.55         0.77 o                         
  -1   5  16        176.01        167.34         4.06 o                         
   0   5  16        157.63        186.28         3.38 o                         
   1   5  16         23.49         48.49         2.85 o                         
   2   5  16          7.93          9.40         1.35 o                         
   3   5  16         11.33         18.63         2.03 o                         
   4   5  16          1.72          0.80         1.23 o                         
   5   5  16          6.96          2.69         1.48 o                         
  -7   6  16          1.45          0.12         2.09 o                         
  -6   6  16          2.20          2.18         1.47 o                         
  -5   6  16         28.06         21.89         1.74 o                         
  -4   6  16         33.98         27.26         1.70 o                         
  -3   6  16         25.48         22.12         1.68 o                         
  -2   6  16         11.64         14.43         1.29 o                         
  -1   6  16          2.44          4.52         1.01 o                         
   0   6  16         34.23         33.52         3.52 o                         
   1   6  16          0.82          4.87         1.69 o                         
   2   6  16         85.66         89.82         3.74 o                         
   3   6  16         32.28         27.49         2.09 o                         
   4   6  16          1.25         -1.39         1.55 o                         
   5   6  16          0.83         -1.80         1.80 o                         
  -6   7  16          5.34          4.65         1.89 o                         
  -5   7  16          0.71          1.02         1.13 o                         
  -4   7  16          0.26          2.26         1.11 o                         
  -3   7  16         39.02         28.42         2.05 o                         
  -2   7  16         14.85         15.10         1.36 o                         
  -1   7  16         46.96         44.04         2.32 o                         
   0   7  16         39.45         22.62         2.34 o                         
   1   7  16         81.14         90.92         4.15 o                         
   2   7  16          0.06         -1.55         1.55 o                         
   3   7  16         41.29         51.86         4.62 o                         
   4   7  16          4.45          8.20         3.27 o                         
  -5   8  16         24.90         23.36         2.89 o                         
  -4   8  16          0.12          3.07         1.26 o                         
  -3   8  16          7.87          7.35         1.99 o                         
  -2   8  16          9.21         12.16         1.71 o                         
  -1   8  16          7.39          8.28         1.36 o                         
   0   8  16          7.07          3.35         1.71 o                         
   1   8  16          7.91         13.56         3.02 o                         
   2   8  16          6.34          8.42         3.88 o                         
  -9   0  17          1.93         -2.28         3.56 o                         
  -7   0  17         79.24         72.43         7.44 o                         
  -5   0  17          3.03          5.68         2.97 o                         
  -3   0  17          9.08         11.04         3.64 o                         
  -1   0  17         24.49         32.25         1.61 o                         
   1   0  17        999.51       1014.61        11.65 o                         
   3   0  17         48.02         48.30         2.65 o                         
   5   0  17         97.04        111.12         6.88 o                         
  -9   1  17         14.22         15.96         3.63 o                         
  -8   1  17         17.73         20.47         3.72 o                         
  -7   1  17         42.88         44.75         3.27 o                         
  -6   1  17        213.94        237.62         5.80 o                         
  -5   1  17         24.28         26.61         2.82 o                         
  -4   1  17         52.37         53.62         4.14 o                         
  -3   1  17         25.82         37.92         1.46 o                         
  -2   1  17        783.20        752.75         6.29 o                         
  -1   1  17        214.75        215.11         2.66 o                         
   0   1  17         30.62         42.67         1.44 o                         
   1   1  17        150.66        140.55         2.65 o                         
   2   1  17        121.84        138.13         2.84 o                         
   3   1  17         44.45         53.05         1.97 o                         
   4   1  17         24.06         35.41         1.89 o                         
   5   1  17         69.92         53.21         3.01 o                         
   6   1  17          0.00         -1.56         1.56 o                         
  -9   2  17          3.25          2.86         3.70 o                         
  -8   2  17          3.41          6.77         2.23 o                         
  -7   2  17          6.89         10.46         2.50 o                         
  -6   2  17          0.14          3.11         1.84 o                         
  -5   2  17         72.97         63.48         4.17 o                         
  -4   2  17        120.15        122.82         3.11 o                         
  -3   2  17          2.27          1.23         1.03 o                         
  -2   2  17         38.86         50.54         1.83 o                         
  -1   2  17        267.97        273.31         3.05 o                         
   0   2  17         14.14         12.66         0.99 o                         
   1   2  17        178.02        180.02         2.88 o                         
   2   2  17          6.59          5.82         0.99 o                         
   3   2  17          8.18          7.39         1.12 o                         
   4   2  17        137.88        156.91         5.88 o                         
   5   2  17        168.52        187.72         3.87 o                         
   6   2  17          0.58         -0.88         1.68 o                         
  -8   3  17          5.49          2.84         2.83 o                         
  -7   3  17          3.56         -0.39         1.97 o                         
  -6   3  17          9.74         19.00         1.45 o                         
  -5   3  17         72.00         84.97         2.02 o                         
  -4   3  17        107.98        112.38         2.58 o                         
  -3   3  17         61.00         66.80         2.30 o                         
  -2   3  17        193.89        195.59         2.93 o                         
  -1   3  17        130.47        133.59         2.17 o                         
   0   3  17        230.97        227.13         3.04 o                         
   1   3  17         61.88         70.60         2.08 o                         
   2   3  17         19.22         17.54         1.47 o                         
   3   3  17          0.29          0.44         1.00 o                         
   4   3  17          6.04          0.75         1.13 o                         
   5   3  17          0.14          6.04         2.15 o                         
   6   3  17         11.24          7.35         2.34 o                         
  -8   4  17         11.85         10.88         2.85 o                         
  -7   4  17         85.51         87.27         7.07 o                         
  -6   4  17          2.96          6.52         1.46 o                         
  -5   4  17         33.44         31.65         2.38 o                         
  -4   4  17          0.22          1.33         0.93 o                         
  -3   4  17         10.11         16.41         1.37 o                         
  -2   4  17          3.41          7.47         1.11 o                         
  -1   4  17        491.18        479.70         4.66 o                         
   0   4  17          0.21         22.44         3.29 o                         
   1   4  17        155.10        178.14         3.20 o                         
   2   4  17         55.86         66.54         2.45 o                         
   3   4  17         49.29         48.05         2.26 o                         
   4   4  17          0.25          0.50         1.18 o                         
   5   4  17        116.55        113.61         4.11 o                         
   6   4  17         18.36          3.50         2.72 o                         
  -7   5  17         69.79         34.37         3.46 o                         
  -6   5  17          0.62          0.46         1.70 o                         
  -5   5  17          0.14         -0.05         1.95 o                         
  -4   5  17          1.90          0.85         0.95 o                         
  -3   5  17         22.25         22.60         1.34 o                         
  -2   5  17         17.03         11.41         1.13 o                         
  -1   5  17         11.60         20.45         1.54 o                         
   0   5  17          4.57         10.76         1.38 o                         
   1   5  17          7.61          7.02         1.55 o                         
   2   5  17        199.38        210.57         5.35 o                         
   3   5  17          0.16          5.20         2.49 o                         
   4   5  17          7.20          1.52         1.36 o                         
   5   5  17         14.02         29.18         5.13 o                         
  -7   6  17          3.88          6.92         2.22 o                         
  -6   6  17          7.80          1.73         1.78 o                         
  -5   6  17          0.16          0.64         1.21 o                         
  -4   6  17          3.82          3.77         1.31 o                         
  -3   6  17         75.47         53.22         2.03 o                         
  -2   6  17         34.84         33.54         1.46 o                         
  -1   6  17          7.23          1.84         1.01 o                         
   0   6  17          5.95          8.28         1.71 o                         
   1   6  17          5.80          7.77         2.43 o                         
   2   6  17        154.57        142.92         4.71 o                         
   3   6  17          4.45          4.31         1.46 o                         
   4   6  17         24.74         16.32         2.18 o                         
  -5   7  17          0.68          0.94         1.19 o                         
  -4   7  17          0.23          1.51         1.43 o                         
  -3   7  17         34.66         21.24         1.56 o                         
  -2   7  17         45.34         35.46         1.91 o                         
  -1   7  17          6.17          8.72         1.84 o                         
   0   7  17         11.48         12.50         1.66 o                         
   1   7  17          0.29          8.23         2.16 o                         
   2   7  17          1.99          4.82         3.72 o                         
   3   7  17          6.38         16.61         4.30 o                         
  -4   8  17          2.78          6.82         1.56 o                         
  -3   8  17         39.21         32.45         3.91 o                         
  -2   8  17          1.04          3.59         1.44 o                         
  -1   8  17          0.90          1.60         1.65 o                         
   0   8  17          1.06         -0.67         1.70 o                         
   1   8  17          8.46          8.86         3.89 o                         
  -8   0  18          1.89          3.79         3.39 o                         
  -6   0  18          0.31          0.36         2.80 o                         
  -4   0  18        393.43        401.38        10.35 o                         
  -2   0  18          9.20         16.49         2.37 o                         
   0   0  18        383.30        382.06         6.26 o                         
   2   0  18         32.65         34.85         2.47 o                         
   4   0  18         12.74         12.11         2.16 o                         
   6   0  18          1.44         -1.26         2.65 o                         
  -9   1  18          3.93          8.16         2.83 o                         
  -8   1  18          0.92          3.97         2.46 o                         
  -7   1  18          3.55          6.27         2.18 o                         
  -6   1  18         18.99         23.17         2.52 o                         
  -5   1  18         50.30         30.06         3.59 o                         
  -4   1  18          0.00         -0.44         2.70 o                         
  -3   1  18        107.11         94.83         3.80 o                         
  -2   1  18        224.71        231.38         2.97 o                         
  -1   1  18         26.56         26.46         1.46 o                         
   0   1  18         46.96         47.41         2.06 o                         
   1   1  18         65.50         65.10         1.74 o                         
   2   1  18          4.77          5.75         1.21 o                         
   3   1  18        212.79        242.87         4.51 o                         
   4   1  18         43.85         31.23         2.20 o                         
   5   1  18          4.25          3.43         1.39 o                         
   6   1  18         19.40          5.77         1.93 o                         
  -8   2  18          1.68          1.16         2.32 o                         
  -7   2  18         32.21         29.62         3.29 o                         
  -6   2  18          9.97         13.61         1.87 o                         
  -5   2  18         37.27         31.16         3.11 o                         
  -4   2  18          0.43          0.19         0.71 o                         
  -3   2  18         10.21          6.57         1.12 o                         
  -2   2  18        153.99        163.14         2.36 o                         
  -1   2  18         13.47         12.62         1.02 o                         
   0   2  18        164.98        166.01         2.61 o                         
   1   2  18         66.18         74.12         2.06 o                         
   2   2  18         11.97          7.16         1.04 o                         
   3   2  18         11.68         11.41         1.44 o                         
   4   2  18          3.69          3.55         1.24 o                         
   5   2  18          4.35          1.07         1.63 o                         
   6   2  18         11.31         13.01         2.94 o                         
  -8   3  18          0.56         -0.44         2.38 o                         
  -7   3  18          1.34          1.73         2.17 o                         
  -6   3  18         68.85         92.62         5.48 o                         
  -5   3  18          0.17          2.42         0.78 o                         
  -4   3  18         53.90         59.68         2.20 o                         
  -3   3  18          3.92          2.61         0.91 o                         
  -2   3  18          8.51         16.00         0.95 o                         
  -1   3  18         10.01         14.78         1.31 o                         
   0   3  18          0.01          1.63         0.82 o                         
   1   3  18         78.99         70.75         2.35 o                         
   2   3  18         11.75         10.68         1.23 o                         
   3   3  18          0.63          1.26         1.14 o                         
   4   3  18          0.86          1.06         1.41 o                         
   5   3  18         62.26         50.88         2.75 o                         
  -8   4  18         14.98         15.30         2.71 o                         
  -7   4  18          5.99          6.09         1.48 o                         
  -6   4  18         73.67         40.92         4.68 o                         
  -5   4  18          1.43          3.02         1.78 o                         
  -4   4  18          9.77          8.94         1.07 o                         
  -3   4  18         16.24         11.93         0.92 o                         
  -2   4  18         35.44         38.62         1.51 o                         
  -1   4  18         68.10         72.57         2.44 o                         
   0   4  18         43.20         56.63         2.25 o                         
   1   4  18          3.68          6.51         1.43 o                         
   2   4  18          0.17          2.07         1.08 o                         
   3   4  18          2.52          1.02         1.16 o                         
   4   4  18         42.96         35.68         2.72 o                         
   5   4  18         28.67         15.13         2.12 o                         
  -7   5  18          0.33          0.94         1.59 o                         
  -6   5  18          4.05          3.94         1.76 o                         
  -5   5  18         69.25         50.25         4.12 o                         
  -4   5  18          1.65          3.61         0.85 o                         
  -3   5  18         22.24         10.87         1.14 o                         
  -2   5  18          0.17          2.04         0.83 o                         
  -1   5  18          2.25          4.02         0.92 o                         
   0   5  18        104.27        116.66         3.41 o                         
   1   5  18          9.03         15.43         1.73 o                         
   2   5  18         27.86         42.80         2.95 o                         
   3   5  18          5.49          6.82         1.73 o                         
   4   5  18          7.80          3.53         1.87 o                         
  -6   6  18          8.63          6.32         1.99 o                         
  -5   6  18          0.52         -0.42         1.47 o                         
  -4   6  18          1.60          4.15         1.11 o                         
  -3   6  18          0.97          0.20         1.02 o                         
  -2   6  18          0.01          3.15         1.16 o                         
  -1   6  18         15.76          7.58         1.06 o                         
   0   6  18          1.64          2.98         1.11 o                         
   1   6  18          5.16          3.37         1.92 o                         
   2   6  18         26.93         30.23         4.82 o                         
   3   6  18         15.36         10.33         2.27 o                         
  -5   7  18          7.14          6.22         1.32 o                         
  -4   7  18         13.17         13.08         1.28 o                         
  -3   7  18         56.22         47.96         2.71 o                         
  -2   7  18         41.26         27.17         1.99 o                         
  -1   7  18          8.28          9.95         1.62 o                         
   0   7  18          2.56         -0.16         1.45 o                         
   1   7  18          7.70         -0.60         1.69 o                         
   2   7  18          0.89          3.80         2.42 o                         
  -1   8  18          0.03         -2.43         2.43 o                         
  -7   0  19         38.71         36.52         4.69 o                         
  -5   0  19          1.16          0.90         3.38 o                         
  -3   0  19        142.49        109.88        11.75 o                         
  -1   0  19        154.39        156.88         4.60 o                         
   1   0  19          5.06         12.82         1.86 o                         
   3   0  19        111.26        115.20         4.55 o                         
   5   0  19          2.19         -2.11         2.11 o                         
  -8   1  19         10.17          8.47         2.91 o                         
  -7   1  19         18.78         29.43         2.96 o                         
  -6   1  19         16.27         15.81         2.86 o                         
  -5   1  19          1.21          1.44         2.40 o                         
  -4   1  19          0.84         -0.25         1.45 o                         
  -3   1  19        127.90        144.78         5.62 o                         
  -2   1  19         61.47         63.04         2.24 o                         
  -1   1  19          0.03          0.88         0.70 o                         
   0   1  19        100.56         91.69         2.40 o                         
   1   1  19         27.99         38.14         1.86 o                         
   2   1  19          3.82          5.10         0.91 o                         
   3   1  19          5.96          4.36         1.09 o                         
   4   1  19        135.50        125.86         5.98 o                         
   5   1  19         41.86         25.29         2.06 o                         
  -8   2  19          2.84         10.24         3.08 o                         
  -7   2  19          0.90          4.01         2.82 o                         
  -6   2  19          6.11          5.78         1.93 o                         
  -5   2  19          0.45         -1.96         1.96 o                         
  -4   2  19         18.42         12.34         1.10 o                         
  -3   2  19        103.95         93.40         3.46 o                         
  -2   2  19        115.45        111.34         2.12 o                         
  -1   2  19          0.33          1.41         0.73 o                         
   0   2  19          8.69          6.03         0.79 o                         
   1   2  19          9.68          6.15         1.06 o                         
   2   2  19         15.37         12.94         1.09 o                         
   3   2  19          3.89          0.20         1.16 o                         
   4   2  19         11.59         11.19         1.72 o                         
   5   2  19         14.69          6.22         2.15 o                         
  -8   3  19          2.73          2.10         2.62 o                         
  -7   3  19          4.32          3.55         2.50 o                         
  -6   3  19         30.66         21.72         2.48 o                         
  -5   3  19         40.65         42.51         1.81 o                         
  -4   3  19          3.10          2.53         1.05 o                         
  -3   3  19         44.40         38.08         2.00 o                         
  -2   3  19          1.34          4.32         1.25 o                         
  -1   3  19         34.33         38.88         1.94 o                         
   0   3  19          0.13          1.67         1.03 o                         
   1   3  19          2.93          1.71         1.04 o                         
   2   3  19         51.06         41.26         2.60 o                         
   3   3  19         53.78         40.30         2.57 o                         
   4   3  19          7.68          7.20         2.19 o                         
   5   3  19          6.72          7.25         2.25 o                         
  -7   4  19         10.19         13.50         3.17 o                         
  -6   4  19         64.23         48.42         4.30 o                         
  -5   4  19          3.20          6.17         1.23 o                         
  -4   4  19          2.31          4.78         1.15 o                         
  -3   4  19         69.61         85.75         2.44 o                         
  -2   4  19         33.64         35.88         1.89 o                         
  -1   4  19          5.15          5.64         1.13 o                         
   0   4  19         68.25         75.16         2.76 o                         
   1   4  19        217.59        224.20         5.49 o                         
   2   4  19          5.22          6.54         1.56 o                         
   3   4  19         11.98         12.29         2.16 o                         
   4   4  19          9.63          1.83         1.62 o                         
  -6   5  19         80.45         45.20         3.91 o                         
  -5   5  19          0.60         -0.97         1.39 o                         
  -4   5  19         17.16         21.49         2.51 o                         
  -3   5  19          6.24          1.83         0.95 o                         
  -2   5  19         16.32         13.60         1.78 o                         
  -1   5  19          5.77          5.81         1.43 o                         
   0   5  19         57.09         41.45         3.25 o                         
   1   5  19          4.15          2.73         1.31 o                         
   2   5  19         45.86         48.02         3.57 o                         
   3   5  19          0.10          0.51         2.23 o                         
  -5   6  19          1.30          0.93         2.12 o                         
  -4   6  19          8.76         10.76         1.77 o                         
  -3   6  19          0.52          3.30         1.50 o                         
  -2   6  19         10.18          5.98         1.40 o                         
  -1   6  19          1.29          0.76         1.49 o                         
   0   6  19         17.00         20.18         3.72 o                         
   1   6  19          0.01          1.47         1.57 o                         
   2   6  19          0.20         12.76         4.08 o                         
  -3   7  19          4.88         18.06         3.93 o                         
  -2   7  19          2.82          4.15         1.75 o                         
  -1   7  19          0.64          0.07         1.56 o                         
   0   7  19          0.18          0.19         2.10 o                         
   1   7  19          5.58          3.31         2.26 o                         
  -8   0  20          7.59         10.13         9.23 o                         
  -6   0  20          8.30          8.23         2.91 o                         
  -4   0  20          0.40          0.85         3.67 o                         
  -2   0  20          1.69          3.37         0.99 o                         
   0   0  20         95.23         80.55         4.38 o                         
   2   0  20         95.82         88.84         4.98 o                         
   4   0  20         10.17         14.80         4.00 o                         
  -8   1  20          7.48         12.10         2.84 o                         
  -7   1  20         29.49         34.26         3.20 o                         
  -6   1  20          0.05          2.65         2.42 o                         
  -5   1  20          2.16          1.06         1.78 o                         
  -4   1  20          0.00         -1.00         1.77 o                         
  -3   1  20          3.92          4.52         1.01 o                         
  -2   1  20         20.48         29.05         1.91 o                         
  -1   1  20         23.68         17.78         1.24 o                         
   0   1  20          0.10          0.13         0.87 o                         
   1   1  20          2.47          0.84         1.02 o                         
   2   1  20          2.91          0.33         1.00 o                         
   3   1  20         56.37         43.09         2.12 o                         
   4   1  20         33.47         24.62         3.25 o                         
   5   1  20         64.70         33.73         2.32 o                         
  -7   2  20          0.70          6.45         2.91 o                         
  -6   2  20         43.05         49.38         4.54 o                         
  -5   2  20          0.96         13.06         4.39 o                         
  -4   2  20          9.97          9.41         2.29 o                         
  -3   2  20          2.77          3.59         0.96 o                         
  -2   2  20          0.75          1.66         1.10 o                         
  -1   2  20          1.04          3.79         1.59 o                         
   0   2  20          0.67         -0.25         1.22 o                         
   1   2  20          4.32         10.25         2.34 o                         
   2   2  20          2.32          1.03         1.24 o                         
   3   2  20          2.40         -0.68         1.48 o                         
   4   2  20          4.38          4.54         3.15 o                         
  -7   3  20         46.55         36.35         6.00 o                         
  -6   3  20          0.52          4.18         2.55 o                         
  -5   3  20          7.07          7.51         1.59 o                         
  -4   3  20          6.71          4.64         1.43 o                         
  -3   3  20         80.41         74.29         3.63 o                         
  -2   3  20          2.09          2.87         0.76 o                         
  -1   3  20          7.81         11.54         1.36 o                         
   0   3  20          3.64         -0.44         0.97 o                         
   1   3  20         10.09          5.19         0.98 o                         
   2   3  20          0.00          0.01         1.25 o                         
   3   3  20          0.02          0.52         1.56 o                         
   4   3  20          0.35         -1.72         1.95 o                         
  -6   4  20          4.02          8.49         2.28 o                         
  -5   4  20         11.82         11.33         1.92 o                         
  -4   4  20          0.85         -0.03         1.51 o                         
  -3   4  20         11.33         12.00         1.51 o                         
  -2   4  20         15.49         16.87         1.87 o                         
  -1   4  20          0.04         -0.56         0.90 o                         
   0   4  20          6.56         13.82         2.84 o                         
   1   4  20         25.73         13.63         2.06 o                         
   2   4  20         12.68          7.97         1.44 o                         
   3   4  20          0.33         -1.80         1.80 o                         
  -6   5  20         11.83         10.42         2.56 o                         
  -5   5  20          0.00          0.96         1.50 o                         
  -4   5  20          1.52          0.17         1.14 o                         
  -3   5  20          3.99          3.20         1.13 o                         
  -2   5  20          5.92          2.92         1.21 o                         
  -1   5  20         33.65         23.90         2.38 o                         
   0   5  20         68.03         45.31         2.63 o                         
   1   5  20         30.99         28.67         3.51 o                         
   2   5  20          1.59         11.35         4.41 o                         
  -4   6  20          0.45          1.30         1.30 o                         
  -3   6  20         24.94         30.87         2.80 o                         
  -2   6  20          6.28          4.27         1.39 o                         
  -1   6  20          9.28          4.82         1.83 o                         
   0   6  20          0.01          0.41         1.65 o                         
   1   6  20         15.98          7.21         2.26 o                         
  -7   0  21         59.73         63.70         7.47 o                         
  -5   0  21         49.78         46.07         4.17 o                         
  -3   0  21          9.52         10.61         2.05 o                         
  -1   0  21          7.15         15.15         3.19 o                         
   1   0  21        151.35        140.67         9.53 o                         
   3   0  21          1.28         -0.49         2.17 o                         
  -7   1  21          2.09          3.39         2.68 o                         
  -6   1  21         16.58         16.72         2.45 o                         
  -5   1  21          1.81          1.27         1.95 o                         
  -4   1  21          0.77          0.48         1.67 o                         
  -3   1  21          0.02         -0.08         0.72 o                         
  -2   1  21          1.53          6.16         1.97 o                         
  -1   1  21          0.18          0.32         0.92 o                         
   0   1  21          1.08         -0.14         0.90 o                         
   1   1  21          8.37          6.34         1.09 o                         
   2   1  21         14.72         12.74         1.38 o                         
   3   1  21          1.38         -1.53         1.53 o                         
   4   1  21          0.00         -1.77         2.44 o                         
  -7   2  21          5.02          7.18         3.12 o                         
  -6   2  21         10.35         10.36         3.10 o                         
  -5   2  21         13.51         13.90         4.48 o                         
  -4   2  21         49.60         43.73         2.70 o                         
  -3   2  21        194.56        212.86         6.10 o                         
  -2   2  21          0.97          1.11         0.70 o                         
  -1   2  21          3.91          3.80         0.97 o                         
   0   2  21          0.50         -0.19         1.01 o                         
   1   2  21          0.07          0.80         1.19 o                         
   2   2  21          0.57          0.49         1.52 o                         
   3   2  21          0.09          1.97         1.80 o                         
  -6   3  21          0.00          4.43         2.44 o                         
  -5   3  21          0.01          0.03         2.22 o                         
  -4   3  21        107.73         90.06         2.92 o                         
  -3   3  21         30.85         28.82         3.48 o                         
  -2   3  21         26.42         21.50         2.31 o                         
  -1   3  21          0.16          0.70         1.36 o                         
   0   3  21         26.34         21.66         1.64 o                         
   1   3  21          6.38          3.89         1.90 o                         
   2   3  21          8.77          3.51         1.79 o                         
   3   3  21          6.73          4.98         1.82 o                         
  -6   4  21          0.08          5.50         2.15 o                         
  -5   4  21         29.95         25.22         3.05 o                         
  -4   4  21          1.26          1.93         1.19 o                         
  -3   4  21         15.25         12.24         1.54 o                         
  -2   4  21         19.77         22.33         2.24 o                         
  -1   4  21          3.71          1.64         0.99 o                         
   0   4  21         32.93         31.28         3.53 o                         
   1   4  21         50.13         37.26         2.82 o                         
   2   4  21          0.03          0.44         1.64 o                         
  -4   5  21          2.84         -1.56         1.56 o                         
  -3   5  21         18.41         17.63         2.07 o                         
  -2   5  21          0.01         -0.21         1.35 o                         
  -1   5  21          0.85         -1.05         1.17 o                         
   0   5  21          1.92          7.03         1.59 o                         
   1   5  21         13.98         13.25         2.51 o                         
  -2   6  21          0.00          0.59         1.43 o                         
  -1   6  21          0.39          1.33         1.42 o                         
  -6   0  22          0.60         -0.43         3.54 o                         
  -4   0  22          7.07          4.04         2.63 o                         
  -2   0  22         28.25         33.89         3.21 o                         
   0   0  22         60.13         36.34         3.75 o                         
   2   0  22          7.86          9.85         2.35 o                         
  -6   1  22          9.49          3.72         2.52 o                         
  -5   1  22         16.10         13.92         4.55 o                         
  -4   1  22         15.09          9.87         2.03 o                         
  -3   1  22         11.81         13.70         1.93 o                         
  -2   1  22          0.23          0.54         1.13 o                         
  -1   1  22         18.78         12.53         1.34 o                         
   0   1  22          0.06          3.60         1.40 o                         
   1   1  22         59.13         40.17         2.44 o                         
   2   1  22          0.18          2.19         1.72 o                         
   3   1  22          0.00         -0.41         1.75 o                         
  -6   2  22          1.49          4.21         3.72 o                         
  -5   2  22          0.53         -3.46         3.46 o                         
  -4   2  22          1.39          2.76         2.23 o                         
  -3   2  22          0.53          1.20         1.41 o                         
  -2   2  22         30.85         19.36         2.27 o                         
  -1   2  22          5.81          6.83         1.37 o                         
   0   2  22          1.11          3.89         1.48 o                         
   1   2  22          1.22          4.32         1.62 o                         
   2   2  22          1.89          2.30         1.42 o                         
  -5   3  22          6.87          7.83         7.05 o                         
  -4   3  22          0.00          1.98         1.84 o                         
  -3   3  22         54.85         42.60         3.56 o                         
  -2   3  22         41.79         30.24         1.63 o                         
  -1   3  22         20.64         19.77         1.43 o                         
   0   3  22         17.46         22.62         4.10 o                         
   1   3  22          2.46          6.55         2.16 o                         
   2   3  22          0.53          1.13         1.60 o                         
  -4   4  22          4.77          4.80         1.37 o                         
  -3   4  22          1.01         -0.21         1.45 o                         
  -2   4  22         66.50         47.88         2.85 o                         
  -1   4  22          0.04          4.24         1.50 o                         
   0   4  22          9.14         32.66         3.80 o                         
   1   4  22          4.17          8.30         2.30 o                         
  -2   5  22          3.71          1.46         1.31 o                         
  -1   5  22          0.09         -0.87         1.56 o                         
  -5   0  23          0.52         -0.88         3.33 o                         
  -3   0  23         10.51         -5.47         5.47 o                         
  -1   0  23         17.57         10.61         2.51 o                         
   1   0  23         19.15         12.02         4.43 o                         
  -5   1  23         12.32          6.86         5.33 o                         
  -4   1  23          4.00         -1.15         3.44 o                         
  -3   1  23          3.49         -0.70         1.10 o                         
  -2   1  23          2.19          0.32         1.76 o                         
  -1   1  23          0.03          0.20         1.18 o                         
   0   1  23          2.45          1.28         1.72 o                         
   1   1  23          2.84          2.97         1.77 o                         
   2   1  23         12.79         12.58         2.40 o                         
  -5   2  23          4.59          2.23         5.68 o                         
  -4   2  23         10.99          9.93         2.76 o                         
  -3   2  23         11.97          2.78         2.49 o                         
  -2   2  23          3.43          1.20         1.31 o                         
  -1   2  23         12.48          9.12         1.40 o                         
   0   2  23          0.54          1.08         1.50 o                         
   1   2  23          1.11          0.48         1.37 o                         
  -4   3  23          0.79         -0.70         1.27 o                         
  -3   3  23         23.30         15.15         1.69 o                         
  -2   3  23          9.69          5.55         1.41 o                         
  -1   3  23          0.19          4.72         2.57 o                         
   0   3  23         13.03         14.68         2.86 o                         
  -2   4  23          1.81          2.21         1.33 o                         
  -2   0  24          4.07          4.57         2.42 o                         
   0   0  24         28.45          9.74         2.90 o                         
  -3   1  24          0.95         -1.05         1.47 o                         
  -2   1  24         12.91          8.96         1.16 o                         
  -1   1  24          2.28          3.55         1.91 o                         
   0   1  24         23.69         13.36         1.36 o                         
  -2   2  24          7.43          6.06         1.67 o                         
  -1   2  24         10.10         21.95         5.43 o                         
                                                                                
